# Supplementary material for: A molybdenum tris­(di­thiol­ene) complex coordinates to three bound cobalt centers in three different ways
Source: Acta Crystallogr E Crystallogr Commun. 2019 Jul 26;75(Pt 8):1261–4. doi: 10.1107/S2056989019010363 (PMC6690443; doi:10.1107/S2056989019010363)
Supplement: Supplementary file 1 [file e-75-01261-sup1.cif]

##############################################################################
#                                                                            #
# This CIF contains the data in a paper accepted for publication in          #
# Acta Crystallographica Section E. It conforms to the requirements of       #
# Notes for Authors for Acta Crystallographica Section E, and has been       #
# peer reviewed under the auspices of the IUCr Commission on Journals.       #
#                                                                            #
# Full details of the Crystallographic Information File format               #
# are given in the paper "The Crystallographic Information File (CIF):       #
# a New Standard Archive File for Crystallography" by S. R. Hall, F. H.      #
# Allen and I. D. Brown [Acta Cryst. (1991), A47, 655-685].                  #
#                                                                            #
# The current version of the core CIF dictionary is obtainable from          #
# ftp://ftp.iucr.org/pub/cif_core.dic.                                       #
#                                                                            #
# Software is freely available for graphical display of the structure(s)     #
# in this CIF. For information consult the CIF software page                 #
# http://www.iucr.org/resources/cif/software.                                #
#                                                                            #
# This file may be used for bona fide research purposes within the           #
# scientific community so long as proper attribution is given to the journal # 
# article from which it was obtained.                                        #
#                                                                            #
##############################################################################
data_I
_audit_creation_method     'SHELXL-2018/3'
_journal_date_recd_electronic     2019-07-18
_journal_date_accepted     2019-07-20
_journal_name_full     'Acta Crystallographica, Section E'
_journal_year     2019
_journal_volume     75
_journal_issue      8
_journal_page_first     1261
_journal_page_last     1264
_journal_paper_category     GM
_journal_paper_doi     10.1107/S2056989019010363
_journal_coeditor_code     ZL2758
_publ_contact_author_name     'Ulrich Fekl'
_publ_contact_author_address
;
Chemical and Physical Sciences,
University of Toronto Mississauga,
3359 Mississauga Rd,
Mississauga, Ontario, L5L 1C6
Canada
;
_publ_contact_author_email
;
ulrich.fekl@utoronto.ca
;
_publ_contact_author_fax     ?
_publ_contact_author_phone     ?
_publ_section_title
;
A molybdenum tris(dithiolene) complex coordinates to three bound cobalt centers
in three different ways
;
_publ_section_title_footnote     .
loop_
    _publ_author_name
    _publ_author_footnote
    _publ_author_address
    'Nguyen, Neilson' .
;
Department of Chemical and Physical Sciences, University of Toronto Mississauga,
3359 Mississauga Rd, Mississauga, Ontario, L5L 1C6, Canada
;
    'Lough, Alan J.' .
;
Department of Chemistry, University of Toronto, 80 St. George St., Toronto,
Ontario, M5S 3H6, Canada
;
    'Fekl, Ulrich' .
;
Department of Chemical and Physical Sciences, University of Toronto Mississauga,
3359 Mississauga Rd, Mississauga, Ontario, L5L 1C6, Canada
;
_publ_section_synopsis
;
A molybdenum tris(dithiolene) complex acts as a ligand towards three Co(CO)~2~
units.
;
_database_code_depnum_ccdc_archive     'CCDC 1941888'
_chemical_name_systematic
;\
(\m~3~-Benzene-1,2-dithiolato)hexacarbonylbis(\m~3~-1,1,1,4,4,4-\
hexafluorobut-2-ene-2,3-dithiolato)tricobaltmolybdenum
;
_chemical_name_common     ?
_chemical_formula_moiety     'C20 H4 Co3 F12 Mo O6 S6'
_chemical_formula_sum     'C20 H4 Co3 F12 Mo O6 S6'
_chemical_formula_iupac     '[Co3 Mo (C4 F6 S2)2 (C6 H4 S2) (C O)6]'
_chemical_formula_weight     1033.32
_chemical_melting_point     ?
_space_group_crystal_system     monoclinic
_space_group_name_H-M_alt     'C 2/c'
_space_group_name_Hall     '-C 2yc'
loop_
    _space_group_symop_operation_xyz
    'x, y, z'
    '-x, y, -z+1/2'
    'x+1/2, y+1/2, z'
    '-x+1/2, y+1/2, -z+1/2'
    '-x, -y, -z'
    'x, -y, z-1/2'
    '-x+1/2, -y+1/2, -z'
    'x+1/2, -y+1/2, z-1/2'
_cell_length_a     22.7465(5)
_cell_length_b     12.8779(5)
_cell_length_c     23.6033(6)
_cell_angle_alpha     90
_cell_angle_beta     115.3840(16)
_cell_angle_gamma     90
_cell_volume     6246.5(3)
_cell_formula_units_Z     8
_cell_measurement_reflns_used     21250
_cell_measurement_theta_min     3.0
_cell_measurement_theta_max     27.5
_cell_measurement_temperature     150(2)
_exptl_crystal_description     'needle'
_exptl_crystal_colour     'dark red'
_exptl_crystal_size_max     0.320
_exptl_crystal_size_mid     0.120
_exptl_crystal_size_min     0.100
_exptl_crystal_density_diffrn     2.198
_exptl_crystal_density_meas     ?
_exptl_crystal_density_method     ?
_exptl_crystal_F_000     3992
_exptl_absorpt_coefficient_mu     2.468
_exptl_absorpt_correction_type     multi-scan
_exptl_absorpt_process_details
;
(SORTAV; Blessing, 1995)
;
_exptl_absorpt_correction_T_min     0.686
_exptl_absorpt_correction_T_max     0.798
_diffrn_ambient_temperature     150(2)
_diffrn_source     'fine-focus sealed tube'
_diffrn_radiation_type     MoK\a
_diffrn_radiation_wavelength     0.71073
_diffrn_measurement_device_type     'Nonius KappaCCD'
_diffrn_measurement_method     '\f scans and \w scans with \k offsets'
_diffrn_detector_area_resol_mean     9
_diffrn_reflns_number     21250
_diffrn_reflns_av_R_equivalents     0.0455
_diffrn_reflns_av_unetI/netI     0.0555
_diffrn_reflns_theta_min     2.959
_diffrn_reflns_theta_max     27.520
_diffrn_reflns_theta_full     25.242
_diffrn_measured_fraction_theta_max     0.987
_diffrn_measured_fraction_theta_full     0.998
_diffrn_reflns_limit_h_min     -29
_diffrn_reflns_limit_h_max     29
_diffrn_reflns_limit_k_min     -16
_diffrn_reflns_limit_k_max     16
_diffrn_reflns_limit_l_min     -30
_diffrn_reflns_limit_l_max     30
_refine_special_details     ?
_reflns_number_total     7102
_reflns_number_gt     5019
_reflns_threshold_expression     'I > 2\s(I)'
_refine_ls_structure_factor_coef     Fsqd
_refine_ls_matrix_type     full
_refine_ls_R_factor_all     0.0771
_refine_ls_R_factor_gt     0.0445
_refine_ls_wR_factor_gt     0.0972
_refine_ls_wR_factor_ref     0.1117
_refine_ls_goodness_of_fit_ref     1.072
_refine_ls_restrained_S_all     1.074
_refine_ls_number_reflns     7102
_refine_ls_number_parameters     489
_refine_ls_number_restraints     210
_refine_ls_hydrogen_treatment     constr
_refine_ls_weighting_scheme     calc
_refine_ls_weighting_details
              'w=1/[\s^2^(Fo^2^)+(0.0540P)^2^+5.1797P] where P=(Fo^2^+2Fc^2^)/3'
_atom_sites_solution_hydrogens     geom
_atom_sites_solution_primary     direct
_atom_sites_solution_secondary     difmap
_refine_ls_shift/su_max     0.001
_refine_ls_shift/su_mean     0.000
_refine_diff_density_max     1.094
_refine_diff_density_min     -0.736
_refine_ls_extinction_method     none
_refine_ls_extinction_coef     .
loop_
    _atom_type_symbol
    _atom_type_description
    _atom_type_scat_dispersion_real
    _atom_type_scat_dispersion_imag
    _atom_type_scat_source
    'C' 'C' 0.0033 0.0016
                         'International Tables Vol C Tables 4.2.6.8 and 6.1.1.4'
    'H' 'H' 0.0000 0.0000
                         'International Tables Vol C Tables 4.2.6.8 and 6.1.1.4'
    'Co' 'Co' 0.3494 0.9721
                         'International Tables Vol C Tables 4.2.6.8 and 6.1.1.4'
    'F' 'F' 0.0171 0.0103
                         'International Tables Vol C Tables 4.2.6.8 and 6.1.1.4'
    'Mo' 'Mo' -1.6832 0.6857
                         'International Tables Vol C Tables 4.2.6.8 and 6.1.1.4'
    'O' 'O' 0.0106 0.0060
                         'International Tables Vol C Tables 4.2.6.8 and 6.1.1.4'
    'S' 'S' 0.1246 0.1234
                         'International Tables Vol C Tables 4.2.6.8 and 6.1.1.4'
_computing_data_collection
;
COLLECT (Nonius, 2002)
;
_computing_cell_refinement
;
DENZO-SMN (Otwinowski & Minor, 1997)
;
_computing_data_reduction
;
DENZO-SMN (Otwinowski & Minor, 1997)
;
_computing_structure_solution
;
SIR92 (Altomare <i>et al.</i>,  1994)
;
_computing_structure_refinement
;
SHELXL2018 (Sheldrick, 2015)
;
_computing_molecular_graphics
;
PLATON (Spek, 2009)
;
_computing_publication_material
;
SHELXTL (Sheldrick, 2008)
;
loop_
    _atom_site_type_symbol
    _atom_site_label
    _atom_site_fract_x
    _atom_site_fract_y
    _atom_site_fract_z
    _atom_site_U_iso_or_equiv
    _atom_site_adp_type
    _atom_site_calc_flag
    _atom_site_occupancy
    _atom_site_disorder_assembly
    _atom_site_disorder_group
    Mo Mo1 0.37011(2) 0.67610(3) 0.12477(2) 0.02586(11) Uani d 1 . .
    Co Co1 0.32882(3) 0.85549(5) 0.15702(3) 0.03548(16) Uani d 1 . .
    Co Co2 0.33267(3) 0.47117(5) 0.13309(3) 0.03083(16) Uani d 1 . .
    Co Co3 0.45749(3) 0.63936(5) 0.08184(3) 0.02962(15) Uani d 1 . .
    S S1 0.32447(5) 0.82941(9) 0.06212(5) 0.0297(2) Uani d 1 . .
    S S2 0.36985(5) 0.72385(9) 0.22479(5) 0.0331(3) Uani d 1 . .
    S S3 0.26312(5) 0.60667(9) 0.10435(5) 0.0296(2) Uani d 1 . .
    S S4 0.45637(5) 0.54398(9) 0.16042(5) 0.0301(2) Uani d 1 . .
    S S5 0.35447(5) 0.58534(9) 0.02990(5) 0.0295(2) Uani d 1 . .
    S S6 0.47364(5) 0.76648(9) 0.15395(5) 0.0307(3) Uani d 1 . .
    F F1 0.26591(12) 0.4072(2) -0.02994(12) 0.0493(7) Uani d 1 . .
    F F2 0.35969(14) 0.3736(2) -0.02658(12) 0.0484(7) Uani d 1 . .
    F F3 0.32346(13) 0.2830(2) 0.02808(12) 0.0456(7) Uani d 1 . .
    F F4 0.41197(15) 0.2522(2) 0.14259(14) 0.0581(8) Uani d 1 . .
    F F5 0.46739(15) 0.3033(2) 0.09356(15) 0.0588(8) Uani d 1 . .
    F F6 0.49947(14) 0.3377(2) 0.19160(14) 0.0635(9) Uani d 1 . .
    F F7 0.2282(2) 0.7313(7) 0.2705(2) 0.074(2) Uani d 0.703(7) A 1
    F F8 0.3246(3) 0.7860(5) 0.3117(3) 0.0698(18) Uani d 0.703(7) A 1
    F F9 0.3064(4) 0.6287(4) 0.3225(2) 0.0766(19) Uani d 0.703(7) A 1
    F F7A 0.2573(8) 0.7953(11) 0.2754(6) 0.072(4) Uani d 0.297(7) A 2
    F F8A 0.3435(5) 0.7165(15) 0.3305(4) 0.063(3) Uani d 0.297(7) A 2
    F F9A 0.2537(7) 0.6372(10) 0.2967(5) 0.063(3) Uani d 0.297(7) A 2
    F F10 0.1632(4) 0.5120(8) 0.1246(4) 0.055(2) Uani d 0.72(2) B 1
    F F11 0.1431(3) 0.6580(6) 0.1565(6) 0.066(2) Uani d 0.72(2) B 1
    F F12 0.1944(4) 0.5381(9) 0.2222(3) 0.068(2) Uani d 0.72(2) B 1
    F F10A 0.1475(9) 0.558(2) 0.1103(7) 0.057(4) Uani d 0.28(2) B 2
    F F11A 0.1543(10) 0.6471(14) 0.1877(12) 0.056(4) Uani d 0.28(2) B 2
    F F12A 0.1972(10) 0.4990(14) 0.2037(10) 0.057(4) Uani d 0.28(2) B 2
    O O1 0.3951(3) 1.0559(4) 0.2075(3) 0.112(2) Uani d 1 . .
    O O2 0.19536(19) 0.9067(4) 0.1404(2) 0.0771(13) Uani d 1 . .
    O O3 0.37570(16) 0.4528(3) 0.26994(14) 0.0486(9) Uani d 1 . .
    O O4 0.23791(19) 0.2999(3) 0.09880(16) 0.0587(11) Uani d 1 . .
    O O5 0.56008(17) 0.5074(3) 0.07720(17) 0.0586(10) Uani d 1 . .
    O O6 0.4473(2) 0.7725(3) -0.02293(17) 0.0610(10) Uani d 1 . .
    C C1 0.35680(19) 0.4568(3) 0.06092(19) 0.0304(10) Uani d 1 . .
    C C2 0.41017(19) 0.4338(4) 0.1204(2) 0.0323(10) Uani d 1 . .
    C C3 0.3269(2) 0.3798(4) 0.0090(2) 0.0372(11) Uani d 1 . .
    C C4 0.4467(2) 0.3306(4) 0.1367(2) 0.0423(12) Uani d 1 . .
    C C5 0.29505(19) 0.6793(4) 0.22259(18) 0.0309(10) Uani d 1 . .
    C C6 0.25188(19) 0.6280(3) 0.17312(19) 0.0304(10) Uani d 1 . .
    C C7 0.2880(2) 0.7059(4) 0.2817(2) 0.0437(12) Uani d 1 . .
    C C8 0.1880(2) 0.5842(4) 0.1692(2) 0.0435(12) Uani d 1 . .
    C C9 0.3691(3) 0.9805(5) 0.1880(3) 0.0646(17) Uani d 1 . .
    C C10 0.2465(3) 0.8898(4) 0.1474(2) 0.0495(13) Uani d 1 . .
    C C11 0.3593(2) 0.4622(4) 0.2178(2) 0.0354(10) Uani d 1 . .
    C C12 0.2757(2) 0.3625(4) 0.1124(2) 0.0409(11) Uani d 1 . .
    C C13 0.5214(2) 0.5607(4) 0.0791(2) 0.0370(11) Uani d 1 . .
    C C14 0.4513(2) 0.7229(4) 0.0182(2) 0.0410(11) Uani d 1 . .
    C C15 0.45531(19) 0.8839(3) 0.11004(19) 0.0296(9) Uani d 1 . .
    C C16 0.5057(2) 0.9503(4) 0.1170(2) 0.0398(11) Uani d 1 . .
    H H16A 0.549037 0.934569 0.146045 0.048 Uiso calc 1 . .
    C C17 0.4928(2) 1.0394(4) 0.0814(2) 0.0512(14) Uani d 1 . .
    H H17A 0.527525 1.083894 0.085070 0.061 Uiso calc 1 . .
    C C18 0.4294(2) 1.0649(4) 0.0401(2) 0.0442(12) Uani d 1 . .
    H H18A 0.420821 1.127055 0.016168 0.053 Uiso calc 1 . .
    C C19 0.3788(2) 0.9995(4) 0.0339(2) 0.0347(10) Uani d 1 . .
    H H19A 0.335466 1.016576 0.005600 0.042 Uiso calc 1 . .
    C C20 0.39134(19) 0.9089(3) 0.06908(19) 0.0291(9) Uani d 1 . .
loop_
    _atom_site_aniso_label
    _atom_site_aniso_U_11
    _atom_site_aniso_U_22
    _atom_site_aniso_U_33
    _atom_site_aniso_U_12
    _atom_site_aniso_U_13
    _atom_site_aniso_U_23
    Mo1 0.02129(18) 0.0321(2) 0.02433(19) -0.00421(15) 0.00990(15) -0.00087(15)
    Co1 0.0354(3) 0.0368(4) 0.0387(3) -0.0013(3) 0.0202(3) -0.0033(3)
    Co2 0.0325(3) 0.0345(4) 0.0287(3) -0.0072(3) 0.0162(3) -0.0013(2)
    Co3 0.0259(3) 0.0351(4) 0.0308(3) -0.0016(3) 0.0149(2) 0.0027(3)
    S1 0.0216(5) 0.0358(6) 0.0311(5) -0.0030(4) 0.0107(4) 0.0019(5)
    S2 0.0278(5) 0.0441(7) 0.0269(5) -0.0067(5) 0.0112(4) -0.0048(5)
    S3 0.0242(5) 0.0394(7) 0.0261(5) -0.0077(5) 0.0117(4) -0.0025(5)
    S4 0.0286(5) 0.0344(6) 0.0283(5) -0.0017(5) 0.0130(4) 0.0029(5)
    S5 0.0275(5) 0.0357(6) 0.0269(5) -0.0036(5) 0.0133(4) -0.0001(5)
    S6 0.0229(5) 0.0362(7) 0.0304(5) -0.0045(4) 0.0088(4) 0.0008(5)
    F1 0.0445(15) 0.0509(18) 0.0423(15) -0.0106(14) 0.0088(13) -0.0117(13)
    F2 0.0626(17) 0.0540(19) 0.0453(15) -0.0151(15) 0.0391(14) -0.0152(13)
    F3 0.0604(17) 0.0358(16) 0.0460(15) -0.0124(13) 0.0281(13) -0.0079(12)
    F4 0.0690(19) 0.0357(17) 0.074(2) -0.0050(15) 0.0343(17) 0.0094(15)
    F5 0.073(2) 0.0481(19) 0.072(2) 0.0172(16) 0.0474(18) 0.0034(15)
    F6 0.0556(19) 0.0473(19) 0.0605(19) 0.0085(15) -0.0008(16) 0.0074(15)
    F7 0.043(3) 0.130(6) 0.055(3) 0.008(3) 0.027(2) -0.032(4)
    F8 0.092(4) 0.085(4) 0.054(3) -0.038(4) 0.051(3) -0.038(3)
    F9 0.124(5) 0.081(4) 0.033(3) 0.019(4) 0.041(3) 0.012(3)
    F7A 0.097(8) 0.077(8) 0.052(6) 0.022(7) 0.042(6) -0.017(6)
    F8A 0.061(6) 0.106(9) 0.028(5) -0.005(7) 0.025(5) -0.006(6)
    F9A 0.083(8) 0.081(7) 0.038(6) -0.025(7) 0.038(5) -0.011(5)
    F10 0.045(4) 0.069(5) 0.063(4) -0.029(3) 0.035(3) -0.024(3)
    F11 0.030(3) 0.084(4) 0.084(5) 0.006(2) 0.024(3) -0.006(4)
    F12 0.062(3) 0.099(5) 0.053(3) -0.032(4) 0.035(3) 0.005(4)
    F10A 0.031(6) 0.087(10) 0.052(7) -0.023(7) 0.017(5) -0.012(7)
    F11A 0.044(7) 0.067(7) 0.072(9) -0.008(6) 0.039(7) -0.017(7)
    F12A 0.055(6) 0.065(8) 0.063(8) -0.014(7) 0.036(6) 0.005(7)
    O1 0.183(5) 0.076(4) 0.116(4) -0.071(4) 0.102(4) -0.047(3)
    O2 0.058(2) 0.107(4) 0.082(3) 0.038(3) 0.045(2) 0.027(3)
    O3 0.053(2) 0.063(3) 0.0311(18) 0.0045(18) 0.0197(16) 0.0060(16)
    O4 0.078(3) 0.063(3) 0.051(2) -0.042(2) 0.043(2) -0.0207(19)
    O5 0.052(2) 0.068(3) 0.069(2) 0.020(2) 0.0381(19) 0.012(2)
    O6 0.091(3) 0.053(2) 0.054(2) -0.002(2) 0.045(2) 0.0113(19)
    C1 0.031(2) 0.030(2) 0.034(2) -0.0034(19) 0.0177(19) -0.0025(19)
    C2 0.033(2) 0.034(3) 0.035(2) -0.0041(19) 0.0195(19) -0.0018(19)
    C3 0.039(3) 0.041(3) 0.037(2) -0.007(2) 0.022(2) -0.003(2)
    C4 0.048(3) 0.032(3) 0.047(3) -0.007(2) 0.021(2) 0.000(2)
    C5 0.027(2) 0.039(3) 0.028(2) -0.0028(19) 0.0126(18) 0.0002(19)
    C6 0.027(2) 0.036(3) 0.031(2) 0.0008(19) 0.0146(19) 0.0010(19)
    C7 0.044(3) 0.061(3) 0.032(2) -0.001(3) 0.022(2) -0.006(2)
    C8 0.036(2) 0.059(3) 0.044(3) -0.010(2) 0.024(2) -0.002(2)
    C9 0.098(5) 0.056(4) 0.065(4) -0.029(4) 0.059(4) -0.022(3)
    C10 0.058(3) 0.049(3) 0.052(3) 0.010(3) 0.034(3) 0.003(3)
    C11 0.036(2) 0.034(3) 0.039(3) -0.001(2) 0.019(2) 0.000(2)
    C12 0.053(3) 0.046(3) 0.032(2) -0.009(3) 0.026(2) -0.008(2)
    C13 0.034(2) 0.042(3) 0.040(3) 0.003(2) 0.020(2) 0.009(2)
    C14 0.039(3) 0.045(3) 0.045(3) -0.001(2) 0.024(2) -0.005(2)
    C15 0.029(2) 0.032(3) 0.030(2) -0.0031(18) 0.0144(19) -0.0032(18)
    C16 0.026(2) 0.040(3) 0.048(3) -0.008(2) 0.011(2) 0.003(2)
    C17 0.045(3) 0.042(3) 0.064(3) -0.017(2) 0.021(3) 0.005(3)
    C18 0.043(3) 0.035(3) 0.050(3) -0.004(2) 0.016(2) 0.009(2)
    C19 0.029(2) 0.036(3) 0.037(2) -0.002(2) 0.012(2) -0.003(2)
    C20 0.026(2) 0.034(3) 0.029(2) -0.0074(18) 0.0129(18) -0.0057(19)
_geom_special_details
;
 All esds (except the esd in the dihedral angle between two l.s. planes)
 are estimated using the full covariance matrix.  The cell esds are taken
 into account individually in the estimation of esds in distances, angles
 and torsion angles; correlations between esds in cell parameters are only
 used when they are defined by crystal symmetry.  An approximate (isotropic)
 treatment of cell esds is used for estimating esds involving l.s. planes.
;
loop_
    _geom_bond_atom_site_label_1
    _geom_bond_atom_site_label_2
    _geom_bond_site_symmetry_2
    _geom_bond_distance
    _geom_bond_publ_flag
    Mo1 S5 . 2.4134(11) ?
    Mo1 S1 . 2.4179(11) ?
    Mo1 S3 . 2.4391(10) ?
    Mo1 S2 . 2.4420(11) ?
    Mo1 S6 . 2.4461(11) ?
    Mo1 S4 . 2.4571(11) ?
    Mo1 Co3 . 2.6320(6) ?
    Mo1 Co1 . 2.7224(7) ?
    Mo1 Co2 . 2.8058(7) ?
    Co1 C10 . 1.840(5) ?
    Co1 C9 . 1.842(6) ?
    Co1 S1 . 2.2247(12) ?
    Co1 S2 . 2.2414(13) ?
    Co2 C12 . 1.825(5) ?
    Co2 C11 . 1.827(5) ?
    Co2 C2 . 1.970(4) ?
    Co2 C1 . 2.010(4) ?
    Co2 S3 . 2.2556(13) ?
    Co2 S4 . 2.7671(11) ?
    Co3 C13 . 1.796(5) ?
    Co3 C14 . 1.803(5) ?
    Co3 S4 . 2.2338(12) ?
    Co3 S5 . 2.2395(11) ?
    Co3 S6 . 2.2749(13) ?
    S1 C20 . 1.782(4) ?
    S2 C5 . 1.775(4) ?
    S3 C6 . 1.770(4) ?
    S4 C2 . 1.777(4) ?
    S5 C1 . 1.801(4) ?
    S6 C15 . 1.779(4) ?
    F1 C3 . 1.341(5) ?
    F2 C3 . 1.344(5) ?
    F3 C3 . 1.339(5) ?
    F4 C4 . 1.324(5) ?
    F5 C4 . 1.340(6) ?
    F6 C4 . 1.339(5) ?
    F7 C7 . 1.312(6) ?
    F8 C7 . 1.324(6) ?
    F9 C7 . 1.321(6) ?
    F7A C7 . 1.322(10) ?
    F8A C7 . 1.300(10) ?
    F9A C7 . 1.324(9) ?
    F10 C8 . 1.333(7) ?
    F11 C8 . 1.332(7) ?
    F12 C8 . 1.336(7) ?
    F10A C8 . 1.341(12) ?
    F11A C8 . 1.312(12) ?
    F12A C8 . 1.329(12) ?
    O1 C9 . 1.127(7) ?
    O2 C10 . 1.125(6) ?
    O3 C11 . 1.130(5) ?
    O4 C12 . 1.122(5) ?
    O5 C13 . 1.131(5) ?
    O6 C14 . 1.133(6) ?
    C1 C2 . 1.439(6) ?
    C1 C3 . 1.494(6) ?
    C2 C4 . 1.528(7) ?
    C5 C6 . 1.335(6) ?
    C5 C7 . 1.509(6) ?
    C6 C8 . 1.524(6) ?
    C15 C16 . 1.383(6) ?
    C15 C20 . 1.396(6) ?
    C16 C17 . 1.377(7) ?
    C16 H16A . 0.9500 ?
    C17 C18 . 1.390(7) ?
    C17 H17A . 0.9500 ?
    C18 C19 . 1.381(6) ?
    C18 H18A . 0.9500 ?
    C19 C20 . 1.389(6) ?
    C19 H19A . 0.9500 ?
loop_
    _geom_angle_atom_site_label_1
    _geom_angle_atom_site_label_2
    _geom_angle_atom_site_label_3
    _geom_angle_site_symmetry_1
    _geom_angle_site_symmetry_3
    _geom_angle
    _geom_angle_publ_flag
    S5 Mo1 S1 . . 88.52(4) ?
    S5 Mo1 S3 . . 84.34(4) ?
    S1 Mo1 S3 . . 92.75(4) ?
    S5 Mo1 S2 . . 163.43(4) ?
    S1 Mo1 S2 . . 101.96(4) ?
    S3 Mo1 S2 . . 82.39(4) ?
    S5 Mo1 S6 . . 103.47(4) ?
    S1 Mo1 S6 . . 83.85(4) ?
    S3 Mo1 S6 . . 171.36(4) ?
    S2 Mo1 S6 . . 90.52(4) ?
    S5 Mo1 S4 . . 76.17(4) ?
    S1 Mo1 S4 . . 147.71(4) ?
    S3 Mo1 S4 . . 113.36(4) ?
    S2 Mo1 S4 . . 100.13(4) ?
    S6 Mo1 S4 . . 72.66(4) ?
    S5 Mo1 Co3 . . 52.48(3) ?
    S1 Mo1 Co3 . . 96.23(3) ?
    S3 Mo1 Co3 . . 135.41(3) ?
    S2 Mo1 Co3 . . 137.11(3) ?
    S6 Mo1 Co3 . . 53.08(3) ?
    S4 Mo1 Co3 . . 51.93(3) ?
    S5 Mo1 Co1 . . 137.65(3) ?
    S1 Mo1 Co1 . . 50.87(3) ?
    S3 Mo1 Co1 . . 86.08(3) ?
    S2 Mo1 Co1 . . 51.09(3) ?
    S6 Mo1 Co1 . . 85.61(3) ?
    S4 Mo1 Co1 . . 144.34(3) ?
    Co3 Mo1 Co1 . . 131.93(2) ?
    S5 Mo1 Co2 . . 71.40(3) ?
    S1 Mo1 Co2 . . 138.35(3) ?
    S3 Mo1 Co2 . . 50.35(3) ?
    S2 Mo1 Co2 . . 92.44(3) ?
    S6 Mo1 Co2 . . 135.42(3) ?
    S4 Mo1 Co2 . . 63.03(3) ?
    Co3 Mo1 Co2 . . 99.20(2) ?
    Co1 Mo1 Co2 . . 128.84(2) ?
    C10 Co1 C9 . . 98.4(3) ?
    C10 Co1 S1 . . 107.95(16) ?
    C9 Co1 S1 . . 109.32(18) ?
    C10 Co1 S2 . . 111.11(17) ?
    C9 Co1 S2 . . 113.2(2) ?
    S1 Co1 S2 . . 115.44(5) ?
    C10 Co1 Mo1 . . 128.61(18) ?
    C9 Co1 Mo1 . . 132.8(2) ?
    S1 Co1 Mo1 . . 57.46(3) ?
    S2 Co1 Mo1 . . 57.97(3) ?
    C12 Co2 C11 . . 96.3(2) ?
    C12 Co2 C2 . . 110.5(2) ?
    C11 Co2 C2 . . 104.60(18) ?
    C12 Co2 C1 . . 97.04(18) ?
    C11 Co2 C1 . . 146.99(18) ?
    C2 Co2 C1 . . 42.40(16) ?
    C12 Co2 S3 . . 100.76(17) ?
    C11 Co2 S3 . . 103.81(15) ?
    C2 Co2 S3 . . 134.51(14) ?
    C1 Co2 S3 . . 103.14(13) ?
    C12 Co2 S4 . . 148.89(16) ?
    C11 Co2 S4 . . 86.51(14) ?
    C2 Co2 S4 . . 39.76(13) ?
    C1 Co2 S4 . . 66.97(12) ?
    S3 Co2 S4 . . 108.66(4) ?
    C12 Co2 Mo1 . . 154.70(16) ?
    C11 Co2 Mo1 . . 99.65(15) ?
    C2 Co2 Mo1 . . 84.29(13) ?
    C1 Co2 Mo1 . . 79.96(12) ?
    S3 Co2 Mo1 . . 56.37(3) ?
    S4 Co2 Mo1 . . 52.32(3) ?
    C13 Co3 C14 . . 94.7(2) ?
    C13 Co3 S4 . . 91.03(14) ?
    C14 Co3 S4 . . 174.25(15) ?
    C13 Co3 S5 . . 118.60(16) ?
    C14 Co3 S5 . . 92.28(15) ?
    S4 Co3 S5 . . 84.38(4) ?
    C13 Co3 S6 . . 124.00(15) ?
    C14 Co3 S6 . . 97.07(16) ?
    S4 Co3 S6 . . 80.22(4) ?
    S5 Co3 S6 . . 115.38(4) ?
    C13 Co3 Mo1 . . 150.72(14) ?
    C14 Co3 Mo1 . . 114.26(15) ?
    S4 Co3 Mo1 . . 60.00(3) ?
    S5 Co3 Mo1 . . 58.74(3) ?
    S6 Co3 Mo1 . . 59.27(3) ?
    C20 S1 Co1 . . 98.78(14) ?
    C20 S1 Mo1 . . 106.69(15) ?
    Co1 S1 Mo1 . . 71.67(4) ?
    C5 S2 Co1 . . 97.05(15) ?
    C5 S2 Mo1 . . 106.85(14) ?
    Co1 S2 Mo1 . . 70.94(3) ?
    C6 S3 Co2 . . 101.70(15) ?
    C6 S3 Mo1 . . 106.61(14) ?
    Co2 S3 Mo1 . . 73.29(3) ?
    C2 S4 Co3 . . 102.26(15) ?
    C2 S4 Mo1 . . 99.62(14) ?
    Co3 S4 Mo1 . . 68.07(3) ?
    C2 S4 Co2 . . 45.16(13) ?
    Co3 S4 Co2 . . 111.42(4) ?
    Mo1 S4 Co2 . . 64.65(3) ?
    C1 S5 Co3 . . 102.78(13) ?
    C1 S5 Mo1 . . 95.79(14) ?
    Co3 S5 Mo1 . . 68.78(3) ?
    C15 S6 Co3 . . 104.69(14) ?
    C15 S6 Mo1 . . 106.48(13) ?
    Co3 S6 Mo1 . . 67.65(3) ?
    C2 C1 C3 . . 124.1(4) ?
    C2 C1 S5 . . 116.8(3) ?
    C3 C1 S5 . . 110.6(3) ?
    C2 C1 Co2 . . 67.3(2) ?
    C3 C1 Co2 . . 124.2(3) ?
    S5 C1 Co2 . . 106.8(2) ?
    C1 C2 C4 . . 124.4(4) ?
    C1 C2 S4 . . 114.4(3) ?
    C4 C2 S4 . . 115.3(3) ?
    C1 C2 Co2 . . 70.3(2) ?
    C4 C2 Co2 . . 126.8(3) ?
    S4 C2 Co2 . . 95.1(2) ?
    F3 C3 F1 . . 106.5(3) ?
    F3 C3 F2 . . 106.4(4) ?
    F1 C3 F2 . . 106.0(3) ?
    F3 C3 C1 . . 114.4(4) ?
    F1 C3 C1 . . 111.2(4) ?
    F2 C3 C1 . . 111.9(4) ?
    F4 C4 F6 . . 106.2(4) ?
    F4 C4 F5 . . 107.4(4) ?
    F6 C4 F5 . . 107.0(4) ?
    F4 C4 C2 . . 113.9(4) ?
    F6 C4 C2 . . 110.4(4) ?
    F5 C4 C2 . . 111.5(4) ?
    C6 C5 C7 . . 126.2(4) ?
    C6 C5 S2 . . 121.5(3) ?
    C7 C5 S2 . . 112.3(3) ?
    C5 C6 C8 . . 124.2(4) ?
    C5 C6 S3 . . 122.6(3) ?
    C8 C6 S3 . . 113.3(3) ?
    F7 C7 F9 . . 108.1(5) ?
    F8A C7 F7A . . 105.8(10) ?
    F7 C7 F8 . . 105.8(5) ?
    F9 C7 F8 . . 105.4(5) ?
    F8A C7 F9A . . 107.0(9) ?
    F7A C7 F9A . . 105.6(10) ?
    F8A C7 C5 . . 113.3(6) ?
    F7 C7 C5 . . 112.5(4) ?
    F9 C7 C5 . . 112.2(4) ?
    F7A C7 C5 . . 110.7(6) ?
    F8 C7 C5 . . 112.3(4) ?
    F9A C7 C5 . . 113.8(6) ?
    F11A C8 F12A . . 105.5(11) ?
    F11 C8 F10 . . 107.2(5) ?
    F11 C8 F12 . . 107.0(6) ?
    F10 C8 F12 . . 105.6(6) ?
    F11A C8 F10A . . 105.2(11) ?
    F12A C8 F10A . . 106.5(11) ?
    F11A C8 C6 . . 115.3(9) ?
    F12A C8 C6 . . 111.9(9) ?
    F11 C8 C6 . . 111.6(5) ?
    F10 C8 C6 . . 112.1(5) ?
    F12 C8 C6 . . 112.9(5) ?
    F10A C8 C6 . . 111.8(9) ?
    O1 C9 Co1 . . 178.5(8) ?
    O2 C10 Co1 . . 177.0(6) ?
    O3 C11 Co2 . . 177.4(4) ?
    O4 C12 Co2 . . 176.0(5) ?
    O5 C13 Co3 . . 176.9(4) ?
    O6 C14 Co3 . . 177.6(5) ?
    C16 C15 C20 . . 120.3(4) ?
    C16 C15 S6 . . 118.8(3) ?
    C20 C15 S6 . . 120.9(3) ?
    C17 C16 C15 . . 119.5(4) ?
    C17 C16 H16A . . 120.2 ?
    C15 C16 H16A . . 120.2 ?
    C16 C17 C18 . . 120.8(4) ?
    C16 C17 H17A . . 119.6 ?
    C18 C17 H17A . . 119.6 ?
    C19 C18 C17 . . 119.7(4) ?
    C19 C18 H18A . . 120.1 ?
    C17 C18 H18A . . 120.1 ?
    C18 C19 C20 . . 120.1(4) ?
    C18 C19 H19A . . 120.0 ?
    C20 C19 H19A . . 120.0 ?
    C19 C20 C15 . . 119.6(4) ?
    C19 C20 S1 . . 118.7(3) ?
    C15 C20 S1 . . 121.8(3) ?
loop_
    _geom_torsion_atom_site_label_1
    _geom_torsion_atom_site_label_2
    _geom_torsion_atom_site_label_3
    _geom_torsion_atom_site_label_4
    _geom_torsion_site_symmetry_1
    _geom_torsion_site_symmetry_2
    _geom_torsion_site_symmetry_3
    _geom_torsion_site_symmetry_4
    _geom_torsion
    _geom_torsion_publ_flag
    Co3 S5 C1 C2 . . . . 20.2(3) ?
    Mo1 S5 C1 C2 . . . . -49.3(3) ?
    Co3 S5 C1 C3 . . . . -129.4(3) ?
    Mo1 S5 C1 C3 . . . . 161.1(3) ?
    Co3 S5 C1 Co2 . . . . 92.78(16) ?
    Mo1 S5 C1 Co2 . . . . 23.27(17) ?
    C3 C1 C2 C4 . . . . 4.9(7) ?
    S5 C1 C2 C4 . . . . -140.2(4) ?
    Co2 C1 C2 C4 . . . . 121.8(4) ?
    C3 C1 C2 S4 . . . . 156.5(3) ?
    S5 C1 C2 S4 . . . . 11.4(4) ?
    Co2 C1 C2 S4 . . . . -86.6(3) ?
    C3 C1 C2 Co2 . . . . -116.9(4) ?
    S5 C1 C2 Co2 . . . . 98.0(3) ?
    Co3 S4 C2 C1 . . . . -37.5(3) ?
    Mo1 S4 C2 C1 . . . . 32.0(3) ?
    Co2 S4 C2 C1 . . . . 70.6(3) ?
    Co3 S4 C2 C4 . . . . 116.8(3) ?
    Mo1 S4 C2 C4 . . . . -173.7(3) ?
    Co2 S4 C2 C4 . . . . -135.1(4) ?
    Co3 S4 C2 Co2 . . . . -108.11(14) ?
    Mo1 S4 C2 Co2 . . . . -38.65(16) ?
    C2 C1 C3 F3 . . . . 36.6(6) ?
    S5 C1 C3 F3 . . . . -176.6(3) ?
    Co2 C1 C3 F3 . . . . -47.6(5) ?
    C2 C1 C3 F1 . . . . 157.2(4) ?
    S5 C1 C3 F1 . . . . -55.9(4) ?
    Co2 C1 C3 F1 . . . . 73.1(5) ?
    C2 C1 C3 F2 . . . . -84.5(5) ?
    S5 C1 C3 F2 . . . . 62.4(4) ?
    Co2 C1 C3 F2 . . . . -168.6(3) ?
    C1 C2 C4 F4 . . . . -69.7(6) ?
    S4 C2 C4 F4 . . . . 138.9(3) ?
    Co2 C2 C4 F4 . . . . 20.4(6) ?
    C1 C2 C4 F6 . . . . 170.9(4) ?
    S4 C2 C4 F6 . . . . 19.5(5) ?
    Co2 C2 C4 F6 . . . . -99.0(4) ?
    C1 C2 C4 F5 . . . . 52.1(6) ?
    S4 C2 C4 F5 . . . . -99.3(4) ?
    Co2 C2 C4 F5 . . . . 142.3(3) ?
    Co1 S2 C5 C6 . . . . 73.6(4) ?
    Mo1 S2 C5 C6 . . . . 1.4(4) ?
    Co1 S2 C5 C7 . . . . -106.8(3) ?
    Mo1 S2 C5 C7 . . . . -178.9(3) ?
    C7 C5 C6 C8 . . . . -2.0(7) ?
    S2 C5 C6 C8 . . . . 177.6(3) ?
    C7 C5 C6 S3 . . . . 176.7(4) ?
    S2 C5 C6 S3 . . . . -3.7(6) ?
    Co2 S3 C6 C5 . . . . 79.7(4) ?
    Mo1 S3 C6 C5 . . . . 3.9(4) ?
    Co2 S3 C6 C8 . . . . -101.5(3) ?
    Mo1 S3 C6 C8 . . . . -177.3(3) ?
    C6 C5 C7 F8A . . . . 153.6(10) ?
    S2 C5 C7 F8A . . . . -26.0(11) ?
    C6 C5 C7 F7 . . . . -37.8(8) ?
    S2 C5 C7 F7 . . . . 142.6(5) ?
    C6 C5 C7 F9 . . . . 84.4(7) ?
    S2 C5 C7 F9 . . . . -95.2(5) ?
    C6 C5 C7 F7A . . . . -87.7(11) ?
    S2 C5 C7 F7A . . . . 92.7(10) ?
    C6 C5 C7 F8 . . . . -157.0(6) ?
    S2 C5 C7 F8 . . . . 23.4(6) ?
    C6 C5 C7 F9A . . . . 31.1(11) ?
    S2 C5 C7 F9A . . . . -148.5(9) ?
    C5 C6 C8 F11A . . . . 45.7(14) ?
    S3 C6 C8 F11A . . . . -133.1(14) ?
    C5 C6 C8 F12A . . . . -74.8(13) ?
    S3 C6 C8 F12A . . . . 106.4(13) ?
    C5 C6 C8 F11 . . . . 78.1(8) ?
    S3 C6 C8 F11 . . . . -100.7(7) ?
    C5 C6 C8 F10 . . . . -161.6(7) ?
    S3 C6 C8 F10 . . . . 19.6(8) ?
    C5 C6 C8 F12 . . . . -42.4(9) ?
    S3 C6 C8 F12 . . . . 138.8(7) ?
    C5 C6 C8 F10A . . . . 165.8(14) ?
    S3 C6 C8 F10A . . . . -13.0(14) ?
    Co3 S6 C15 C16 . . . . -108.6(3) ?
    Mo1 S6 C15 C16 . . . . -179.2(3) ?
    Co3 S6 C15 C20 . . . . 71.1(4) ?
    Mo1 S6 C15 C20 . . . . 0.5(4) ?
    C20 C15 C16 C17 . . . . -2.5(7) ?
    S6 C15 C16 C17 . . . . 177.3(4) ?
    C15 C16 C17 C18 . . . . 2.0(8) ?
    C16 C17 C18 C19 . . . . -0.9(8) ?
    C17 C18 C19 C20 . . . . 0.3(7) ?
    C18 C19 C20 C15 . . . . -0.8(7) ?
    C18 C19 C20 S1 . . . . 177.5(4) ?
    C16 C15 C20 C19 . . . . 1.9(6) ?
    S6 C15 C20 C19 . . . . -177.9(3) ?
    C16 C15 C20 S1 . . . . -176.3(3) ?
    S6 C15 C20 S1 . . . . 3.9(5) ?
    Co1 S1 C20 C19 . . . . -111.0(3) ?
    Mo1 S1 C20 C19 . . . . 175.6(3) ?
    Co1 S1 C20 C15 . . . . 67.2(4) ?
    Mo1 S1 C20 C15 . . . . -6.2(4) ?
loop_
    _geom_hbond_atom_site_label_D
    _geom_hbond_atom_site_label_H
    _geom_hbond_atom_site_label_A
    _geom_hbond_site_symmetry_A
    _geom_hbond_distance_DH
    _geom_hbond_distance_HA
    _geom_hbond_distance_DA
    _geom_hbond_angle_DHA
    C17 H17A O6 5_675 0.95 2.57 3.353(7) 140
    C17 H17A F11 3_555 0.95 2.62 3.461(9) 148
    C17 H17A F10A 3_555 0.95 2.55 3.29(2) 135
_shelx_space_group_comment
;
The symmetry employed for this shelxl refinement is uniquely defined
by the following loop, which should always be used as a source of
symmetry information in preference to the above space-group names.
They are only intended as comments.
;
_shelx_estimated_absorpt_T_min     0.506
_shelx_estimated_absorpt_T_max     0.790
_shelx_hkl_file
;
 -29   1   8    1.84    4.47
  29   1  -9   25.44    5.90
  29  -1  -9   23.98    5.37
  29   1 -10   84.82    8.50
  29  -1 -10   74.83    6.92
  29  -1 -11   15.05    5.45
  29   1 -11   14.32    4.30
  29  -1 -12   14.08    5.68
  29   1 -12    0.52    5.32
  29   1 -13    0.91    5.43
  29  -1 -13    0.51    4.89
  29  -1 -14  120.10   10.91
  29   1 -14  120.34   10.58
  29   1 -15   -5.28    5.92
  29  -1 -15    1.02    3.71
  29   1 -16   -2.95    3.85
  29  -1 -16  -10.74    5.37
  29  -1 -17   59.77    7.79
  29   1 -17   51.44    8.47
 -29   3  12   -6.51    5.21
  29   3 -13   33.50    7.14
  29  -3 -13   42.07    6.27
 -29   3  14   70.02    7.78
 -28   0   7    1.32    3.82
 -28   0   8   41.50    5.39
 -28   0   9    5.23    4.19
 -28   0  10   43.51    6.25
 -28   0  11   -0.65    2.98
 -28   0  12    4.01    6.08
 -28   0  13   -0.52    4.51
 -28   0  14   38.82    6.69
 -28   0  15    2.44    5.00
 -28   0  16   70.60    8.59
 -28   0  17    3.46    5.12
 -28   0  18   -0.90    3.84
 -28   0  19   -4.09    3.97
 -28   0  20   64.89    8.32
 -28   0  21    3.46    6.14
 -28   2   6   10.65    4.47
 -28   2   7   -5.52    3.94
  28   2  -8    8.53    4.86
  28  -2  -8    4.33    4.20
  28   2  -9   50.28    7.20
  28  -2  -9   64.52    6.39
  28   2 -10    0.00    3.13
  28  -2 -10    6.35    4.41
  28   2 -11    6.25    4.56
  28  -2 -11    9.03    3.23
  28   2 -12   -3.64    3.25
  28  -2 -12   -1.28    3.98
  28  -2 -13  191.27   14.49
  28   2 -13  201.22   16.19
  28   2 -14   13.69    5.56
  28  -2 -14    8.95    3.96
  28  -2 -15    6.89    3.83
  28   2 -15    2.97    5.29
  28  -2 -16    8.16    5.23
  28   2 -16    7.21    7.47
  28  -2 -17   64.67    8.68
  28   2 -17   55.93    9.64
  28  -2 -18    5.87    3.70
  28   2 -18    6.68    3.98
  28   2 -19   23.24    5.26
  28  -2 -19   23.49    7.15
  28   2 -20   36.44    7.96
  28  -2 -20   35.90    6.52
 -28   4   7    8.13    4.06
 -28   4   8   -2.10    3.54
  28   4  -9  119.62   10.35
  28  -4  -9  104.98    8.82
  28   4 -10   18.17    5.88
  28  -4 -10    7.08    4.89
  28   4 -11    1.17    5.35
  28  -4 -11    8.07    4.48
  28  -4 -12   17.73    5.23
  28   4 -12   20.97    5.21
  28   4 -13   58.88    8.58
  28  -4 -13   60.58    7.38
  28  -4 -14    5.47    5.21
  28   4 -14    4.80    5.71
  28   4 -15   -2.07    5.70
  28  -4 -15    6.99    5.34
  28   4 -16   43.46    7.89
  28  -4 -16   36.59    6.99
  28   4 -17   29.97    7.62
  28  -4 -17   30.90    6.10
  28   4 -18   16.77    5.68
  28  -4 -18   10.44    6.24
 -27   1   2   11.65    4.90
 -27   1   3   -0.26    3.97
 -27   1   4   26.09    4.64
 -27   1   5   14.57    3.97
  27   1  -5    3.56    3.56
  27  -1  -6   11.09    3.83
  27   1  -6    8.69    3.95
  27  -1  -7    2.10    2.37
  27   1  -7   -2.63    3.68
  27   1  -8   26.08    5.24
  27  -1  -8   23.68    4.06
  27  -1  -9    2.73    4.56
  27   1  -9    9.15    4.57
  27  -1 -10   12.44    4.54
  27   1 -10   14.06    3.52
  27  -1 -11    1.03    2.84
  27   1 -11   -3.37    3.76
  27  -1 -12   76.83    7.85
  27   1 -12   64.70    7.25
  27   1 -13   -4.39    5.55
  27  -1 -13   -0.26    4.24
  27   1 -14   23.06    5.67
  27  -1 -14   11.28    3.72
  27   1 -15    6.94    5.14
  27  -1 -15    3.97    5.12
  27   1 -16   60.11    8.09
  27  -1 -16   53.85    6.91
  27  -1 -17   -0.51    3.71
  27   1 -17    3.59    3.98
  27   1 -18   -4.49    3.59
  27  -1 -18    6.91    4.22
  27   1 -19  131.58   12.44
  27  -1 -19  155.36   13.57
  27  -1 -20   -6.66    3.46
  27   1 -20    1.67    3.98
  27   1 -21   -2.82    6.03
  27  -1 -21    7.18    4.48
  27  -1 -22    8.33    6.15
  27   1 -22   20.78    6.67
  27   1 -23   10.91    5.13
  27  -1 -23   20.65    6.80
 -27   3   3   15.30    4.88
 -27   3   4    6.74    3.04
  27   3  -4    4.84    4.19
 -27   3   5    7.14    2.91
 -27   3   6    8.53    4.33
  27  -3  -7   -3.67    3.28
  27   3  -7    0.92    4.20
  27  -3  -8   31.51    4.95
  27   3  -8   34.58    5.77
  27   3  -9    7.98    4.58
  27  -3  -9   12.81    4.27
  27   3 -10    3.26    3.13
  27  -3 -10    6.05    2.96
  27   3 -11   -4.17    4.30
  27  -3 -11    2.56    4.23
  27   3 -12  140.60   11.05
  27  -3 -12  127.72   10.36
  27   3 -13   -0.78    3.63
  27  -3 -13    2.42    3.06
  27  -3 -14    0.25    3.06
  27   3 -14    3.24    3.88
  27   3 -15    5.04    4.13
  27  -3 -15    4.97    3.44
  27   3 -16   74.32    8.90
  27  -3 -16   62.33    7.27
  27   3 -17    2.58    3.87
  27  -3 -17    5.23    3.95
  27   3 -18   12.10    7.86
  27  -3 -18   30.77    6.89
  27   3 -19   11.71    7.85
  27  -3 -19   12.40    4.22
  27  -3 -20   19.83    6.27
  27   3 -20   10.16    4.63
  27  -3 -21   24.59    6.28
  27   3 -21   24.94    7.59
  27  -3 -22   -3.08    4.36
  27   3 -22    0.26    4.50
 -27   5   5   27.31    4.97
 -27   5   6    3.92    3.79
 -27   5   7    2.75    3.80
 -27   5   8   49.08    6.55
  27  -5  -9    4.75    2.95
  27   5  -9   14.39    5.76
  27  -5 -10   14.17    4.47
  27   5 -10    9.02    3.92
  27   5 -11    2.74    4.83
  27  -5 -11   -2.16    3.05
  27  -5 -12   56.24    6.48
  27   5 -12   50.06    7.30
  27   5 -13    2.73    3.78
  27  -5 -13   10.02    3.68
  27   5 -14    2.86    3.90
  27  -5 -14    9.89    4.06
  27  -5 -15   33.38    6.09
  27   5 -15   30.90    4.93
  27  -5 -16    1.65    3.56
  27   5 -16   12.84    4.67
  27  -5 -17   25.83    6.49
  27   5 -17   22.41    5.83
  27  -5 -18    1.66    3.82
  27   5 -18   12.16    6.99
  27  -5 -19   55.02    8.30
  27   5 -19   43.70    7.24
 -26   0   1    4.51    3.98
 -26   0   2   40.48    5.97
 -26   0   3    0.27    2.39
 -26   0   4   37.15    4.91
  26   0  -4   27.03    4.35
 -26   0   5   -1.98    1.98
 -26   0   6   23.03    4.34
 -26   0   7   -3.54    2.23
 -26   0   8    1.05    2.61
 -26   0   9   -0.26    2.34
 -26   0  10    4.28    4.67
 -26   0  12   61.75    6.83
 -26   0  13   -6.82    4.12
 -26   0  14   13.61    5.14
 -26   0  15   -0.38    4.49
 -26   0  16   45.91    5.90
 -26   0  17   -1.41    3.20
 -26   0  18   84.10    8.85
 -26   0  19   -0.90    3.33
 -26   0  20   28.22    6.80
 -26   0  21    2.44    3.98
 -26   0  22   57.13    7.70
 -26   0  23   -4.75    5.78
 -26   0  24    1.54    5.65
 -26   2   1   65.40    7.02
 -26   2   3   -6.54    2.88
 -26   2   4    0.40    3.32
  26   2  -4   -4.98    3.41
  26   2  -5   14.71    3.28
  26  -2  -5   12.69    3.57
 -26   2   5   21.09    3.98
  26   2  -6   24.55    4.73
  26  -2  -6   20.79    3.69
 -26   2   6   16.45    3.71
 -26   2   7    5.04    2.65
  26  -2  -7    0.00    4.06
  26   2  -7    7.08    3.80
  26  -2  -8    5.07    2.73
  26   2  -8    6.94    4.06
 -26   2   8    8.87    2.12
  26  -2  -9   -0.13    3.62
  26   2  -9   -4.83    3.66
  26   2 -10    4.82    3.52
  26  -2 -10   11.21    3.87
  26  -2 -11   39.44    4.75
  26   2 -11   38.97    6.37
 -26   2  12   10.37    4.54
  26   2 -13   61.55    5.95
  26  -2 -13   54.12    5.63
  26  -2 -14    9.71    3.71
  26   2 -14    4.78    5.03
  26  -2 -15   62.62    6.52
  26   2 -15   67.80    7.22
  26  -2 -16   12.40    4.73
  26   2 -16    5.92    3.99
  26  -2 -17    4.22    3.45
  26   2 -17   -0.77    5.15
  26   2 -18   86.79    9.00
  26  -2 -18   81.65    8.83
  26  -2 -19    5.38    3.97
  26   2 -19    5.91    4.11
  26   2 -20   -3.73    5.78
  26  -2 -20   11.80    5.00
  26  -2 -21    1.28    5.39
  26   2 -21    2.18    4.24
  26   2 -22   54.22    7.71
  26  -2 -22   45.60    6.81
  26  -2 -23   -7.33    3.98
  26   2 -23   -3.34    5.91
 -26   2  24    0.64    4.50
 -26   4   1    5.76    3.80
  26   4  -2    6.11    3.25
 -26   4   2   10.50    4.99
 -26   4   3    3.02    4.47
  26   4  -4    1.44    2.61
 -26   4   4    2.89    2.76
  26   4  -5    7.33    4.45
 -26   4   5   12.91    5.27
  26   4  -6    4.19    4.06
  26  -4  -6    3.01    2.88
 -26   4   6    3.30    4.62
 -26   4   7   54.95    6.34
  26   4  -7   47.40    6.42
  26  -4  -7   66.91    6.51
 -26   4   8    7.14    3.97
  26   4  -8   -1.57    4.06
  26  -4  -8    7.74    3.74
  26   4  -9   -0.26    2.88
  26  -4  -9   -0.77    3.34
  26  -4 -10   44.11    5.50
  26   4 -10   45.30    6.27
  26   4 -11  230.56   15.91
  26  -4 -11  228.53   15.07
  26   4 -12   -0.65    3.38
  26  -4 -12    6.37    4.07
  26  -4 -13    1.53    4.07
  26   4 -13    4.42    4.68
  26  -4 -14    3.05    3.31
  26   4 -14  -10.77    4.67
  26   4 -15   38.21    6.99
  26  -4 -15   48.65    6.37
  26   4 -16    5.82    5.56
  26  -4 -16    5.48    4.46
  26  -4 -17    1.91    3.70
  26   4 -17    6.33    3.49
  26   4 -18    7.10    4.39
  26  -4 -18    6.52    5.37
  26  -4 -19  129.45   11.66
  26   4 -19  121.80   11.49
  26  -4 -20   34.11    5.90
  26   4 -20   24.37    5.55
  26  -4 -21    8.60    4.37
  26   4 -21    0.64    7.73
  26   4 -22   21.64    6.96
  26  -4 -22   24.68    5.91
  26   6  -3   11.97    3.90
 -26   6   3   13.79    5.16
 -26   6   4   19.86    5.42
  26   6  -4   20.72    4.56
 -26   6   5   -1.70    3.26
 -26   6   6    3.53    3.53
 -26   6   7   17.92    4.45
  26  -6  -8   67.70    6.78
  26   6  -8   71.04    8.11
  26  -6  -9    5.09    2.80
  26   6  -9    4.19    3.79
  26   6 -10    6.02    5.36
  26  -6 -10   -4.56    3.68
  26  -6 -11    2.28    4.30
  26   6 -11    6.14    3.92
  26  -6 -12   34.43    5.82
  26   6 -12   26.11    6.01
  26  -6 -13    4.18    2.91
  26   6 -13   -2.35    3.65
  26   6 -14    2.61    5.47
  26  -6 -14   -2.41    3.30
  26   6 -15   27.08    7.55
  26  -6 -15   41.14    6.86
  26  -6 -16   86.64    8.15
  26   6 -16   66.46    8.72
  26   6 -17    1.43    4.16
  26  -6 -17   -3.70    3.44
  26  -6 -18   13.41    5.88
  26   6 -18   21.29    4.93
  26  -6 -19   11.26    4.22
  26   6 -19   16.86    7.14
  26  -6 -20   30.25    5.64
  26   6 -20   21.65    5.96
 -25   1   1   34.15    5.45
 -25   1   2   29.11    5.32
  25   1  -2   32.56    4.06
  25  -1  -3    8.19    2.90
 -25   1   3    9.30    3.46
  25   1  -3    9.45    3.02
 -25   1   4   20.99    3.59
  25  -1  -4   26.14    3.96
  25   1  -4   22.87    3.94
  25  -1  -5   13.70    3.29
  25   1  -5    8.15    2.50
  25  -1  -6   46.46    4.73
  25   1  -6   43.84    4.86
  25   1  -7   26.19    3.93
  25  -1  -7   27.05    4.57
 -25   1   7   26.64    3.18
  25   1  -8    4.44    3.66
  25  -1  -8    1.95    3.25
 -25   1   8   -2.91    1.85
  25  -1  -9    5.57    3.50
  25   1  -9   -0.52    3.78
 -25   1   9    1.99    1.85
  25  -1 -10   58.86    5.81
  25   1 -10   49.72    4.54
  25  -1 -11   -5.92    3.35
  25   1 -11    3.37    5.18
  25   1 -12   67.04    6.20
  25  -1 -12   54.72    5.91
  25  -1 -13   32.07    4.62
  25   1 -13   21.79    4.00
  25  -1 -14   83.31    7.69
  25   1 -14   88.06    7.73
  25   1 -15    5.14    3.47
  25  -1 -15    3.97    4.10
  25  -1 -16   24.09    4.23
  25   1 -16   25.71    5.66
  25   1 -17   34.56    6.17
  25  -1 -17   20.64    4.49
  25   1 -18   56.78    6.30
  25  -1 -18   49.25    7.05
  25  -1 -19    0.13    2.95
  25   1 -19    5.65    4.88
  25   1 -20   31.09    5.78
  25  -1 -20   35.45    5.65
  25   1 -21   54.87    8.23
  25  -1 -21   57.19    8.10
  25  -1 -22   57.34    8.49
  25   1 -22   68.37    8.48
  25   1 -23    6.17    4.24
  25  -1 -23    4.63    4.12
  25  -1 -24   11.45    4.76
  25   1 -24   10.67    4.24
  25  -1 -25   30.63    5.79
  25   1 -25   32.77    6.17
  25   3  -1    4.28    3.25
 -25   3   1   -0.66    3.83
 -25   3   2    2.34    3.13
  25   3  -3    2.74    2.35
 -25   3   3   -5.70    2.38
  25   3  -4    7.20    3.53
  25  -3  -4    3.04    2.65
 -25   3   4   14.99    3.85
  25   3  -5    0.00    2.36
 -25   3   5    3.05    3.32
  25  -3  -5   -2.37    2.50
 -25   3   6   20.99    3.72
  25  -3  -6   13.46    3.40
  25   3  -6   25.94    3.80
  25  -3  -7   -1.43    2.08
  25   3  -7    0.13    2.49
 -25   3   7    4.39    3.06
  25   3  -8    0.52    2.48
  25  -3  -8    3.62    2.58
 -25   3   8   -1.20    3.19
 -25   3   9  152.50   10.51
  25   3  -9  180.16   12.02
  25  -3  -9  175.24    9.92
  25   3 -10   37.66    5.86
 -25   3  10   34.15    3.46
  25  -3 -10   32.55    4.10
  25   3 -11    1.82    4.29
 -25   3  11   -1.72    1.72
  25  -3 -11   -4.86    3.20
  25   3 -12    1.69    2.99
  25  -3 -12    2.04    3.58
  25   3 -13   54.68    6.48
  25  -3 -13   51.57    6.51
  25   3 -14   57.45    6.08
  25  -3 -14   53.11    6.13
  25  -3 -15   -0.26    2.68
  25   3 -15   -3.10    3.23
  25  -3 -16   -0.90    4.35
  25   3 -16   -7.23    5.16
  25  -3 -17   64.78    6.79
  25   3 -17   58.81    7.09
  25  -3 -18   72.68    8.08
  25   3 -18   79.14    8.64
  25   3 -19   41.35    6.18
  25  -3 -19   46.72    6.29
  25   3 -20  -11.20    5.02
  25  -3 -20   -1.80    3.34
  25   3 -21   37.08    6.31
  25  -3 -21   36.53    6.56
  25  -3 -22   48.53    6.95
  25   3 -22   38.09    7.59
  25   3 -23    9.14    5.40
  25  -3 -23   10.05    4.51
  25  -3 -24   -0.26    4.25
  25   3 -24   -0.90    4.24
  25   5  -1  106.04    8.96
 -25   5   1  104.86    9.88
  25   5  -2   60.94    6.50
 -25   5   2   52.81    6.90
 -25   5   3    8.59    3.39
  25   5  -4   29.88    5.09
 -25   5   4   24.64    5.21
 -25   5   5   49.45    6.27
  25   5  -5   48.08    6.27
  25  -5  -6   97.52    7.92
 -25   5   6   94.44    8.50
  25   5  -6   96.52    9.03
  25   5  -7    3.14    3.01
  25  -5  -7    5.14    3.21
 -25   5   7    2.88    3.14
  25  -5  -8    4.48    2.56
  25   5  -8    4.84    3.27
  25  -5  -9    3.31    3.44
 -25   5   9    1.83    2.62
  25   5  -9    2.35    4.45
  25  -5 -10  209.32   15.03
 -25   5  10  213.49   15.49
  25   5 -10  210.85   15.42
  25  -5 -11    8.13    2.92
  25   5 -11    1.96    4.83
 -25   5  11   10.90    2.76
  25   5 -12   -1.43    4.30
  25  -5 -12   -0.89    2.79
  25   5 -13   -2.08    4.56
  25  -5 -13   -2.16    3.69
  25  -5 -14    1.53    4.33
  25   5 -14   -0.78    3.51
  25  -5 -15   70.88    7.65
  25   5 -15   53.12    7.79
  25  -5 -16    0.77    4.98
  25   5 -16   -0.39    5.06
  25  -5 -17   13.56    5.37
  25   5 -17   19.70    6.09
  25  -5 -18    7.30    3.97
  25   5 -18   10.23    4.53
  25  -5 -19   21.82    5.13
  25   5 -19   25.37    5.44
  25   5 -20    1.16    4.01
  25  -5 -20    2.31    5.53
  25  -5 -21  119.58   12.75
  25   5 -21  104.82   12.15
  25  -5 -22   11.34    6.19
  25   5 -22    7.10    4.91
 -25   5  23   -1.16    6.45
 -25   7   2   12.85    3.77
 -25   7   3   22.18    4.72
  25   7  -3   27.19    7.68
  25   7  -4   11.08    5.60
 -25   7   4   18.23    5.74
  25   7  -5   25.97    4.83
 -25   7   5   30.34    5.61
 -25   7   6    9.28    4.18
  25   7  -7   38.59    6.67
  25  -7  -7   29.37    4.20
  25   7  -8    5.76    4.06
  25  -7  -8   -6.08    3.42
  25  -7  -9    7.46    4.17
  25   7  -9    4.19    5.50
  25   7 -10   -2.62    3.40
  25  -7 -10    3.92    2.90
  25   7 -11   13.09    4.71
  25  -7 -11    6.44    3.16
  25  -7 -12   -4.93    3.92
  25   7 -12   -4.71    5.10
  25   7 -13   -4.97    5.23
  25  -7 -13   -2.28    3.04
  25  -7 -14   22.21    4.57
  25   7 -14   26.14    6.67
  25   7 -15   17.11    6.40
  25  -7 -15    8.65    4.07
  25  -7 -16   10.58    5.48
  25   7 -16   12.92    6.13
  25  -7 -17    2.43    3.71
  25   7 -17   -1.17    4.04
  25  -7 -18   35.60    5.89
  25   7 -18   31.40    6.39
  25  -7 -19    0.26    4.11
  25   7 -19    3.91    6.12
 -25   7  20   -3.47    4.37
 -24   0   1   -2.13    2.53
  24   0  -1   -1.04    2.09
  24   0  -2  165.92    9.60
 -24   0   2  145.43    9.19
 -24   0   3   -6.65    3.06
  24   0  -3   -0.92    2.50
 -24   0   4  167.30   10.11
  24   0  -4  138.80    8.83
 -24   0   5    1.73    1.73
  24   0  -5    1.71    2.63
  24   0  -6    1.70    2.10
 -24   0   6   -0.53    1.59
 -24   0   7   -4.57    2.87
 -24   0   8   42.55    4.82
 -24   0   9   -1.82    2.20
 -24   0  10   57.02    5.69
 -24   0  11   -0.13    2.58
 -24   0  12   21.63    3.86
 -24   0  13    4.63    2.96
 -24   0  14  217.14   12.34
 -24   0  15   -0.13    2.44
 -24   0  16   16.82    4.88
 -24   0  17   -4.37    4.50
 -24   0  18   93.67    7.71
 -24   0  19    0.64    3.08
 -24   0  20  122.54   11.32
 -24   0  21   -3.99    3.34
 -24   0  22   99.84   10.30
 -24   0  24   86.22   11.07
 -24   0  25   -1.29    5.66
 -24   0  26    7.33    4.76
 -24   2   1   -6.52    3.72
  24   2  -1   -0.78    2.47
 -24   2   2   -0.93    3.59
  24  -2  -2    1.06    2.11
  24   2  -2   -0.26    2.61
  24  -2  -3    0.66    2.25
 -24   2   3   -1.20    3.20
  24   2  -3    5.63    3.14
  24  -2  -4    4.75    2.77
 -24   2   4   -5.60    2.67
  24   2  -4    2.36    3.14
  24  -2  -5    3.41    3.41
  24   2  -5   -0.13    2.23
 -24   2   5    0.27    2.40
  24  -2  -6   32.90    3.92
 -24   2   6   40.93    4.13
  24   2  -6   28.95    3.80
  24  -2  -7   29.36    3.64
 -24   2   7   43.04    4.27
  24   2  -7   40.95    5.10
  24  -2  -8    4.78    3.23
  24   2  -8    1.44    2.48
 -24   2   8   -0.53    2.13
  24   2  -9    0.52    2.47
  24  -2  -9    4.12    3.09
 -24   2   9    7.84    2.13
  24   2 -10   -0.26    3.38
 -24   2  10    1.99    1.59
  24  -2 -10   -0.26    2.18
  24   2 -11    3.50    2.72
  24  -2 -11    6.79    2.69
 -24   2  11    4.89    1.45
 -24   2  12    2.11    1.32
  24  -2 -12    0.90    3.59
  24   2 -12    8.41    4.01
  24   2 -13   37.22    5.30
  24  -2 -13   41.35    4.74
  24   2 -14    6.58    3.36
  24  -2 -14    9.47    3.07
  24  -2 -15   12.94    3.20
  24   2 -15   10.31    3.22
  24  -2 -16    1.41    4.23
  24   2 -16   -1.03    2.96
  24  -2 -17   60.57    6.42
  24   2 -17   51.25    6.44
  24  -2 -18    6.81    3.72
  24   2 -18    7.60    3.48
  24   2 -19   23.68    4.76
  24  -2 -19   14.78    5.14
  24   2 -20   27.80    4.76
  24  -2 -20   24.32    5.02
  24   2 -21   71.03    8.24
  24  -2 -21   91.30    9.15
  24  -2 -22    3.48    3.74
  24   2 -22   -6.18    3.99
  24  -2 -23   19.33    4.64
  24   2 -23   19.30    5.27
  24   2 -24   -2.06    3.86
  24  -2 -24   -3.35    4.00
  24  -2 -25  136.17   12.13
  24   2 -25  121.77   13.63
  24  -2 -26    1.03    4.38
  24   2 -26   15.55    6.56
 -24   4   1   44.25    5.78
  24   4  -1   39.70    5.06
  24   4  -2    4.81    3.38
 -24   4   2   -1.71    3.42
  24   4  -3   -0.91    2.48
 -24   4   3    5.26    3.82
  24   4  -4    9.54    3.53
  24  -4  -4    7.36    2.76
 -24   4   4    5.93    3.56
 -24   4   5    9.76    3.56
  24  -4  -5    4.56    1.96
  24   4  -5    4.84    3.92
 -24   4   6   -3.57    2.77
  24  -4  -6   -2.98    2.59
  24   4  -6   -1.83    3.40
  24   4  -7   10.86    4.19
 -24   4   7    8.86    2.25
  24  -4  -7   13.13    3.22
  24  -4  -8  113.81    8.08
 -24   4   8  105.45    7.15
  24   4  -8  100.67    8.11
  24  -4  -9  182.85   10.37
  24   4  -9  200.61   12.16
 -24   4   9  198.25   10.74
  24  -4 -10   12.63    2.81
  24   4 -10   19.57    4.83
 -24   4  10   14.71    2.78
  24  -4 -11   71.89    7.14
  24   4 -11   65.26    6.51
 -24   4  11   68.19    5.04
  24  -4 -12  149.28    9.70
 -24   4  12  171.51    9.17
  24   4 -12  147.75   10.28
  24   4 -13   69.10    7.92
 -24   4  13   80.36    5.85
  24  -4 -13   85.09    7.15
  24  -4 -14   17.11    4.60
  24   4 -14   15.70    5.19
  24   4 -15    2.98    4.66
  24  -4 -15   -2.05    2.69
  24  -4 -16   11.40    4.74
  24   4 -16   10.74    4.01
  24  -4 -17   78.00    7.70
  24   4 -17   71.00    7.37
  24  -4 -18   -3.60    3.08
  24   4 -18   -1.94    6.20
  24   4 -19    4.26    5.30
  24  -4 -19   11.71    5.15
  24   4 -20    2.19    6.97
  24  -4 -20   -3.35    4.77
  24   4 -21  118.44   11.49
  24  -4 -21  147.77   11.87
  24  -4 -22   10.07    5.42
  24   4 -22   -2.32    5.55
  24  -4 -23    9.69    5.68
  24   4 -23    1.68    4.25
  24   4 -24   56.43    8.38
  24  -4 -24   38.11    8.01
 -24   4  25   20.16    5.69
  24   6  -1   37.08    5.84
 -24   6   1   43.85    6.43
 -24   6   2   24.69    5.27
  24   6  -2   17.67    6.37
  24   6  -3   77.71    7.29
 -24   6   3   81.30    8.11
 -24   6   4   70.63    7.47
  24   6  -4   65.59    7.17
  24  -6  -5   15.98    3.22
  24   6  -5   20.76    4.44
 -24   6   5   17.24    3.73
  24  -6  -6   36.35    4.10
 -24   6   6   35.12    5.40
  24   6  -6   37.65    5.10
  24   6  -7   76.27    7.85
  24  -6  -7   76.04    6.76
  24   6  -8   -0.92    4.58
  24  -6  -8    5.46    3.17
  24  -6  -9   46.41    5.33
  24   6  -9   41.48    5.76
  24   6 -10    9.81    3.79
  24  -6 -10   12.55    3.80
  24  -6 -11    5.20    3.81
  24   6 -11    0.00    4.18
 -24   6  12   -1.18    4.57
  24   6 -13   11.49    4.05
  24  -6 -13   10.43    3.56
  24   6 -14   21.13    4.83
  24  -6 -14   27.92    5.86
  24   6 -15   12.25    4.43
  24  -6 -15    7.66    3.45
  24   6 -16   -3.12    5.08
  24  -6 -16    3.07    3.07
  24   6 -17   67.50    8.72
  24  -6 -17   71.69    8.72
  24  -6 -18   42.66    7.07
  24   6 -18   21.31    5.33
  24  -6 -19   23.42    6.69
  24   6 -19   30.91    7.01
  24   6 -20   86.68    9.73
  24  -6 -20   91.26    9.80
  24  -6 -21   53.30    7.62
  24   6 -21   43.44    8.95
  24  -6 -22    2.45    5.68
  24   6 -22   -2.59    4.54
 -24   6  23    9.96    6.34
 -24   8   2   43.00    6.76
 -24   8   3   22.26    7.81
 -24   8   4   15.78    4.43
 -24   8   5    3.92    3.92
 -24   8   6   22.62    6.28
  24   8  -7   -1.18    3.80
  24  -8  -7    4.04    3.41
  24   8  -8   14.15    6.03
  24  -8  -8   15.75    4.41
  24   8  -9   11.67    4.59
  24  -8  -9    9.20    4.28
  24   8 -10   10.75    4.20
  24  -8 -10    6.56    4.41
  24   8 -11   21.12    6.43
  24  -8 -11   28.43    4.68
  24   8 -12   44.34    7.22
  24  -8 -12   25.20    5.57
  24   8 -13   -4.85    5.90
  24  -8 -13    0.51    3.17
  24  -8 -14   18.07    5.47
  24   8 -14   -2.10    5.51
  24  -8 -15    3.57    3.83
  24   8 -15    7.73    5.90
  24   8 -16   25.54    6.81
  24  -8 -16   30.30    5.50
  24  -8 -17    8.33    4.61
  24   8 -17   -2.09    4.06
  24   8 -18    0.26    4.06
  24  -8 -18   -1.67    4.49
  24  -8 -19   -3.60    4.50
  24   8 -19   -1.05    6.41
 -23  -1   1   56.06    5.20
  23  -1  -1   59.36    4.85
  23   1  -1   65.13    4.70
 -23   1   1   56.35    5.61
 -23   1   2    5.21    2.54
  23  -1  -2    5.66    2.37
  23   1  -2    4.32    2.75
 -23  -1   2    9.32    3.46
  23   1  -3   83.36    6.17
  23  -1  -3   75.73    5.67
 -23   1   3   85.47    7.08
  23  -1  -4   17.62    2.63
 -23   1   4   21.63    3.87
  23   1  -4   20.86    3.67
  23  -1  -5    4.59    2.75
 -23   1   5    0.00    2.27
  23   1  -5    3.80    2.75
  23  -1  -6   11.75    3.00
  23   1  -6   15.44    3.40
 -23   1   6   14.26    2.66
  23   1  -7   42.69    4.57
  23  -1  -7   36.39    4.16
 -23   1   7   39.10    3.59
 -23   1   8    2.52    1.59
  23  -1  -8    5.70    3.11
  23   1  -8    3.78    3.12
  23   1  -9   -2.99    3.90
 -23   1   9    4.50    1.72
  23  -1  -9    2.19    2.19
  23   1 -10   -2.07    2.20
  23  -1 -10    0.52    2.96
 -23   1  10    1.19    1.46
  23   1 -11    0.13    2.20
  23  -1 -11   -0.90    3.09
  23  -1 -12   30.31    4.37
  23   1 -12   23.23    4.13
  23  -1 -13  133.36    9.37
  23   1 -13  141.28    9.80
  23   1 -14    3.48    3.48
  23  -1 -14   -1.54    3.47
  23  -1 -15    0.77    2.70
  23   1 -15   -1.80    2.83
  23   1 -16   87.00    7.85
  23  -1 -16   86.97    7.07
  23  -1 -17   21.47    5.14
  23   1 -17   20.98    4.76
  23   1 -18   16.47    3.73
  23  -1 -18    8.62    3.22
  23   1 -19   47.49    6.18
  23  -1 -19   55.35    5.79
  23   1 -20  139.41   10.82
  23  -1 -20  139.61   12.24
  23  -1 -21   44.45    6.57
  23   1 -21   30.77    5.15
  23   1 -22    0.26    5.02
  23  -1 -22   -5.80    5.03
  23  -1 -23   18.31    5.80
  23   1 -23    7.85    5.41
  23   1 -24  207.20   16.35
  23  -1 -24  208.19   16.89
  23  -1 -25   -4.51    5.54
  23   1 -25   -7.98    6.05
  23  -1 -26   18.94    6.83
  23   1 -26    0.90    5.40
  23   1 -27   37.92    8.10
  23  -1 -27   24.99    5.93
 -23   3   1    8.62    4.91
  23   3  -1    3.25    2.99
  23   3  -2    5.08    3.13
 -23   3   2   -0.40    3.58
  23  -3  -2    1.32    2.25
  23   3  -3    2.61    3.00
 -23   3   3    5.58    3.85
  23  -3  -3    2.11    2.77
  23   3  -4    2.62    2.35
 -23   3   4    8.65    3.99
  23  -3  -4   -2.10    2.23
  23   3  -5   43.57    4.97
 -23   3   5   37.16    4.53
  23  -3  -5   34.41    3.52
  23  -3  -6    2.07    2.59
  23   3  -6   -4.45    3.14
 -23   3   6    1.87    2.53
 -23   3   7   66.71    5.61
  23   3  -7   49.55    5.36
  23  -3  -7   65.37    5.29
  23   3  -8    5.75    3.53
  23  -3  -8    4.62    2.18
 -23   3   8    3.07    2.14
 -23   3   9    3.74    1.87
  23  -3  -9    1.67    2.95
  23  -3 -10   61.03    5.25
  23   3 -10   60.91    6.12
 -23   3  10   53.82    4.94
  23  -3 -11  187.72   11.01
 -23   3  11  173.29    9.62
  23   3 -11  182.82   12.48
 -23   3  12    7.87    1.73
  23   3 -12    1.43    2.72
  23  -3 -12    4.22    2.69
  23   3 -13   -0.13    2.46
 -23   3  13    2.79    1.33
  23  -3 -13    0.51    2.43
  23  -3 -14    2.31    3.71
 -23   3  14    2.78    1.06
  23   3 -14    2.46    4.14
  23   3 -15   19.13    4.14
  23  -3 -15   12.70    3.59
  23   3 -16    6.98    3.49
  23  -3 -16    7.83    4.24
  23   3 -17   15.62    4.91
  23  -3 -17   19.03    4.24
  23   3 -18   28.38    4.90
  23  -3 -18   29.35    4.63
  23  -3 -19   24.74    5.93
  23   3 -19   21.02    4.64
  23   3 -20  132.14   11.35
  23  -3 -20  128.99   10.71
  23   3 -21   21.39    6.57
  23  -3 -21   27.62    6.20
  23   3 -22    8.89    4.12
  23  -3 -22    5.04    5.55
  23  -3 -23    8.14    5.68
  23   3 -23    6.44    3.86
  23  -3 -24   97.43   10.47
  23   3 -24   74.92    9.14
  23  -3 -25    0.26    4.01
  23   3 -25   -8.75    5.53
  23   3 -26   -7.72    6.17
  23  -3 -26   -7.11    3.88
  23   5  -1   15.18    3.37
 -23   5   1   12.86    4.68
  23   5  -2   -1.04    3.12
 -23   5   2    0.78    3.38
  23  -5  -3  178.12    9.25
  23   5  -3  175.33   10.96
 -23   5   3  179.12   12.10
  23   5  -4   37.32    4.70
  23  -5  -4   35.48    3.77
 -23   5   4   29.77    4.16
  23  -5  -5   10.19    2.97
  23   5  -5    9.93    4.97
 -23   5   5    7.54    2.47
  23   5  -6    4.45    2.62
 -23   5   6   -1.69    2.99
  23  -5  -6   -1.28    2.69
  23   5  -7   50.75    5.10
 -23   5   7   41.99    5.20
  23  -5  -7   39.96    3.71
 -23   5   8  108.79   10.27
  23   5  -8  123.86    8.64
  23  -5  -8  102.54    7.14
  23  -5  -9    0.89    2.16
  23   5  -9    1.31    3.92
  23  -5 -10    6.87    2.80
  23   5 -10    7.58    4.18
  23   5 -11    1.83    3.00
  23  -5 -11    8.40    2.93
  23  -5 -12   88.11    7.78
  23   5 -12   84.61    7.43
  23   5 -13   -4.82    4.43
  23  -5 -13    2.81    3.58
  23   5 -14   14.70    4.68
  23  -5 -14   13.56    3.33
  23  -5 -15    8.46    3.20
  23   5 -15   13.26    5.07
  23   5 -16    9.87    3.77
  23  -5 -16    2.18    3.85
  23   5 -17  126.88   11.16
  23  -5 -17  115.25    9.65
  23   5 -18    3.37    4.93
  23  -5 -18   -0.64    3.22
  23   5 -19    7.12    4.27
  23  -5 -19    9.93    3.87
  23  -5 -20   22.60    4.52
  23   5 -20   21.88    6.21
  23   5 -21   10.48    4.53
  23  -5 -21    3.62    3.62
  23   5 -22    1.29    6.72
  23  -5 -22    0.13    3.49
  23   5 -23   81.27   10.98
  23  -5 -23   88.93   10.23
  23  -5 -24   13.73    6.35
  23   5 -24    6.59    6.20
  23   5 -25    5.81    6.32
  23  -5 -25    4.92    4.40
  23   7  -1   50.33    6.62
 -23   7   1   26.24    5.61
 -23   7   2   53.93    7.02
 -23   7   3   44.40    5.34
  23   7  -4    2.74    3.26
  23  -7  -4    2.82    2.56
  23  -7  -5   26.23    3.31
  23   7  -5   20.64    4.83
  23  -7  -6   10.78    3.30
  23   7  -6   16.74    5.23
  23   7  -7   12.17    3.40
  23  -7  -7    6.07    3.16
  23   7  -8   -0.79    4.32
  23  -7  -8    2.91    3.54
  23   7  -9    6.03    3.54
  23  -7  -9    2.78    3.42
  23   7 -10   62.24    7.99
  23  -7 -10   62.34    6.09
  23  -7 -11   -1.02    2.41
  23   7 -11    2.10    4.85
  23   7 -12    6.55    4.06
  23  -7 -12   -0.38    3.69
  23   7 -13   -1.18    3.27
  23  -7 -13    1.40    3.06
  23  -7 -14   -1.66    4.35
  23   7 -14   -1.83    3.53
  23   7 -15   -0.65    4.97
  23  -7 -15   -7.81    4.74
  23   7 -16   35.01    6.79
  23  -7 -16   48.91    6.29
  23   7 -17    2.09    3.92
  23  -7 -17   -2.70    3.60
  23   7 -18   36.13    6.65
  23  -7 -18   42.52    6.31
  23  -7 -19   25.29    5.29
  23   7 -19    9.12    6.26
  23   7 -20    9.90    4.69
  23  -7 -20   19.64    4.78
  23  -7 -21   48.91    8.41
  23   7 -21   28.25    6.77
  23   7 -22    0.13    4.42
  23  -7 -22    9.84    6.22
 -23   7  23   18.27    5.70
 -23   9   2   11.45    5.72
 -23   9   3   -6.12    3.65
 -23   9   4   40.07    7.83
 -23   9   5    9.41    5.75
  23   9  -6    4.45    4.45
  23  -9  -6    0.88    2.64
  23  -9  -7   13.57    3.65
  23   9  -7   16.12    5.90
  23   9  -8   49.61    7.09
  23  -9  -8   60.13    6.17
  23   9  -9    8.41    4.20
  23  -9  -9    7.18    3.02
  23  -9 -10   11.24    4.55
  23   9 -10   21.69    6.44
  23  -9 -11   32.15    4.81
  23   9 -11   30.38    7.10
  23  -9 -12   25.13    5.84
  23   9 -12   16.57    6.18
  23   9 -13   39.73    7.76
  23  -9 -13   44.16    5.98
  23   9 -14   39.60    7.50
  23  -9 -14   41.73    6.38
  23   9 -15  158.37   14.61
  23  -9 -15  149.93   12.68
  23  -9 -16   15.52    5.64
  23   9 -16   14.20    5.13
  23  -9 -17   14.91    6.30
  23   9 -17   11.17    4.73
  23   9 -18    8.54    6.44
  23  -9 -18   -0.26    3.86
 -23   9  19   12.38    4.90
 -22   0   1    0.13    2.14
  22   0  -1    0.91    1.96
  22   0  -2  568.17   22.89
 -22   0   2  515.31   24.74
 -22   0   3   -2.54    2.54
  22   0  -3    1.18    2.36
 -22   0   4   75.16    5.60
  22   0  -4   80.93    5.38
 -22   0   5    3.46    2.13
  22   0  -5   -1.31    1.57
 -22   0   5   -1.21    2.01
 -22   0   6  298.34   15.97
  22   0  -6  286.81   14.89
 -22   0   7   -2.39    1.73
 -22   0   7   -1.61    3.08
  22   0  -7   -2.60    2.34
 -22   0   8   84.53    6.70
  22   0  -8   90.64    6.49
 -22   0   9   -3.61    3.75
  22   0  -9   -1.94    1.81
  22   0 -10   68.28    5.81
 -22   0  10   50.56    5.89
 -22   0  11    0.26    1.93
 -22   0  12  155.52   10.05
 -22   0  13   -1.54    2.06
 -22   0  14    5.92    2.70
 -22   0  15    1.67    3.60
 -22   0  16   33.08    4.63
 -22   0  17    1.42    3.86
 -22   0  18   54.09    5.41
 -22   0  19    2.06    4.12
 -22   0  20   75.65    7.73
 -22   0  21   -4.25    3.09
 -22   0  22  135.47   10.57
 -22   0  23   -0.26    3.35
 -22   0  24   11.47    3.99
 -22   0  25    0.39    3.61
 -22   0  26  160.29   15.71
 -22   0  27   10.94    6.56
 -22   0  28   -2.44    6.30
 -22   2   1   48.78    5.21
  22  -2  -1   52.78    3.82
  22   2  -1   45.25    4.29
  22  -2  -2   36.39    3.43
  22   2  -2   43.96    4.31
 -22   2   2   49.23    4.95
 -22   2   3   52.89    5.22
  22  -2  -3   43.41    3.69
  22   2  -3   50.72    4.71
 -22   2   4   -1.07    1.60
 -22   2   4    1.07    1.74
  22   2  -4    3.93    1.96
  22  -2  -4   -0.52    1.96
  22  -2  -5    0.78    2.22
  22   2  -5    3.27    2.88
 -22   2   5   -0.67    1.74
 -22   2   6   17.97    2.68
 -22   2   6   13.06    2.93
  22  -2  -6   17.25    3.50
  22   2  -6   14.51    3.27
 -22   2   7   -0.54    1.74
 -22  -2   7   -3.75    2.55
  22  -2  -7   -0.13    1.68
  22   2  -7    1.96    2.22
 -22   2   8    7.10    2.01
  22  -2  -8   12.75    3.09
  22   2  -8   10.95    3.52
 -22   2   8    2.53    2.53
  22   2  -9   12.48    3.38
 -22   2   9    6.93    3.60
 -22   2   9    5.48    1.87
  22  -2  -9    5.01    2.06
 -22  -2   9    7.22    3.88
 -22   2  10    8.68    2.00
  22  -2 -10    6.29    3.08
 -22  -2  10    9.36    3.34
  22   2 -10    8.44    3.37
 -22   2  11   -0.13    1.06
 -22   2  11    1.60    2.66
  22  -2 -11   -0.38    2.82
  22   2 -11    0.78    2.33
 -22   2  12   72.01    4.24
  22   2 -12   64.05    6.34
  22  -2 -12   76.18    6.03
  22   2 -13   13.44    4.01
 -22   2  13   17.16    1.32
  22  -2 -13   21.94    4.36
  22   2 -14   36.02    5.29
  22  -2 -14   34.42    4.50
  22   2 -15    1.03    2.45
  22  -2 -15   -3.60    3.34
  22   2 -16    6.58    2.97
  22  -2 -16   13.77    3.73
  22   2 -17   -0.52    4.00
  22  -2 -17    5.80    3.61
  22   2 -18   28.49    4.38
  22  -2 -18   26.81    4.38
  22  -2 -19   82.82    7.23
  22   2 -19   73.47    6.96
  22   2 -20   14.18    3.87
  22  -2 -20    9.42    3.74
  22   2 -21    7.47    3.61
  22  -2 -21    4.65    3.62
  22   2 -22   24.34    5.93
  22  -2 -22   22.22    4.65
  22   2 -23  228.82   16.62
  22  -2 -23  234.59   17.58
  22  -2 -24    6.20    4.26
  22   2 -24   11.20    5.79
  22  -2 -25    7.49    4.26
  22   2 -25   -0.64    5.15
  22  -2 -26    8.78    6.07
  22   2 -26    6.69    5.53
  22  -2 -27   40.25    7.10
  22   2 -27   31.23    7.71
  22  -4  -1    7.29    1.72
  22   4  -1    6.88    2.47
 -22   4   1    7.09    3.68
 -22   4   2   18.01    3.55
  22   4  -2   18.99    3.77
  22  -4  -2   18.21    3.04
  22   4  -3   41.20    4.83
  22  -4  -3   37.58    3.54
 -22   4   3   46.16    4.60
  22  -4  -4   57.31    4.55
 -22   4   4   65.65    5.53
  22   4  -4   67.77    5.88
  22  -4  -5   18.33    3.36
  22   4  -5   24.71    4.44
 -22   4   5   16.84    3.29
  22   4  -6    6.02    2.75
  22  -4  -6    1.28    2.44
 -22   4   6   11.58    3.16
  22   4  -7  218.47   11.91
  22  -4  -7  227.13   11.54
 -22   4   7  236.55   11.60
  22   4  -8   19.86    4.05
  22  -4  -8   12.65    3.07
  22   4  -9   94.25    6.66
 -22   4   9   84.12    6.19
  22  -4  -9   88.23    6.26
 -22   4  10   28.44    3.42
  22  -4 -10   31.92    3.96
  22   4 -10   26.47    4.69
 -22   4  11  144.29    8.83
  22  -4 -11  131.11    7.68
  22   4 -11  133.22    8.86
 -22   4  12   -3.90    2.60
  22   4 -13   37.15    4.68
  22  -4 -13   52.79    5.51
  22  -4 -14    7.06    2.82
  22   4 -14    6.75    2.98
  22   4 -15   55.10    5.83
  22  -4 -15   50.00    5.91
  22   4 -16    4.40    4.53
  22  -4 -16    7.98    4.12
  22   4 -17    6.86    5.18
  22  -4 -17    5.03    2.97
  22  -4 -18   10.07    3.36
  22   4 -18   12.68    3.88
  22   4 -19  190.03   13.45
  22  -4 -19  232.60   15.26
  22   4 -20    4.13    3.62
  22  -4 -20    9.18    3.49
  22   4 -21    9.43    5.29
  22  -4 -21    1.68    3.62
  22  -4 -22    8.16    3.88
  22   4 -22    3.74    3.61
  22   4 -23   96.61   10.32
  22  -4 -23   88.45    9.97
  22  -4 -24    0.00    5.70
  22   4 -24    1.03    4.00
  22   4 -25    0.39    3.87
  22  -4 -25   -0.52    4.01
  22  -4 -26   73.40    9.06
  22   4 -26   48.42    7.47
 -22   6   1    6.29    2.95
  22   6  -1    8.43    4.80
  22   6  -2  182.77   10.41
  22  -6  -2  160.52    8.17
  22  -6  -3   -0.90    2.07
  22   6  -3    3.65    3.65
  22  -6  -4    8.08    2.69
  22   6  -4    4.31    4.04
  22  -6  -5  111.25    6.66
  22   6  -5  105.69    8.50
  22   6  -6   31.13    5.10
  22  -6  -6   34.46    4.07
  22   6  -7    0.39    2.49
  22  -6  -7   -0.76    2.67
  22  -6  -8    2.92    2.29
  22   6  -8   -2.62    2.75
  22  -6  -9   26.56    3.56
  22   6  -9   35.47    5.37
  22   6 -10   -2.09    3.93
  22  -6 -10    1.02    2.29
  22   6 -11   -0.52    2.88
  22  -6 -11    2.42    3.31
  22  -6 -12    0.89    2.55
  22   6 -12    1.70    2.61
  22  -6 -13    8.70    4.10
  22   6 -13   10.19    3.53
  22   6 -14    4.96    3.13
  22  -6 -14   -2.18    2.44
  22   6 -15    6.00    3.26
  22  -6 -15   14.14    3.60
  22   6 -16   33.09    4.82
  22  -6 -16   26.40    5.41
  22   6 -17   44.78    6.64
  22  -6 -17   54.70    6.58
  22  -6 -18   -3.36    4.78
  22   6 -18    6.50    3.77
  22   6 -19    9.62    4.29
  22  -6 -19    7.63    5.56
  22   6 -20   -1.43    5.20
  22  -6 -20    6.47    5.83
  22   6 -21   12.46    4.15
  22  -6 -21   25.79    4.54
  22  -6 -22   39.68    5.84
  22   6 -22   23.22    5.45
  22  -6 -23   21.28    6.62
  22   6 -23   11.79    6.61
  22  -6 -24    4.54    6.23
  22   6 -24   -3.76    6.22
  22   6 -25    1.04    4.92
  22  -6 -25   -2.34    4.28
 -22   8   1    2.99    4.80
 -22   8   2   -2.34    4.55
 -22   8   3    4.04    6.12
  22  -8  -4    7.09    2.91
  22   8  -4   17.62    4.83
  22   8  -5   -7.19    3.40
  22  -8  -5   -2.53    1.89
  22  -8  -6   -1.89    2.78
  22   8  -6    0.26    3.14
  22  -8  -7    9.84    3.91
  22   8  -7   -0.26    4.46
  22   8  -8    1.57    3.28
  22  -8  -8    1.01    3.41
  22   8  -9    7.22    3.28
  22  -8  -9   17.09    3.42
  22  -8 -10   -0.76    2.41
  22   8 -10   -4.07    4.73
 -22   8  11   -0.66    4.86
  22  -8 -12    5.87    4.21
  22   8 -12   -1.58    5.12
  22  -8 -13   20.71    4.35
  22   8 -13   18.38    6.17
  22   8 -14   74.04    8.93
  22  -8 -14   77.93    7.82
  22   8 -15   11.68    5.51
  22  -8 -15    9.38    3.85
  22  -8 -16    9.27    5.02
  22   8 -16    3.93    5.64
  22  -8 -17   29.79    5.29
  22   8 -17   22.28    5.11
  22  -8 -18   66.27    7.63
  22   8 -18   52.01    8.52
  22  -8 -19    4.79    4.01
  22   8 -19   -1.96    3.93
  22  -8 -20    1.55    3.76
  22   8 -20   -5.89    4.58
  22   8 -21    3.92    4.44
  22  -8 -21    7.26    6.09
  22  -8 -22    1.82    6.36
  22   8 -22   19.60    6.53
 -22  10   3   48.80    6.79
 -22  10   4    2.88    5.36
 -22  10   5    0.79    6.42
  22 -10  -6   17.44    3.77
  22  10  -6   19.41    6.16
  22 -10  -7  142.86   10.46
  22  10  -7  144.20   13.27
  22 -10  -8   -1.76    4.03
  22  10  -8    1.84    4.34
  22 -10  -9    0.51    2.90
  22  10  -9  -10.66    5.40
  22 -10 -10   10.13    4.68
  22  10 -10   -1.84    5.93
  22  10 -11   85.85   10.29
  22 -10 -11   72.24    7.88
  22  10 -12   10.95    6.33
  22 -10 -12   15.91    4.20
  22  10 -13   16.90    6.73
  22 -10 -13   14.30    5.36
  22 -10 -14   12.54    5.25
  22  10 -14   19.81    7.53
  22 -10 -15  139.84   12.20
  22  10 -15  116.47   12.15
  22 -10 -16   -1.93    5.01
  22  10 -16   11.88    4.89
  22  10 -17    0.26    5.15
  22 -10 -17   -3.61    3.99
 -21  -1   1  198.01   10.16
 -21   1   1  181.75    9.81
 -21   1   1  174.21    9.50
  21   1  -1  177.19    8.75
 -21  -1   1  170.60    8.65
  21  -1  -1  185.10    9.07
  21  -1  -2  123.34    6.32
  21   1  -2  119.98    6.80
 -21  -1   2  114.65    7.74
 -21  -1   2  114.27    7.28
 -21   1   2  130.12    7.39
  21   1  -3  209.84   10.62
 -21  -1   3  223.90   11.08
 -21   1   3  223.45   11.03
 -21  -1   3  212.06   11.59
  21  -1  -3  208.91   11.30
 -21   1   3  208.25   11.38
 -21   1   4   12.22    2.69
  21   1  -4   13.35    2.88
  21  -1  -4   11.38    2.75
 -21  -1   4   12.25    2.66
 -21   1   4    6.82    2.67
 -21  -1   4   11.29    3.23
  21  -1  -5  325.92   13.72
 -21  -1   5  294.37   16.53
  21   1  -5  336.97   14.01
 -21   1   5  311.49   15.58
 -21   1   5  291.03   16.06
 -21   1   6   17.37    3.21
  21  -1  -6   22.08    2.60
 -21  -1   6   19.04    3.62
 -21   1   6   23.31    2.95
  21   1  -6   23.23    3.52
  21  -1  -7   27.57    3.11
 -21   1   7   31.02    2.94
 -21  -1   7   25.19    3.48
 -21   1   7   19.64    3.47
  21   1  -7   29.56    4.30
 -21   1   8  136.03    7.88
 -21   1   8  113.36    6.95
 -21  -1   8  138.69    8.31
  21  -1  -8  130.89    7.75
  21   1  -8  113.14    7.54
  21  -1  -9   57.33    5.03
 -21  -1   9   39.73    5.22
  21   1  -9   41.09    4.15
 -21   1   9   47.25    4.94
 -21   1   9   55.70    3.33
 -21   1  10   -0.27    3.20
  21  -1 -10    5.66    2.83
  21   1 -10    0.78    2.85
 -21   1  10    4.24    1.33
 -21  -1  10    3.88    2.81
 -21  -1  11  267.61   13.51
  21   1 -11  281.02   13.83
 -21   1  11  317.46   12.63
  21  -1 -11  285.73   13.39
 -21   1  11  282.47   14.02
 -21   1  12   21.73    5.07
  21   1 -12   32.14    3.74
  21  -1 -12   27.26    3.60
 -21  -1  12   27.64    4.01
  21   1 -13   21.02    2.97
 -21   1  13   19.32    3.47
  21  -1 -13   17.11    3.60
  21  -1 -14   52.50    5.41
  21   1 -14   43.06    5.16
  21   1 -15   55.56    5.67
  21  -1 -15   58.59    5.28
  21   1 -16   46.67    5.29
  21  -1 -16   54.25    5.67
  21   1 -17    2.45    3.61
  21  -1 -17    3.87    2.84
  21   1 -18   24.11    4.00
  21  -1 -18   20.38    4.00
  21  -1 -19   -1.68    3.87
  21   1 -19   -2.45    4.00
  21   1 -20   -3.09    4.00
  21  -1 -20   -0.39    4.13
  21  -1 -21   -1.94    4.39
  21   1 -21    0.26    2.58
  21  -1 -22  213.45   14.21
  21   1 -22  229.29   15.60
  21  -1 -23   14.98    5.94
  21   1 -23   16.62    4.90
  21  -1 -24    4.65    4.78
  21   1 -24    1.42    3.22
  21  -1 -25   15.74    4.90
  21   1 -25    9.78    4.63
  21  -1 -26  124.42   11.74
  21   1 -26  109.75   11.07
  21  -1 -27   -6.70    3.99
  21   1 -27    5.27    4.11
  21  -1 -28    1.42    5.92
  21   1 -28    8.35    6.42
 -21   3   1   48.23    5.18
  21  -3  -1   45.00    3.57
  21   3  -1   44.42    4.55
  21  -3  -2   43.68    3.56
 -21   3   2   39.36    4.12
 -21   3   2   30.71    3.44
  21   3  -2   47.53    3.65
  21  -3  -3   41.73    3.41
  21   3  -3   43.32    3.79
 -21   3   3   38.72    4.53
 -21   3   4   25.30    3.73
  21   3  -4   27.83    3.79
  21  -3  -4   22.62    2.86
 -21  -3   4   14.30    3.74
 -21  -3   5   -0.67    2.40
  21   3  -5    1.31    2.61
  21  -3  -5    1.81    2.07
 -21   3   5   -0.93    1.60
 -21   3   6   76.75    6.50
  21  -3  -6   94.26    5.80
  21   3  -6   83.52    6.02
 -21  -3   6   67.02    6.54
 -21   3   6   91.98    5.87
 -21   3   7    5.33    2.13
  21  -3  -7    3.47    2.57
 -21  -3   7    1.60    2.67
  21   3  -7    3.40    3.13
 -21   3   7    3.98    2.25
  21  -3  -8   72.29    5.64
  21   3  -8   60.92    5.48
 -21  -3   8   76.83    6.67
 -21   3   8   63.13    5.71
 -21   3   8   79.11    5.34
 -21   3   9   77.07    6.90
  21  -3  -9   74.29    5.64
 -21  -3   9   85.07    6.80
 -21   3   9   92.89    5.34
  21   3  -9   81.16    5.86
 -21   3  10   66.73    6.24
  21   3 -10   76.62    6.51
 -21   3  10   88.38    4.81
  21  -3 -10   69.56    6.02
  21   3 -11    1.43    2.21
 -21   3  11    6.90    2.92
 -21   3  11    5.34    1.47
  21  -3 -11    2.69    3.08
  21  -3 -12   92.52    7.32
  21   3 -12   91.20    7.14
 -21   3  12  116.91    6.15
 -21   3  12   92.23    7.30
  21   3 -13    0.52    2.20
  21  -3 -13    2.18    2.44
 -21   3  14   -0.40    1.07
  21   3 -14    5.83    2.59
  21  -3 -14    7.08    3.73
 -21   3  15   15.85    1.33
  21   3 -15    9.06    3.10
  21  -3 -15   15.20    3.35
  21   3 -16   -1.16    3.62
  21  -3 -16   -2.19    3.35
  21   3 -17    6.07    3.88
  21  -3 -17    1.16    3.87
  21  -3 -18    0.39    2.46
  21   3 -18   -3.23    2.84
  21   3 -19    1.81    4.26
  21  -3 -19   11.38    3.49
  21   3 -20   32.39    4.78
  21  -3 -20   32.09    4.66
  21   3 -21   19.61    4.39
  21  -3 -21   11.52    3.62
  21   3 -22   52.73    6.19
  21  -3 -22   55.03    7.25
  21   3 -23    0.39    4.25
  21  -3 -23   -5.44    4.79
  21  -3 -24   -0.78    3.49
  21   3 -24    3.61    5.41
  21  -3 -25   36.23    5.56
  21   3 -25   22.78    6.05
  21  -3 -26   41.38    8.28
  21   3 -26   41.43    7.59
  21   3 -27   -0.39    5.79
  21  -3 -27   -7.88    4.65
 -21   3  28    0.77    4.24
 -21   5   1   98.90    8.43
  21   5  -1   89.80    6.75
  21  -5  -1   95.10    5.43
  21   5  -2    3.25    3.12
 -21   5   2    2.20    2.33
  21  -5  -2    2.61    1.83
 -21   5   3    8.93    2.85
  21   5  -3    8.08    3.52
  21  -5  -3    6.08    1.68
  21   5  -4    1.17    2.35
  21  -5  -4    0.90    2.06
  21  -5  -5  299.70   14.24
  21   5  -5  295.31   15.83
  21  -5  -6    6.00    2.55
  21   5  -6    5.49    2.88
  21  -5  -7   56.20    4.72
  21   5  -7   51.28    5.63
 -21   5   8    4.89    2.77
  21  -5  -8    7.65    2.80
  21   5  -8    7.32    3.53
  21  -5  -9  151.41    9.32
  21   5  -9  156.10    9.94
  21   5 -10   47.17    5.88
  21  -5 -10   41.77    4.22
  21   5 -11    1.04    3.66
  21  -5 -11    9.72    2.82
  21  -5 -12   44.23    5.39
  21   5 -12   35.87    4.70
  21   5 -13   20.46    4.17
  21  -5 -13   30.70    3.85
  21   5 -14   -1.82    2.47
  21  -5 -14    1.29    2.57
  21  -5 -15   27.20    4.64
  21   5 -15    9.62    4.29
  21   5 -16    2.34    4.16
  21  -5 -16    3.10    4.00
  21  -5 -17    1.42    4.01
  21   5 -17    0.26    2.99
  21  -5 -18   82.46    7.51
  21   5 -18   58.13    6.62
  21   5 -19   15.95    4.93
  21  -5 -19   18.27    5.44
  21  -5 -20    2.46    4.28
  21   5 -20   -3.76    4.79
  21   5 -21    0.91    5.31
  21  -5 -21   14.79    5.32
  21  -5 -22   77.08    7.92
  21   5 -22   82.42   10.22
  21  -5 -23   -3.37    3.89
  21   5 -23    0.26    6.21
  21  -5 -24   -4.54    5.19
  21   5 -24   -2.97    3.88
  21  -5 -25   23.36    5.32
  21   5 -25   26.60    6.07
  21  -5 -26   17.51    5.71
  21   5 -26   31.10    6.19
 -21   7   1   53.37    5.59
  21  -7  -2    5.26    2.44
  21   7  -2    7.54    4.42
  21  -7  -3    2.04    1.66
  21   7  -3    2.35    4.04
  21  -7  -4    4.32    1.90
  21   7  -4    6.92    3.13
  21  -7  -5   16.35    3.42
  21   7  -5   17.38    4.31
  21  -7  -6   46.61    4.56
  21   7  -6   43.32    6.28
  21   7  -7   28.95    5.50
  21  -7  -7   22.69    3.93
  21   7  -8   30.28    4.72
  21  -7  -8   38.97    4.57
  21   7  -9   31.34    4.98
  21  -7  -9   37.91    3.95
  21  -7 -10    7.39    3.57
  21   7 -10    1.70    4.46
  21  -7 -11   -0.38    2.17
  21   7 -11    0.00    2.88
  21  -7 -12   78.91    7.18
  21   7 -12   76.16    7.08
  21  -7 -13   -1.28    2.57
  21   7 -13   -0.79    2.88
  21  -7 -14    1.03    2.57
  21   7 -14    0.39    3.14
  21  -7 -15   18.18    4.00
  21   7 -15   23.56    4.97
  21  -7 -16   -0.52    2.71
  21   7 -16    2.75    4.58
  21  -7 -17    7.63    3.62
  21   7 -17    2.09    3.79
  21   7 -18    5.88    3.92
  21  -7 -18    2.85    3.37
  21  -7 -19    3.76    3.37
  21   7 -19   -6.26    5.09
  21  -7 -20    9.99    5.19
  21   7 -20   17.86    5.09
  21   7 -21   -1.43    5.34
  21  -7 -21    6.23    3.90
  21  -7 -22    0.13    4.03
  21   7 -22    1.95    5.86
  21   7 -23   -4.81    4.03
  21  -7 -23    3.51    6.11
  21  -7 -24   -1.43    4.16
  21   7 -24   -1.04    4.16
 -21   9   1    3.38    4.94
 -21   9   2    6.25    4.82
  21  -9  -3   -1.01    2.90
  21   9  -3   -5.61    6.52
  21  -9  -4    4.78    2.52
  21   9  -4    3.40    3.40
  21   9  -5   -2.88    4.84
  21  -9  -5    4.91    3.02
  21  -9  -6   43.36    5.42
  21   9  -6   35.92    5.64
  21   9  -7   -2.36    4.73
  21  -9  -7    1.89    3.54
  21   9  -8    6.70    3.81
  21  -9  -8    3.16    2.78
  21  -9  -9    2.92    3.43
  21   9  -9    3.68    3.95
  21   9 -10   10.53    5.27
  21  -9 -10    6.49    3.18
  21   9 -11    6.32    5.66
  21  -9 -11   10.34    3.32
  21  -9 -12   27.38    5.50
  21   9 -12   14.62    6.19
  21  -9 -13  129.66   10.14
  21   9 -13  107.65   10.68
  21  -9 -14    3.99    4.76
  21   9 -14   13.18    5.80
  21   9 -15    5.93    3.95
  21  -9 -15   12.11    5.15
  21  -9 -16   -3.87    4.78
  21   9 -16    1.05    3.95
  21   9 -17  186.81   16.60
  21  -9 -17  217.21   18.25
  21  -9 -18   15.02    4.66
  21   9 -18    0.13    5.53
  21  -9 -19    1.43    4.28
  21   9 -19    1.58    4.34
  21   9 -20   -5.78    5.91
  21  -9 -20   -1.43    5.71
  21   9 -21   42.30    7.36
  21  -9 -21   42.10    6.63
 -21  11   3    9.41    6.28
 -21  11   4   -5.37    3.80
  21 -11  -5   72.82    6.91
  21  11  -5   84.48    9.58
 -21  11   6  109.72   11.17
  21  11  -7    3.95    4.47
  21 -11  -7   -4.16    2.77
  21 -11  -8   30.05    5.94
  21  11  -8   20.96    6.72
  21 -11  -9    5.45    3.29
  21  11  -9   14.65    6.47
  21  11 -10   47.30    7.80
  21 -11 -10   39.24    5.72
  21  11 -11    2.25    6.35
  21 -11 -11    5.22    4.97
  21  11 -12   42.10    7.94
  21 -11 -12   28.73    6.26
  21  11 -13   -4.64    6.49
  21 -11 -13    7.94    5.38
  21 -11 -14   79.06    8.99
  21  11 -14   81.51    8.88
  21 -11 -15   -2.57    4.24
  21  11 -15    4.11    4.51
 -21  11  16    8.64    4.64
  20   0  -1   -2.35    1.57
 -20   0   1   -1.34    2.42
 -20   0   1    1.75    1.88
  20   0  -2  221.02    9.32
 -20   0   2  215.71   11.68
 -20   0   2  214.84   10.89
  20   0  -3   -2.75    1.44
 -20   0   3   -0.67    1.61
 -20   0   3   -2.14    2.01
 -20   0   4  258.31   13.29
  20   0  -4  262.02   11.52
 -20   0   4  258.78   12.86
  20   0  -5   -0.65    2.61
 -20   0   5   -0.93    1.74
 -20   0   5   -0.13    2.41
 -20   0   6   21.82    4.02
 -20   0   6   28.12    2.67
  20   0  -6   26.40    3.51
 -20   0   7   -1.73    1.33
  20   0  -7   -0.52    1.56
 -20   0   7    0.67    2.68
 -20   0   8  709.94   26.91
 -20   0   8  682.40   33.06
  20   0  -8  693.87   28.50
 -20   0   9   -1.07    2.14
  20   0  -9    1.29    1.94
  20   0 -10  116.76    7.62
 -20   0  10  122.57    8.42
 -20   0  11   -1.47    3.34
  20   0 -11    5.41    2.97
 -20   0  12  183.79   10.28
  20   0 -12  202.47    9.93
 -20   0  13    0.00    3.60
  20   0 -13    6.44    3.22
 -20   0  14    8.66    3.06
  20   0 -14    4.90    2.58
 -20   0  15   -2.71    2.19
 -20   0  16  130.29    9.03
 -20   0  17   -0.13    2.32
 -20   0  18    3.74    2.97
 -20   0  19    3.61    3.61
 -20   0  20   17.43    4.26
 -20   0  21   -0.65    4.00
 -20   0  22   47.36    6.45
 -20   0  23    8.26    4.90
 -20   0  24   13.41    5.03
 -20   0  25    1.55    5.03
 -20   0  26    2.06    3.99
 -20   0  28  195.06   15.56
 -20   0  29    2.18    4.11
 -20   2   1   44.54    4.70
  20   2  -1   44.21    4.03
  20  -2  -1   49.16    3.29
 -20   2   1   42.43    3.32
 -20  -2   1   43.01    3.90
 -20   2   2   41.41    3.58
  20  -2  -2   55.26    3.94
 -20   2   2   51.43    4.84
 -20  -2   2   47.38    4.03
  20   2  -2   50.98    4.17
 -20   2   3  104.02    6.99
 -20   2   3   91.76    6.38
  20   2  -3  104.25    6.14
  20  -2  -3  106.43    6.28
  20   2  -4   11.90    2.88
 -20   2   4    9.30    2.13
  20  -2  -4    8.33    2.21
 -20   2   4   12.78    2.69
 -20  -2   4    8.71    3.21
 -20  -2   5  181.87   11.39
  20   2  -5  180.09    8.37
  20  -2  -5  177.37    8.43
 -20   2   5  173.83   11.04
 -20   2   5  200.48   11.18
 -20   2   6   22.48    2.83
  20  -2  -6   17.94    2.45
  20   2  -6   25.85    3.53
 -20  -2   6   19.39    3.21
 -20   2   6   18.48    3.19
 -20   2   7   67.54    5.59
  20   2  -7   80.56    5.09
 -20  -2   7   67.90    6.15
 -20   2   7   88.99    5.53
  20  -2  -7   82.80    5.28
  20   2  -8    3.51    2.08
 -20  -2   8    3.47    2.27
  20  -2  -8    5.40    2.57
 -20   2   8    0.66    2.79
 -20   2   8    4.44    1.62
  20   2  -9   41.57    4.81
 -20   2   9   40.77    3.23
 -20  -2   9   35.65    5.21
  20  -2  -9   40.73    3.60
 -20   2  10  180.28   10.65
  20   2 -10  193.28    9.74
  20  -2 -10  206.83   10.16
 -20   2  10  198.13    9.42
  20   2 -11  164.01    9.46
 -20  -2  11  148.45    9.88
  20  -2 -11  152.69    7.85
 -20   2  11  142.91    9.98
 -20   2  11  154.64    7.25
  20   2 -12   11.91    3.36
 -20   2  12   13.09    1.34
  20  -2 -12   12.61    2.83
 -20  -2  12   10.00    3.87
 -20   2  13   19.40    4.52
  20   2 -13   24.05    4.40
 -20   2  13   41.96    2.12
  20  -2 -13   29.48    3.99
  20  -2 -14   39.18    4.00
  20   2 -14   36.19    4.65
 -20   2  14   30.30    4.78
  20   2 -15   95.34    7.24
  20  -2 -15   89.28    7.36
  20   2 -16   49.72    5.04
  20  -2 -16   56.43    5.17
  20   2 -17    1.81    3.74
  20  -2 -17   12.28    3.36
  20   2 -18    7.23    2.84
  20  -2 -18    2.72    2.97
  20  -2 -19   -1.04    2.72
  20   2 -19   -1.42    2.45
  20   2 -20   18.71    4.90
  20  -2 -20   14.62    4.53
  20  -2 -21   41.41    5.44
  20   2 -21   37.79    5.93
  20   2 -22    1.03    2.97
  20  -2 -22    3.62    3.11
  20  -2 -23   12.55    3.75
  20   2 -23   12.63    3.74
  20  -2 -24   31.55    5.43
  20   2 -24   32.71    5.28
  20  -2 -25   62.81    8.27
  20   2 -25   56.89    7.34
  20   2 -26    7.07    4.12
  20  -2 -26    2.97    3.62
  20   2 -27    6.43    5.91
  20  -2 -27    2.32    4.00
  20  -2 -28    1.16    5.42
  20   2 -28    6.04    5.78
  20  -4  -1   30.23    2.63
  20   4  -1   23.75    3.38
 -20   4   1   26.48    3.28
 -20   4   2    4.85    2.88
  20   4  -2    5.98    2.73
 -20  -4   2    4.92    3.32
 -20   4   2    1.19    1.85
  20  -4  -2    3.65    1.83
  20   4  -3   13.69    2.74
 -20  -4   3   11.56    2.92
 -20   4   3   18.07    3.40
  20  -4  -3   12.30    2.46
 -20  -4   4   81.17    6.52
 -20   4   4   75.93    5.15
  20  -4  -4   87.05    5.54
  20   4  -4   86.17    6.53
 -20   4   4   81.24    6.94
  20  -4  -5   60.42    4.75
 -20  -4   5   51.94    5.18
 -20   4   5   49.26    4.89
  20   4  -5   55.15    4.97
  20  -4  -6   55.81    3.97
 -20  -4   6   46.49    5.32
 -20   4   6   51.11    4.76
  20   4  -6   57.26    4.71
 -20  -4   7   75.58    6.38
 -20   4   7   66.58    5.68
  20   4  -7   96.07    6.54
  20  -4  -7   80.44    5.50
  20   4  -8   70.02    5.49
 -20  -4   8   59.78    5.72
  20  -4  -8   57.94    4.48
 -20   4   8   73.87    6.35
 -20  -4   9  229.80   13.70
  20  -4  -9  239.24   11.66
  20   4  -9  221.49   11.10
 -20   4   9  214.40   13.50
 -20  -4  10    2.26    3.72
 -20   4  10   -0.79    3.44
  20   4 -10    2.74    2.35
  20  -4 -10    0.26    1.79
  20   4 -11  102.76    7.43
  20  -4 -11   89.35    6.55
 -20   4  11   79.49    6.75
  20   4 -12   21.60    4.42
 -20   4  12   20.91    3.71
  20  -4 -12   24.56    3.99
  20   4 -13   40.94    4.55
 -20   4  13   33.75    4.77
  20  -4 -13   50.10    4.90
  20  -4 -14   11.48    2.84
  20   4 -14   11.43    4.67
  20   4 -15   10.25    5.19
  20  -4 -15   17.70    4.01
  20  -4 -16   -0.13    3.23
  20   4 -16    2.59    2.85
 -20   4  17   64.67    4.75
  20   4 -17   62.58    7.00
  20  -4 -17   70.96    6.61
 -20   4  18   37.10    2.49
  20   4 -18   37.81    5.57
  20  -4 -18   25.66    4.54
  20  -4 -19   -0.52    3.89
  20   4 -19    7.63    3.36
  20   4 -20   92.84    8.92
  20  -4 -20   86.80    8.31
  20   4 -21  225.25   14.23
  20  -4 -21  243.31   16.10
  20   4 -22   22.21    4.65
  20  -4 -22   18.30    4.15
  20   4 -23   -1.81    3.23
  20  -4 -23    1.82    3.37
  20  -4 -24   -2.33    4.41
  20   4 -24   -4.00    3.10
  20   4 -25   59.68    7.74
  20  -4 -25   46.02    6.61
  20  -4 -26   -4.02    5.57
  20   4 -26    2.71    4.38
  20  -4 -27    6.21    4.40
  20   4 -27    2.96    4.51
 -20   4  28    8.36    4.25
  20  -6  -1    0.13    1.69
  20   6  -1   -2.08    3.12
  20  -6  -2   16.32    2.44
  20   6  -2   15.61    3.25
  20  -6  -3    0.89    2.04
 -20   6   3    1.72    2.38
  20   6  -3   -3.13    2.35
 -20   6   4   94.17    6.22
  20   6  -4   89.56    6.89
  20   6  -4  104.16    7.31
  20  -6  -4  113.97    7.02
  20   6  -5   29.54    4.18
  20   6  -5   17.98    3.43
 -20   6   5   23.40    3.97
  20  -6  -5   29.76    3.69
  20   6  -6    9.86    3.01
  20   6  -6    9.55    2.62
  20  -6  -6   10.17    2.92
  20   6  -7   18.72    4.45
  20  -6  -7   17.69    2.67
  20   6  -7    4.92    3.00
  20   6  -8   94.70    7.34
  20   6  -8   81.33    6.55
  20  -6  -8  103.90    7.02
  20   6  -9   -0.95    1.90
  20  -6  -9    5.75    3.19
  20   6  -9    4.32    3.41
  20   6 -10   -0.26    2.23
  20   6 -10    2.31    1.76
  20  -6 -10    5.76    2.43
  20   6 -11   71.74    5.43
  20   6 -11   86.65    7.20
  20  -6 -11   69.54    5.91
  20   6 -12  106.75    7.98
  20   6 -12   77.01    5.02
  20  -6 -12   97.85    7.21
  20  -6 -13    7.99    2.96
  20   6 -13   13.33    4.44
  20  -6 -14   10.71    3.87
  20   6 -14    5.88    4.18
  20   6 -15   10.18    3.39
  20  -6 -15    4.01    3.75
  20  -6 -16   15.67    4.40
  20   6 -16   24.52    4.70
  20  -6 -17    0.78    4.02
  20   6 -17    0.39    4.30
 -20   6  18   42.58    5.47
  20  -6 -19   -0.65    2.86
  20   6 -19    3.51    3.77
  20   6 -20    8.97    3.77
  20  -6 -20   14.30    3.90
  20  -6 -21   26.78    5.59
  20   6 -21    4.94    5.72
  20  -6 -22   10.66    4.03
  20   6 -22    6.49    4.02
  20  -6 -23    1.30    3.77
  20   6 -23    3.76    4.02
 -20   6  24    4.94    5.59
  20   6 -25   -8.94    5.70
  20  -6 -25    2.34    4.29
  20   6 -26   66.40    9.45
  20  -6 -26   81.09    9.75
  20  -8  -1   -0.38    1.78
  20   8  -1   -1.56    2.99
  20  -8  -2    5.45    1.90
  20   8  -2    8.60    4.82
  20  -8  -3   33.00    3.92
  20   8  -3   35.35    5.74
  20  -8  -4   -2.78    2.27
  20   8  -4    1.70    3.92
  20  -8  -5    8.85    3.03
  20   8  -5   14.00    3.66
  20  -8  -6   19.12    3.67
  20   8  -6   20.57    4.06
  20  -8  -7   78.30    5.97
  20   8  -7   63.10    7.35
  20  -8  -8   42.23    4.71
  20   8  -8   54.89    6.30
  20  -8  -9    3.57    3.32
  20   8  -9    1.97    3.15
  20   8 -10   -4.08    4.21
  20  -8 -10   -0.90    2.17
  20  -8 -11   58.71    6.28
  20   8 -11   55.36    6.44
  20   8 -12    4.21    4.47
  20  -8 -12    8.61    3.98
  20  -8 -13   15.84    4.51
  20   8 -13   32.35    5.52
  20  -8 -14   12.39    4.52
  20   8 -14   11.17    5.13
  20   8 -15    2.37    4.73
  20  -8 -15   -8.14    4.27
  20   8 -16   70.66    7.36
  20  -8 -16   80.02    7.64
  20  -8 -17   -3.63    4.54
  20   8 -17    9.71    3.54
  20  -8 -18   21.55    5.06
  20   8 -18   25.71    5.90
  20   8 -19   18.22    5.24
  20  -8 -19   20.66    4.81
  20   8 -20   69.82    9.83
  20  -8 -20   84.41    9.11
  20   8 -21    6.54    4.58
  20  -8 -21    4.56    3.90
  20  -8 -22   26.17    7.16
  20   8 -22   16.74    5.36
  20  -8 -23    4.56    4.56
  20   8 -23    7.45    6.14
  20   8 -24   13.58    6.79
  20  -8 -24   12.12    4.95
  20  10  -1   21.76    6.39
 -20 -10   1   15.38    4.17
 -20  10   2    1.57    4.44
  20  10  -3   48.62    5.75
  20 -10  -3   58.78    5.79
  20 -10  -4   -2.89    3.02
  20  10  -4   -8.51    6.55
  20  10  -5  111.59    9.97
  20 -10  -5   96.74    8.46
  20 -10  -6   -1.14    2.27
  20  10  -6    0.26    3.28
  20  10  -7    8.42    5.39
  20 -10  -7    4.18    3.67
  20  10  -8    2.50    3.82
  20 -10  -8   -1.40    2.92
  20 -10  -9   43.29    5.99
  20  10  -9   32.83    5.54
  20  10 -10    4.49    4.09
  20 -10 -10    3.32    4.21
  20  10 -11   -3.96    3.57
  20 -10 -11    0.77    2.94
  20 -10 -12    4.36    3.21
  20  10 -12    2.25    3.83
  20  10 -13   31.34    5.95
  20 -10 -13   41.16    5.40
  20  10 -14    3.97    4.23
  20 -10 -14    4.90    3.35
  20 -10 -15   -6.07    4.91
  20  10 -15   -1.59    3.97
  20  10 -16   11.51    6.48
  20 -10 -16   12.55    5.95
  20  10 -17   54.88    7.94
  20 -10 -17   51.70    7.13
  20 -10 -18   -2.21    4.02
  20  10 -18   -6.08    3.97
  20  10 -19    8.85    7.00
  20 -10 -19   -0.78    5.98
  20 -10 -20    2.86    4.42
  20  10 -20    1.98    4.49
  20 -12  -5   79.13    7.42
  20  12  -5   73.23    7.63
  20 -12  -6   -2.27    2.90
  20  12  -6    1.98    4.61
  20 -12  -7   21.35    5.31
  20  12  -7   35.88    6.60
  20  12  -8  -10.57    8.32
  20 -12  -8    0.13    2.91
  20 -12  -9   22.11    4.57
  20  12  -9   27.92    7.81
  20 -12 -10   40.39    5.61
  20  12 -10   35.77    7.95
  20  12 -11   23.22    7.43
  20 -12 -11   39.60    7.16
  20 -12 -12   -1.02    3.71
  20  12 -12    4.25    7.04
 -20  12  13    9.76    4.62
 -19   1   1  191.61   10.13
  19   1  -1  196.84    9.00
 -19  -1   1  190.73   10.63
 -19  -1   1  205.94   10.46
  19  -1  -1  210.10    8.93
 -19   1   1  189.88    9.48
 -19  -1   2   16.92    2.95
 -19   1   2   26.60    3.11
 -19  -1   2   27.26    3.34
 -19   1   2   18.27    2.67
  19  -1  -2   27.11    2.75
  19   1  -2   27.56    2.74
  19   1  -3  104.45    5.76
 -19   1   3  102.22    6.22
 -19   1   3   89.64    5.61
  19  -1  -3   96.59    5.49
 -19  -1   3   95.70    5.48
 -19  -1   3   96.82    6.44
 -19   1   4   56.71    4.32
  19  -1  -4   53.02    3.78
 -19  -1   4   44.35    4.15
 -19  -1   4   50.52    3.87
 -19   1   4   47.48    4.14
  19   1  -4   54.62    4.18
 -19  -1   5   73.65    4.27
  19  -1  -5   68.93    4.81
  19   1  -5   82.08    5.09
 -19  -1   5   70.55    4.69
 -19   1   5   76.51    4.59
 -19   1   5   72.01    5.20
 -19   1   6  335.19   15.76
 -19   1   6  336.62   14.59
 -19  -1   6  328.67   15.67
  19   1  -6  339.27   14.08
  19  -1  -6  339.63   13.61
 -19   1   7   91.65    5.12
  19  -1  -7   77.48    5.17
  19   1  -7   82.14    5.46
 -19   1   7   85.98    5.47
 -19  -1   8   40.08    4.41
 -19   1   8   45.77    2.96
  19  -1  -8   38.55    3.48
  19   1  -8   45.67    3.89
 -19   1   8   41.04    4.40
 -19   1   9  168.59    7.77
  19   1  -9  162.55    8.55
 -19   1   9  160.53    9.34
 -19  -1   9  178.39   10.02
  19  -1  -9  160.91    8.25
  19   1 -10  409.06   16.58
  19  -1 -10  397.47   16.63
 -19  -1  10  403.15   18.71
 -19   1  10  433.20   16.13
 -19   1  10  390.09   19.21
 -19   1  11  173.44    6.78
 -19   1  11  153.11    9.86
 -19  -1  11  164.45    9.21
  19  -1 -11  156.91    8.12
  19   1 -11  146.06    8.15
  19   1 -12    5.94    2.33
  19  -1 -12    7.09    3.09
 -19   1  12    4.26    2.53
 -19  -1  12    9.20    3.07
 -19   1  13   58.14    5.19
  19  -1 -13   58.55    5.29
  19   1 -13   66.90    4.91
 -19  -1  13   62.35    6.13
 -19  -1  14  500.44   24.66
  19  -1 -14  505.01   21.06
 -19   1  14  493.40   25.30
  19   1 -14  532.54   20.94
  19  -1 -15   89.11    6.59
 -19   1  15   72.32    6.78
  19   1 -15   76.19    5.81
  19  -1 -16   28.69    3.88
  19   1 -16   22.86    3.87
  19  -1 -17    6.34    2.84
  19   1 -17    8.26    3.49
  19   1 -18  106.02    7.75
  19  -1 -18  112.65    8.28
  19   1 -19    6.46    2.84
  19  -1 -19    5.04    4.14
  19  -1 -20   61.70    6.08
  19   1 -20   67.13    6.59
  19  -1 -21    6.60    4.14
  19   1 -21    2.97    4.00
  19  -1 -22   11.12    4.40
  19   1 -22   -0.77    4.00
  19  -1 -23   13.18    3.49
  19   1 -23   13.02    4.90
  19   1 -24   59.27    7.73
  19  -1 -24   75.81    7.88
  19  -1 -25    0.26    3.23
  19   1 -25   -2.19    3.61
  19  -1 -26   -4.26    5.03
  19   1 -26    0.39    3.47
  19  -1 -27   23.58    5.93
  19   1 -27   34.33    5.53
  19   1 -28    7.84    5.52
  19  -1 -28    9.14    5.79
  19   1 -29   -1.80    4.49
  19  -1 -29    7.20    4.76
 -19   3   1   10.36    2.52
  19  -3  -1   12.99    1.97
 -19   3   1    9.24    1.85
 -19  -3   1   15.21    3.20
  19   3  -1   14.55    2.86
  19  -3  -2   91.61    5.36
 -19  -3   2   80.28    6.14
  19   3  -2   85.80    5.34
 -19   3   2   90.95    5.98
 -19   3   2   86.09    5.81
  19   3  -3    1.17    1.57
 -19   3   3    1.06    1.98
 -19  -3   3    0.53    1.73
 -19   3   3   -2.65    1.99
  19  -3  -3    0.13    1.56
 -19  -3   4  122.20    8.54
  19   3  -4  122.12    7.19
  19  -3  -4  139.57    6.60
 -19   3   4  126.18    7.31
 -19   3   4  128.56    8.07
 -19   3   5    5.97    1.59
 -19   3   5   -0.79    1.98
  19   3  -5    9.67    2.87
 -19  -3   5    3.46    2.26
  19  -3  -5   -0.26    1.93
 -19  -3   6   42.89    4.40
 -19   3   6   43.64    4.50
  19   3  -6   44.94    4.18
  19  -3  -6   47.51    4.11
 -19   3   6   45.71    4.11
 -19   3   7    0.53    1.72
  19   3  -7   -3.52    1.83
  19  -3  -7    1.54    1.54
 -19   3   7    0.53    1.72
 -19  -3   7   -4.39    3.06
  19  -3  -8  134.72    7.70
 -19   3   8  147.85    9.28
  19   3  -8  137.56    7.83
 -19  -3   8  139.40    9.46
  19  -3  -9    1.54    2.57
 -19  -3   9    6.39    2.53
 -19   3   9    4.24    2.12
  19   3  -9    6.38    2.21
  19   3 -10   69.46    5.98
 -19   3  10   73.11    6.63
 -19  -3  10   60.02    5.06
  19  -3 -10   67.10    5.40
 -19  -3  11   39.25    4.79
  19   3 -11   32.74    4.03
 -19   3  11   30.21    4.37
  19  -3 -11   37.32    3.73
  19   3 -12    4.02    2.34
 -19   3  12    4.37    3.58
  19  -3 -12    4.64    2.19
 -19  -3  12    0.66    3.59
 -19  -3  13    3.99    3.72
  19   3 -13    9.34    2.72
  19  -3 -13   21.04    3.74
 -19   3  13    6.76    3.58
 -19   3  14   50.89    5.70
  19  -3 -14   58.03    5.56
  19   3 -14   62.45    5.18
  19  -3 -15   14.62    2.72
  19   3 -15   11.14    3.63
  19  -3 -16    1.17    2.46
 -19   3  16    1.45    0.66
  19   3 -16    3.62    2.72
 -19   3  17    4.92    0.66
  19   3 -17    3.75    2.59
  19  -3 -17    7.91    2.98
  19  -3 -18    2.07    2.72
  19   3 -18    3.10    3.75
  19   3 -19   71.20    6.33
  19  -3 -19   82.11    7.14
  19  -3 -20   21.02    3.89
  19   3 -20   16.40    3.36
  19  -3 -21   -2.08    2.59
  19   3 -21    0.52    2.71
  19   3 -22    2.06    4.39
  19  -3 -22    6.48    4.41
  19  -3 -23   40.31    6.35
  19   3 -23   24.88    5.29
  19   3 -24   -0.52    4.90
  19  -3 -24    9.85    3.63
  19   3 -25    7.34    5.15
  19  -3 -25    5.70    5.18
  19   3 -26    5.92    5.02
  19  -3 -26   11.00    4.27
  19   3 -27   20.96    5.14
  19  -3 -27   25.07    5.43
  19  -3 -28    9.81    4.91
  19   3 -28   10.28    4.88
  19   3 -29    5.52    4.88
  19  -3 -29   -2.45    4.52
  19   5  -1    5.84    2.99
  19  -5  -1    9.21    1.82
  19   5  -1    4.71    2.63
 -19   5   1    9.79    1.98
 -19  -5   2   -1.06    3.17
  19   5  -2    7.47    3.32
 -19   5   2    1.06    1.98
  19  -5  -2    2.06    1.67
  19   5  -2    1.43    2.08
 -19   5   3   72.15    4.89
  19  -5  -3   85.59    5.52
  19   5  -3   47.22    5.11
  19   5  -3   78.46    5.87
  19   5  -4   -1.52    1.65
  19   5  -4    4.44    2.87
  19  -5  -4    0.77    1.79
 -19   5   4   -0.92    2.11
 -19  -5   4    4.36    2.51
  19   5  -5   28.46    3.85
  19  -5  -5   35.23    3.32
  19   5  -5   37.51    4.58
 -19  -5   5   28.80    4.36
 -19   5   5   33.91    3.43
  19   5  -6    9.81    3.66
 -19  -5   6    5.95    3.57
  19   5  -6    4.66    2.47
  19  -5  -6   13.79    2.68
  19   5  -7  168.39    9.03
  19  -5  -7  169.31    8.19
 -19   5   7  150.75    9.37
  19   5  -7  148.28    9.47
 -19  -5   7  153.86   10.19
  19   5  -8   98.39    6.41
  19  -5  -8  108.14    5.90
 -19  -5   8   83.30    7.15
  19   5  -8   72.28    5.61
 -19   5   8   94.57    6.47
  19   5  -9   82.76    5.47
 -19  -5   9   89.01    7.28
  19   5  -9  101.89    6.93
 -19   5   9   83.77    6.86
  19  -5  -9   94.88    6.54
  19   5 -10   12.68    3.79
  19  -5 -10    7.58    3.08
 -19   5  10    5.67    2.77
  19   5 -10    4.08    1.50
  19  -5 -11  238.66   12.25
  19   5 -11  209.15   11.44
  19   5 -11  251.84   12.16
 -19   5  11  200.10   11.24
  19   5 -12   18.40    3.26
  19  -5 -12   21.93    3.10
 -19   5  12   11.88    3.83
  19  -5 -13    4.65    3.23
  19   5 -13    0.26    2.48
 -19   5  13    2.38    2.77
  19   5 -14    1.04    2.48
  19  -5 -14    2.33    3.24
  19  -5 -15   73.21    6.48
  19   5 -15   70.69    6.25
  19  -5 -16   67.98    6.88
  19   5 -16   62.44    6.90
  19   5 -17    7.54    3.12
  19  -5 -17   10.26    3.77
  19  -5 -18    4.94    3.77
  19   5 -18    8.44    4.29
  19   5 -19   15.70    5.58
  19  -5 -19    7.93    3.38
  19  -5 -20  276.85   16.27
  19   5 -20  240.93   15.57
  19   5 -21   17.88    4.15
  19  -5 -21   14.05    5.33
  19   5 -22    9.58    4.14
  19  -5 -22   13.13    5.20
  19  -5 -23    5.46    3.77
  19   5 -23   11.39    5.30
  19  -5 -24   34.96    6.50
  19   5 -24   43.83    7.37
  19   5 -25    0.65    5.43
  19  -5 -25   -0.52    3.64
  19  -5 -26    7.79    6.23
  19   5 -26    0.39    5.42
  19  -5 -27   11.03    4.67
  19   5 -27    1.16    6.32
  19  -7  -1   -0.89    1.66
  19   7  -1    7.02    4.55
 -19   7   2   18.30    2.80
  19  -7  -3    4.19    2.41
  19   7  -3   -0.13    3.39
  19   7  -4    4.83    3.53
  19  -7  -4    2.41    2.41
 -19   7   4   -1.06    1.85
  19   7  -5   21.45    3.66
 -19   7   5   26.73    3.44
  19  -7  -5   33.27    3.81
  19  -7  -6   32.82    3.82
  19   7  -6   46.63    4.85
  19   7  -6   23.38    4.54
  19   7  -7   -2.49    3.28
  19  -7  -7    4.84    2.55
  19   7  -7   -1.78    1.78
  19  -7  -8    9.84    2.56
  19   7  -8   11.34    3.28
  19   7  -8    4.20    2.89
  19   7  -9   29.80    4.20
  19  -7  -9   26.90    4.10
  19  -7 -10   86.29    6.30
  19   7 -10   68.44    5.45
  19   7 -10   81.79    7.35
  19  -7 -11   10.42    2.96
  19   7 -11    6.17    2.89
  19   7 -11    9.88    2.30
  19   7 -12   11.48    2.30
  19  -7 -12   15.73    4.00
  19   7 -12   21.13    4.33
  19  -7 -13   63.58    6.21
  19   7 -13   60.61    6.30
  19  -7 -14  102.26    8.94
  19   7 -14   88.37    7.87
  19   7 -15   57.92    6.68
  19  -7 -15   50.43    5.58
  19  -7 -16   10.38    3.63
  19   7 -16    7.86    4.32
  19   7 -17  138.44   10.08
  19  -7 -17  154.00   11.19
  19  -7 -18   44.35    6.37
  19   7 -18   43.15    6.15
  19  -7 -19    6.77    4.95
  19   7 -19   11.11    4.31
  19  -7 -20   10.55    3.65
  19   7 -20   15.01    5.48
  19  -7 -21   25.66    5.99
  19   7 -21   17.48    4.96
  19  -7 -22    6.52    3.91
  19   7 -22    4.69    4.04
  19   7 -23    3.52    5.08
  19  -7 -23    2.08    3.78
  19  -7 -24    4.69    4.17
  19   7 -24    2.47    5.47
  19  -7 -25   50.54    8.47
  19   7 -25   39.27    6.89
 -19   7  26   10.27    5.20
  19   9  -1    4.43    4.69
  19  -9  -1    3.15    1.77
  19  -9  -2   10.59    2.77
  19   9  -2   12.13    4.57
  19  -9  -3   20.43    3.28
  19   9  -3   21.43    4.83
  19   9  -4   16.10    4.06
  19  -9  -4   20.72    3.67
  19   9  -5   60.03    6.82
  19  -9  -5   60.39    5.07
  19   9  -6    1.58    3.02
  19  -9  -6    4.32    3.17
  19  -9  -7   -7.51    3.18
  19   9  -7   -2.37    2.89
  19  -9  -8    1.53    3.19
  19   9  -8   -3.42    4.21
  19   9  -9   13.57    3.95
  19  -9  -9   14.84    3.07
  19  -9 -10    1.15    2.57
  19   9 -10   -0.13    3.56
  19  -9 -11   -2.06    2.57
  19   9 -11    5.41    3.56
  19  -9 -12   -2.32    2.83
  19   9 -12   -4.35    3.43
  19  -9 -13    3.87    3.23
  19   9 -13    7.13    3.83
  19   9 -14    5.01    3.69
  19  -9 -14    5.82    3.23
  19  -9 -15   80.85    8.04
  19   9 -15   64.51    7.13
  19   9 -16   37.46    6.86
  19  -9 -16   28.29    5.84
  19   9 -17    4.75    4.09
  19  -9 -17   -5.46    4.68
  19   9 -18    2.50    3.82
  19  -9 -18    6.24    3.90
  19  -9 -19   53.12    7.42
  19   9 -19   47.81    7.64
  19  -9 -20   46.13    6.39
  19   9 -20   43.57    6.71
  19   9 -21   -0.79    4.21
  19  -9 -21    3.39    4.17
  19  -9 -22   13.05    4.96
  19   9 -22   10.65    6.18
  19  -9 -23   66.82    9.66
  19   9 -23   67.12    8.28
 -19 -11   1    6.53    5.22
  19  11  -1   13.45    4.83
  19  11  -2   36.74    7.06
 -19 -11   2   24.84    4.97
  19  11  -3    9.04    4.71
  19 -11  -3   22.62    4.02
  19 -11  -4  150.41   11.24
  19  11  -4  154.13   13.52
  19  11  -5    7.75    4.47
  19 -11  -5    5.30    3.03
  19 -11  -6   -3.42    3.55
  19  11  -6   11.84    6.97
  19  11  -7   13.97    5.93
  19 -11  -7   13.08    4.19
  19 -11  -8   18.85    4.08
  19  11  -8   25.34    5.28
  19 -11  -9   -0.51    2.94
  19  11  -9    3.17    3.70
  19  11 -10   48.83    7.81
  19 -11 -10   51.99    6.41
  19 -11 -11   10.65    3.72
  19  11 -11    1.72    3.97
  19  11 -12   32.35    5.83
  19 -11 -12   20.58    5.15
  19  11 -13   17.25    5.17
  19 -11 -13    8.77    4.38
  19 -11 -14   37.07    7.11
  19  11 -14   43.27    8.23
  19 -11 -15   24.20    6.08
  19  11 -15   19.25    7.83
  19  11 -16    7.70    4.65
  19 -11 -16   24.63    5.31
  19  11 -17    5.31    4.65
  19 -11 -17    2.08    4.02
  19  11 -18    1.20    7.04
  19 -11 -18   16.77    6.50
 -19  11  19    1.30    4.29
  18   0  -1    3.53    1.70
 -18   0   1   -1.35    2.16
 -18   0   1    0.40    1.61
 -18   0   2   15.66    2.28
  18   0  -2   12.81    2.35
 -18   0   2   18.20    2.43
 -18   0   3   -3.91    1.62
  18   0  -3   -1.18    1.57
 -18   0   3    0.27    2.01
  18   0  -4    5.22    2.22
 -18   0   4    4.95    2.27
 -18   0   4    8.07    2.02
  18   0  -5    0.13    1.30
 -18   0   5   -1.74    2.00
 -18   0   5   -0.27    1.34
 -18   0   6   77.46    5.48
 -18   0   6   89.36    4.55
  18   0  -6   82.40    4.80
 -18   0   7    2.27    1.87
 -18   0   7    0.53    1.07
  18   0  -7   -0.39    1.42
 -18   0   8   22.88    1.86
 -18   0   8   20.81    3.60
  18   0  -8   20.17    2.97
  18   0  -9   -0.39    1.55
 -18   0   9   -1.47    2.67
 -18   0  10  434.76   20.95
  18   0 -10  410.59   17.06
  18   0 -11   -0.90    2.58
 -18   0  11    1.86    2.13
 -18   0  12   52.06    5.19
  18   0 -12   54.49    4.52
  18   0 -13   -0.90    1.94
 -18   0  13   -3.33    2.13
 -18   0  14  458.17   23.70
  18   0 -14  503.63   21.21
  18   0 -15   -0.26    1.94
 -18   0  15   -1.20    2.26
  18   0 -16  258.05   13.20
 -18   0  16  249.05   14.49
 -18   0  17    1.29    2.33
 -18   0  18   81.60    5.95
 -18   0  19    1.81    2.46
 -18   0  20   13.31    4.01
 -18   0  21    3.75    4.14
 -18   0  22    8.40    3.10
 -18   0  23    0.26    2.84
 -18   0  24    6.96    3.61
 -18   0  25    0.90    4.51
 -18   0  26   -0.39    4.76
 -18   0  27    1.29    3.73
 -18   0  28   -8.23    5.53
 -18   0  29    2.95    4.11
 -18   2   1  211.47    9.54
  18  -2  -1  216.28    9.45
  18   2  -1  188.40    8.46
 -18  -2   1  207.12   11.25
 -18   2   1  202.43   10.63
  18  -2  -2   30.03    2.61
 -18   2   2   19.77    2.96
  18   2  -2   27.50    3.00
 -18   2   2   24.89    2.65
 -18  -2   2   17.78    3.21
 -18   2   3  280.42   11.81
 -18   2   3  277.25   12.26
 -18  -2   3  277.79   14.18
  18   2  -3  274.42   11.63
  18  -2  -3  261.26   10.42
 -18  -2   4  396.36   17.92
 -18   2   4  394.37   16.99
  18   2  -4  390.27   14.91
  18  -2  -4  375.96   14.01
 -18  -2   5   -1.33    1.47
 -18   2   5    2.56    1.61
 -18   2   5    2.65    2.12
  18  -2  -5    1.68    1.94
  18   2  -5    2.61    2.22
  18   2  -6    4.56    2.35
 -18   2   6    4.71    1.35
 -18   2   6   -0.80    2.12
  18  -2  -6    4.64    1.67
 -18  -2   6    7.87    2.94
 -18   2   7   16.01    2.02
 -18   2   7   11.41    2.39
 -18  -2   7   13.34    3.20
  18  -2  -7   13.77    2.06
  18   2  -7   13.42    3.00
 -18   2   8  247.89   13.95
 -18   2   8  270.44   11.19
  18  -2  -8  243.33   10.56
 -18  -2   8  263.98   14.28
  18   2  -8  257.26   11.32
  18   2  -9   82.22    5.33
 -18   2   9   79.38    4.31
 -18  -2   9   88.09    6.13
  18  -2  -9   84.45    5.54
 -18   2   9   74.32    5.98
  18   2 -10    4.28    1.95
  18  -2 -10    3.09    2.58
 -18   2  10    2.39    2.92
 -18  -2  10    1.87    2.26
 -18   2  10    6.46    1.21
  18   2 -11   72.32    5.57
 -18  -2  11   69.91    6.66
  18  -2 -11   81.89    5.03
 -18   2  11   80.06    3.91
 -18   2  11   70.21    5.45
 -18  -2  12  167.69    9.86
 -18   2  12  195.89    8.09
  18  -2 -12  178.81    8.66
 -18   2  12  176.39   11.96
  18   2 -12  174.97   10.11
  18  -2 -13  297.53   13.20
 -18  -2  13  295.29   15.71
  18   2 -13  279.07   13.73
 -18   2  13  277.76   16.61
 -18   2  13  301.08   11.58
 -18  -2  14   52.77    5.58
 -18   2  14   48.70    5.97
  18  -2 -14   54.85    4.53
  18   2 -14   61.33    5.18
  18   2 -15   10.48    2.97
 -18   2  15   16.32    3.32
  18  -2 -15   22.01    3.50
  18   2 -16    2.33    3.10
  18  -2 -16   -0.65    2.98
  18  -2 -17  145.83    8.95
  18   2 -17  146.46    9.57
  18   2 -18    4.52    3.36
  18  -2 -18    9.34    3.63
  18  -2 -19   15.69    4.02
  18   2 -19    9.17    3.88
  18   2 -20   13.04    3.23
  18  -2 -20   10.24    4.28
  18  -2 -21    8.55    3.24
  18   2 -21   11.10    3.36
  18  -2 -22    6.61    3.50
  18   2 -22    0.64    2.84
  18  -2 -23   47.25    5.44
  18   2 -23   40.09    5.41
  18   2 -24    2.32    2.83
  18  -2 -24    0.00    4.40
  18   2 -25    7.98    3.73
  18  -2 -25    1.94    3.36
  18  -2 -26   -5.04    5.04
  18   2 -26   -4.63    5.02
  18  -2 -27   -4.77    3.61
  18   2 -27   -3.21    4.76
  18   2 -28    0.51    3.98
  18  -2 -28    1.68    5.28
  18  -2 -29   15.71    4.89
  18   2 -29   19.90    5.26
  18   4  -1    4.93    2.60
  18  -4  -1    1.95    1.43
  18   4  -1    2.63    2.08
 -18  -4   1    6.62    3.05
 -18   4   1    0.40    1.32
  18   4  -2   46.19    3.91
  18   4  -2   31.49    4.01
  18  -4  -2   41.84    3.10
 -18   4   2   37.74    3.30
 -18  -4   2   34.30    3.97
  18   4  -3   80.83    5.35
 -18   4   3   77.79    4.88
  18   4  -3   67.70    5.66
  18  -4  -3   82.01    4.89
 -18  -4   3   68.75    6.10
  18  -4  -4   31.67    3.08
  18   4  -4   19.27    2.89
  18   4  -4   30.16    3.26
 -18   4   4   22.14    2.90
 -18  -4   4   22.66    3.84
  18   4  -5   27.84    3.66
  18   4  -5   22.94    2.89
 -18   4   5   29.26    3.03
  18  -4  -5   32.15    3.33
 -18  -4   5   33.53    3.84
  18  -4  -6   80.19    4.62
  18   4  -6   76.35    5.49
 -18   4   6   72.51    5.28
 -18  -4   6   79.26    6.37
  18   4  -6   64.17    5.08
  18   4  -7  108.62    6.41
  18   4  -7  110.41    6.99
  18  -4  -7  118.86    7.06
 -18  -4   7  106.06    7.56
 -18   4   7  123.96    8.58
 -18  -4   8  131.00    8.63
 -18   4   8  119.13    8.71
  18   4  -8  143.84    7.32
  18  -4  -8  132.25    7.84
  18   4  -8  122.54    7.79
  18   4  -9   27.42    3.66
  18  -4  -9   25.08    3.34
 -18  -4   9   20.42    3.58
 -18  -4  10    3.58    2.39
 -18   4  10    1.72    3.04
  18  -4 -10    2.96    1.80
  18   4 -10    4.70    2.35
  18  -4 -11   24.39    3.74
 -18  -4  11   15.38    3.18
  18   4 -11   16.42    2.74
 -18   4  11    9.77    2.77
 -18  -4  12   54.23    5.57
  18   4 -12   61.97    5.21
  18  -4 -12   61.92    4.53
 -18   4  12   48.76    5.16
  18   4 -13   -1.69    3.64
  18  -4 -13    4.40    2.46
 -18   4  13   -1.06    1.98
 -18  -4  13    3.58    2.78
  18   4 -14  115.93    7.28
 -18   4  14  121.51    8.47
  18  -4 -14  119.39    7.91
  18   4 -15   16.62    3.38
  18  -4 -15   25.82    4.41
  18  -4 -16   -1.30    3.25
  18   4 -16    0.13    3.50
 -18   4  17    4.87    1.32
  18  -4 -17    5.07    3.77
  18   4 -17    6.74    2.72
 -18   4  18  124.48    6.83
  18  -4 -18  135.33    8.59
  18   4 -18  130.11    9.08
  18  -4 -19  101.55    7.81
  18   4 -19  111.11    8.81
 -18   4  19  111.13    6.44
  18   4 -20   -0.78    3.62
  18  -4 -20    1.04    2.86
 -18   4  20    0.39    1.45
  18  -4 -21   79.95    7.67
  18   4 -21   64.40    6.73
  18   4 -22  177.82   13.32
  18  -4 -22  183.75   12.61
  18  -4 -23   74.68    7.41
  18   4 -23   65.99    6.98
  18  -4 -24    6.88    3.89
  18   4 -24   11.87    3.87
  18  -4 -25   19.97    4.93
  18   4 -25    5.93    4.00
  18   4 -26   28.74    5.67
  18  -4 -26   27.08    5.83
  18   4 -27   44.18    8.24
  18  -4 -27   53.08    8.16
  18  -4 -28   -1.68    4.14
  18   4 -28   -1.29    5.54
  18   6  -1   23.39    3.25
 -18   6   1   21.14    2.64
  18  -6  -1   26.74    2.82
 -18  -6   1   11.67    3.93
  18   6  -2   58.44    4.43
  18  -6  -2   55.21    3.96
 -18  -6   2   54.03    5.25
  18   6  -2   44.12    5.31
 -18   6   2   61.13    4.50
  18   6  -3   -0.78    2.87
  18   6  -3    3.76    2.37
 -18  -6   3    5.64    2.76
 -18   6   3    1.72    2.38
  18  -6  -3    6.11    1.78
  18   6  -4   -0.69    3.61
  18  -6  -4   14.77    2.68
 -18   6   4    8.20    2.12
 -18  -6   4    8.93    2.89
  18   6  -4    4.05    3.27
 -18   6   5    5.81    1.98
 -18  -6   5   -1.45    3.42
  18   6  -5   12.29    2.62
  18   6  -5    3.88    3.32
  18  -6  -5    9.95    1.91
 -18  -6   6   55.99    5.92
 -18   6   6   65.48    5.42
  18  -6  -6   78.57    4.99
  18   6  -6   75.89    6.22
  18   6  -6   83.14    6.16
  18   6  -7   -1.10    2.06
 -18   6   7    4.62    2.38
 -18  -6   7   -4.60    3.68
  18  -6  -7    2.94    1.92
  18   6  -7    8.25    3.28
 -18   6   8  154.33   10.43
  18   6  -8  124.91    8.39
  18  -6  -8  152.43    8.87
  18   6  -8  126.06    8.67
  18   6  -9    5.24    3.28
 -18   6   9   -0.66    2.24
  18   6  -9    0.82    1.78
  18  -6  -9   -1.54    1.93
  18   6 -10  285.04   13.86
  18   6 -10  322.16   14.96
  18  -6 -10  304.02   14.72
 -18   6  10  296.48   15.73
  18   6 -11   42.84    3.41
  18  -6 -11   44.68    4.78
  18   6 -11   47.56    4.46
 -18   6  11   46.69    4.62
  18   6 -12   28.15    4.45
  18  -6 -12   23.16    3.36
 -18   6  12   16.10    4.35
  18   6 -12   19.13    2.31
  18   6 -13  255.45   14.14
  18  -6 -13  257.62   13.63
  18   6 -13  237.72   11.57
  18   6 -14  268.35   14.27
  18   6 -14  248.75   10.75
  18  -6 -14  255.52   13.64
  18   6 -15   48.35    2.97
  18   6 -15   77.10    5.88
  18  -6 -15   57.17    5.98
  18   6 -16   47.53    5.09
  18   6 -16   36.55    2.56
  18  -6 -16   37.20    4.81
  18   6 -17   86.76    8.09
  18  -6 -17   91.50    7.68
  18   6 -18   87.73    8.74
  18  -6 -18   84.65    7.30
  18   6 -19   42.33    6.12
  18  -6 -19   40.91    5.73
  18  -6 -20   -2.61    4.17
  18   6 -20    0.39    2.99
  18   6 -21   75.16    7.16
  18  -6 -21   83.27    7.56
  18  -6 -22   13.03    5.34
  18   6 -22   10.26    5.20
  18   6 -23   17.14    5.32
  18  -6 -23   16.93    3.91
  18  -6 -24   -1.95    5.21
  18   6 -24   -1.82    3.37
  18  -6 -25    2.47    3.77
  18   6 -25   -1.04    3.89
  18   6 -26    0.91    3.89
  18  -6 -26    1.95    3.64
  18  -6 -27    4.03    5.98
  18   6 -27    3.50    4.27
  18  -8  -1   95.69    6.35
  18   8  -1  101.82    8.08
  18   8  -2   34.42    6.26
 -18   8   2   23.98    3.29
  18  -8  -2   26.70    2.66
  18  -8  -3    0.25    2.28
  18   8  -3    0.65    3.66
  18  -8  -4    7.24    2.67
  18   8  -4   11.64    4.05
  18   8  -4    0.00    2.65
  18  -8  -5  223.03   11.99
  18   8  -5  194.65   12.19
  18  -8  -6   21.94    3.19
  18   8  -6   21.91    4.59
  18  -8  -7  103.71    7.04
  18   8  -7   76.00    6.63
  18   8  -7   92.46    6.96
  18   8  -8   -2.10    3.55
  18  -8  -8    3.46    2.31
  18   8  -8    2.74    2.88
  18   8  -9   20.23    3.01
  18   8  -9   28.55    4.21
  18  -8  -9   27.12    3.73
  18  -8 -10   -2.45    2.06
  18   8 -10   -3.69    3.03
  18   8 -10   -4.22    2.45
  18  -8 -11    4.00    3.49
  18   8 -11    7.77    3.16
  18   8 -11   10.45    3.12
  18   8 -12   18.43    3.95
  18  -8 -12   24.96    4.66
  18   8 -12   22.98    3.25
  18   8 -13   23.04    4.35
  18  -8 -13   30.71    4.15
  18   8 -14   84.24    7.90
  18  -8 -14   72.53    6.88
  18   8 -15   -0.92    2.76
  18  -8 -15    5.85    2.86
  18   8 -16   50.10    6.71
  18  -8 -16   62.18    6.51
  18   8 -17   -1.58    3.15
  18  -8 -17   -1.04    2.99
  18  -8 -18   48.61    5.74
  18   8 -18   38.22    4.99
  18  -8 -19   45.77    7.17
  18   8 -19   37.93    6.70
  18   8 -20   37.51    5.90
  18  -8 -20   46.32    6.13
  18  -8 -21   21.01    6.13
  18   8 -21   11.27    4.46
  18   8 -22   40.07    7.34
  18  -8 -22   33.55    6.53
  18  -8 -23   -1.57    5.61
  18   8 -23   -6.94    5.50
  18   8 -24   22.88    5.88
  18  -8 -24    4.05    4.83
  18   8 -25   -4.18    4.31
  18  -8 -25    6.40    4.44
  18 -10  -1    3.02    2.64
  18  10  -1    3.13    3.65
  18 -10  -2    3.91    2.90
  18  10  -2    7.19    3.66
  18 -10  -3   66.95    5.32
  18  10  -3   56.02    7.07
  18  10  -4    1.44    4.98
  18 -10  -4    5.19    3.17
  18  10  -5   48.32    6.57
  18 -10  -5   41.91    5.08
  18  10  -6    0.79    3.02
  18 -10  -6    0.13    2.16
  18 -10  -7   17.24    4.21
  18  10  -7   29.37    5.14
  18 -10  -8    6.79    4.35
  18  10  -8   -2.24    4.48
  18 -10  -9   -1.41    2.57
  18  10  -9   -0.92    4.62
  18 -10 -10    4.37    3.22
  18  10 -10    3.57    4.76
  18  10 -11    3.17    3.44
  18 -10 -11    1.80    4.00
  18 -10 -12    3.75    4.39
  18  10 -12   -3.71    4.76
  18 -10 -13    0.26    4.53
  18  10 -13    5.16    5.30
  18 -10 -14    2.59    3.63
  18  10 -14   -2.65    4.77
  18  10 -15   32.72    5.43
  18 -10 -15   36.74    5.97
  18  10 -16    4.37    4.11
  18 -10 -16   -3.64    4.55
  18  10 -17    1.06    5.43
  18 -10 -17    2.21    3.38
  18 -10 -18    0.26    5.08
  18  10 -18   -1.99    3.97
 -18  10  19   33.52    5.74
  18 -10 -20    4.70    5.74
  18  10 -20    0.00    4.23
  18  10 -21   12.30    6.48
  18 -10 -21   15.94    4.83
  18  10 -22    0.92    6.61
  18 -10 -22   -6.01    6.01
 -18  12   1    9.42    5.63
  18 -12  -2   34.32    4.53
  18  12  -2   16.25    5.11
 -18 -12   2   33.28    6.03
 -18 -12   3   43.04    6.69
  18  12  -3   45.67    7.48
  18 -12  -3   50.91    5.55
  18 -12  -4    0.63    4.04
  18  12  -4    6.18    5.13
  18  12  -5    7.50    4.61
  18 -12  -5   12.42    4.18
  18  12  -6   -2.51    5.67
  18 -12  -6    1.14    2.80
  18 -12  -7   12.49    4.08
  18  12  -7   26.82    8.72
  18  12  -8   15.21    4.76
  18 -12  -8   23.25    4.60
  18  12  -9    8.48    4.51
  18 -12  -9    3.97    3.20
  18  12 -10   12.21    4.91
  18 -12 -10    3.72    3.59
  18  12 -11   -2.79    4.25
  18 -12 -11    1.54    3.73
  18  12 -12   35.51    7.18
  18 -12 -12   24.62    5.54
  18  12 -13   13.71    7.32
  18 -12 -13   25.19    6.46
  18 -12 -14   15.66    4.66
  18  12 -14    4.40    4.66
  18 -12 -15    4.93    3.76
  18  12 -15    0.13    4.53
  18  12 -16    0.67    6.80
  18 -12 -16   -1.04    5.97
 -18  12  17   45.11    7.02
 -17  -1   1   29.87    2.95
  17   1  -1   37.90    3.00
 -17   1   1   31.18    3.39
 -17   1   1   32.06    2.93
 -17  -1   1   35.18    3.49
  17  -1  -1   39.49    2.75
 -17  -1   2    1.21    1.21
 -17   1   2    0.54    2.03
  17   1  -2    2.09    1.83
  17  -1  -2   -1.44    1.31
 -17  -1   2    0.27    1.87
 -17   1   2    0.00    1.06
 -17   1   3    7.32    2.13
  17   1  -3   15.41    2.35
 -17  -1   3   13.37    2.14
 -17   1   3   10.85    2.58
 -17  -1   3    9.77    2.14
  17  -1  -3   14.84    1.82
 -17  -1   4    2.40    1.20
  17  -1  -4    3.89    1.43
 -17   1   4    0.27    1.20
  17   1  -4    2.61    1.83
 -17   1   4    2.71    2.03
 -17  -1   4    6.15    2.14
 -17   1   5   32.55    2.71
  17   1  -5   33.36    2.74
 -17   1   5   26.35    2.93
 -17  -1   5   32.45    3.07
  17  -1  -5   35.47    2.98
 -17  -1   5   30.15    2.54
  17  -1  -6   13.57    2.46
 -17  -1   6   13.48    2.67
  17   1  -6   13.14    2.21
 -17   1   6   11.84    2.53
 -17   1   6   14.91    2.03
  17   1  -7   13.38    2.21
 -17   1   7    9.98    2.13
  17  -1  -7   13.94    2.19
 -17  -1   7   12.94    2.53
 -17   1   7   13.27    1.63
 -17   1   8  155.22    8.26
  17   1  -8  150.56    7.14
 -17  -1   8  164.14    8.54
  17  -1  -8  153.53    7.62
 -17   1   8  153.42    6.91
 -17   1   9  111.14    4.99
  17   1  -9  111.28    5.57
 -17  -1   9   85.16    6.00
 -17   1   9   95.35    5.99
  17  -1  -9  109.03    5.81
 -17   1  10    2.26    2.66
  17   1 -10   -0.13    2.33
  17  -1 -10    1.42    1.68
 -17  -1  10    1.60    1.86
 -17   1  10    3.08    0.80
  17   1 -11  513.16   21.76
  17  -1 -11  506.10   19.79
 -17  -1  11  543.31   24.80
 -17   1  11  544.02   17.85
 -17   1  11  514.11   24.23
  17   1 -12   37.51    4.14
 -17   1  12   39.73    4.52
 -17  -1  12   35.66    4.26
  17  -1 -12   40.85    4.40
  17  -1 -13  134.54    7.25
 -17   1  13  138.53    8.64
  17   1 -13  130.51    6.99
 -17  -1  13  122.20    8.65
 -17  -1  14   12.49    3.85
 -17   1  14   14.07    4.12
  17   1 -14   22.38    2.85
  17  -1 -14   21.88    3.50
 -17   1  15   -0.66    2.26
 -17  -1  15    5.98    3.19
  17  -1 -15    1.81    2.33
  17   1 -15    6.73    3.23
 -17  -1  16  286.46   15.27
 -17   1  16  287.15   18.58
  17   1 -16  298.91   13.47
  17  -1 -16  303.69   14.14
  17  -1 -17  102.89    7.26
  17   1 -17   83.42    6.60
  17   1 -18   -4.14    2.97
  17  -1 -18   -1.81    3.24
  17  -1 -19   -3.76    3.24
  17   1 -19    1.55    2.20
  17   1 -20   63.57    6.07
  17  -1 -20   64.50    6.09
  17  -1 -21   16.70    3.50
  17   1 -21    8.65    2.97
  17  -1 -22   24.06    4.27
  17   1 -22   21.94    4.00
  17   1 -23   68.35    6.97
  17  -1 -23   79.24    7.63
  17  -1 -24   -4.78    3.87
  17   1 -24    1.68    4.25
  17   1 -25   -4.64    4.25
  17  -1 -25    2.71    3.23
  17  -1 -26    0.26    4.77
  17   1 -26    0.00    3.47
  17   1 -27    3.21    5.40
  17  -1 -27    4.76    3.61
  17  -1 -28   -1.80    5.02
  17   1 -28   -3.73    5.01
  17   1 -29   15.92    4.36
  17  -1 -29   14.52    4.63
  17  -1 -30   15.92    6.55
  17   1 -30    1.54    5.52
  17  -3  -1   -0.26    1.17
 -17   3   1   -0.93    2.25
  17   3  -1    0.65    1.43
 -17   3   1   -0.26    1.32
 -17  -3   1   -0.53    2.13
  17  -3  -2  257.71   10.12
 -17  -3   2  257.67   12.65
  17   3  -2  268.21   11.08
 -17   3   2  253.60   11.74
 -17   3   2  235.13   12.69
  17   3  -3   21.78    3.00
 -17   3   3   22.27    2.37
 -17  -3   3   28.44    2.92
  17  -3  -3   24.38    2.19
 -17  -3   4  128.78    8.25
 -17   3   4  119.45    7.00
  17   3  -4  128.76    6.66
  17  -3  -4  122.86    6.57
 -17  -3   5   14.49    2.92
 -17   3   5   11.74    2.51
  17   3  -5   12.41    2.74
  17  -3  -5   12.34    2.44
 -17   3   6  414.09   19.18
  17   3  -6  390.36   15.95
  17  -3  -6  412.77   15.07
 -17  -3   6  418.24   19.04
 -17  -3   7   21.26    3.59
  17   3  -7   30.80    3.52
 -17   3   7   20.74    3.30
  17  -3  -7   27.39    3.22
  17  -3  -8   16.87    2.83
 -17  -3   8   12.49    2.53
 -17   3   8   13.21    2.51
  17   3  -8    9.26    2.74
 -17  -3   9    2.26    1.86
  17  -3  -9    1.42    2.19
 -17   3   9   -0.53    2.51
  17   3  -9    2.21    2.61
 -17  -3  10  123.28    7.58
  17  -3 -10  124.74    6.33
 -17   3  10  119.69    7.55
  17   3 -10  118.28    6.51
 -17   3  11   14.16    3.18
  17  -3 -11   28.58    3.23
 -17  -3  11   21.25    3.32
  17   3 -11   23.53    3.51
  17  -3 -12   -1.55    1.81
 -17  -3  12   -1.33    3.58
 -17   3  12    2.12    2.91
  17   3 -12    2.08    2.73
 -17   3  13   46.19    5.69
  17  -3 -13   53.67    4.93
 -17  -3  13   66.09    5.71
  17   3 -13   49.06    4.67
 -17  -3  14   20.03    4.24
 -17   3  14   10.46    3.18
  17   3 -14   21.01    3.89
  17  -3 -14   11.94    2.73
 -17  -3  15    9.81    4.11
  17  -3 -15   16.10    2.34
  17   3 -15   15.55    2.72
 -17   3  15   19.06    3.57
  17  -3 -16  112.13    7.15
 -17   3  16   96.35    7.02
  17   3 -16   99.75    6.61
  17   3 -17   64.35    5.44
 -17   3  17   63.26    3.97
  17  -3 -17   65.63    5.33
  17  -3 -18   84.75    6.89
  17   3 -18   84.12    6.86
 -17   3  18   81.55    4.25
  17   3 -19   -2.33    2.46
 -17   3  19    0.27    1.06
  17  -3 -19    1.56    3.38
  17  -3 -20    9.35    3.25
  17   3 -20    6.72    2.84
 -17   3  20   12.06    1.59
  17   3 -21  201.51   12.41
  17  -3 -21  211.29   13.00
  17   3 -22   24.53    5.16
  17  -3 -22   38.81    5.84
  17   3 -23   -0.90    4.26
  17  -3 -23    1.82    2.85
  17   3 -24   -7.09    4.00
  17  -3 -24    2.33    3.11
  17   3 -25   71.75    8.12
  17  -3 -25   74.44    7.38
  17   3 -26    9.53    3.60
  17  -3 -26   16.42    4.53
  17   3 -27   -1.80    3.60
  17  -3 -27    3.75    3.88
  17   3 -28   13.50    5.66
  17  -3 -28   12.26    5.68
  17   3 -29   46.52    6.94
  17  -3 -29   57.75    8.12
  17   5  -1   24.50    3.78
  17   5  -1   34.81    3.90
 -17   5   1   33.47    2.91
 -17  -5   1   29.06    3.82
  17  -5  -1   33.24    2.57
  17  -5  -2   23.29    2.43
  17   5  -2   22.25    3.12
 -17  -5   2   18.68    3.16
 -17   5   2   17.32    2.51
  17   5  -3   34.29    4.04
 -17  -5   3   29.49    3.56
  17   5  -3   25.64    3.76
  17  -5  -3   33.87    2.94
 -17   5   3   29.57    3.17
  17   5  -4    3.40    2.61
  17   5  -4   -2.92    2.22
 -17   5   4    1.71    1.98
  17  -5  -4    1.02    1.92
 -17  -5   4    3.03    2.37
 -17   5   5   66.69    5.80
  17   5  -5   93.10    5.63
  17  -5  -5   84.74    4.87
 -17  -5   5   69.98    5.41
  17   5  -5   64.63    5.28
  17   5  -6   64.91    4.97
 -17  -5   6   68.82    5.81
  17   5  -6   48.42    4.02
 -17   5   6   63.64    4.88
  17  -5  -6   72.45    4.24
  17   5  -7  178.43    9.04
  17   5  -7  154.95    9.13
 -17  -5   7  173.06   10.70
 -17   5   7  167.83   10.68
  17  -5  -7  169.60    8.37
  17   5  -8   95.10    5.93
  17   5  -8  104.73    6.42
 -17  -5   8  102.93    7.66
 -17   5   8   99.34    7.12
  17  -5  -8   93.35    6.19
 -17  -5   9   81.19    6.74
  17   5  -9   86.12    6.15
  17   5  -9   72.34    4.54
  17  -5  -9   86.57    5.29
 -17   5   9   80.64    6.33
  17   5 -10  211.16   11.00
  17   5 -10  241.23   10.87
 -17  -5  10  224.22   14.41
  17  -5 -10  225.56   11.13
 -17   5  10  216.17   13.46
 -17  -5  11   81.88    6.74
  17  -5 -11   83.78    5.83
  17   5 -11   78.96    4.39
 -17   5  11   69.09    5.67
  17   5 -11   81.45    5.89
 -17   5  12   -1.32    3.17
  17  -5 -12    1.69    1.95
  17   5 -12    3.00    2.48
  17   5 -12   -0.68    0.95
 -17   5  13  137.23    9.38
  17   5 -13  140.63    6.42
  17   5 -13  150.77    8.62
  17  -5 -13  146.09    7.54
  17   5 -14   35.97    2.04
  17   5 -14   38.21    4.30
 -17   5  14   38.67    4.75
  17  -5 -14   41.73    4.16
  17   5 -15   30.10    3.52
  17   5 -15   20.07    1.09
  17  -5 -15   22.64    3.38
  17   5 -16   -1.17    4.04
  17  -5 -16    1.30    3.12
  17   5 -17   29.92    4.42
  17  -5 -17   24.36    4.43
  17  -5 -18  194.92   10.83
  17   5 -18  151.05    9.89
 -17   5  18  168.39    9.51
 -17   5  19   13.49    2.36
  17  -5 -19   15.12    4.43
  17   5 -19   18.96    3.51
  17  -5 -20   47.03    5.34
 -17   5  20   47.96    3.79
  17   5 -20   43.09    5.97
  17  -5 -21    1.82    2.87
  17   5 -21    3.37    2.85
  17   5 -22   16.59    4.15
  17  -5 -22   18.49    5.21
  17  -5 -23   21.21    4.42
  17   5 -23   22.01    4.53
  17   5 -24   11.39    4.14
  17  -5 -24   11.96    5.46
  17  -5 -25    0.91    3.51
  17   5 -25   -3.62    3.75
  17  -5 -26   -0.26    4.02
  17   5 -26    5.43    3.62
  17   5 -27   -3.23    4.00
  17  -5 -27   -1.43    5.71
  17  -5 -28   45.34    7.77
  17   5 -28   37.70    7.75
  17   7  -1   33.57    5.22
 -17  -7   1   36.25    4.31
 -17   7   1   34.54    3.56
  17  -7  -1   38.24    3.05
  17   7  -1   36.82    4.30
  17  -7  -2    8.39    2.29
 -17  -7   2   16.70    4.18
 -17   7   2    7.27    2.51
  17   7  -2    8.99    3.52
 -17   7   3    1.19    1.59
  17  -7  -3    0.64    1.91
  17   7  -3   -1.44    2.09
  17   7  -3    2.10    3.64
 -17  -7   3    2.09    3.65
  17  -7  -4   28.43    3.44
  17   7  -4   24.01    3.63
 -17  -7   4   16.98    4.31
  17   7  -4   22.35    3.53
 -17   7   4   23.30    3.57
  17   7  -5   35.61    4.04
  17   7  -5   34.56    3.93
 -17  -7   5   29.79    4.44
  17  -7  -5   39.49    3.45
  17  -7  -6    0.26    1.79
  17   7  -6    3.02    3.41
  17   7  -6    4.16    2.63
 -17   7   6    0.26    1.98
  17   7  -7  134.51    8.14
  17   7  -7  119.07    7.49
 -17   7   7  128.46    9.26
  17  -7  -7  124.06    6.95
 -17   7   8   64.99    6.08
  17   7  -8   56.85    4.97
  17   7  -8   77.88    6.04
  17  -7  -8   71.44    5.67
 -17   7   9  131.77    8.72
  17  -7  -9  150.56    9.04
  17   7  -9  148.87    8.55
  17   7  -9  137.04    8.56
 -17   7  10   60.98    6.21
  17   7 -10   44.16    4.25
  17  -7 -10   62.57    5.05
  17   7 -10   56.78    5.52
  17   7 -11  119.48    7.28
  17   7 -11  133.53    8.68
  17  -7 -11  143.63    9.21
 -17   7  11  109.41    8.59
  17   7 -12   54.01    5.91
  17  -7 -12   48.00    4.80
  17  -7 -13  112.63    7.67
  17   7 -13  105.21    7.75
  17  -7 -14    2.99    3.51
  17   7 -14   -0.66    3.68
  17   7 -15  142.10   10.11
  17  -7 -15  156.38   10.69
  17  -7 -16   99.96    7.96
  17   7 -16   92.31    7.87
  17  -7 -17   18.00    3.65
  17   7 -17   13.49    4.85
  17   7 -18   -6.02    3.14
  17  -7 -18   -0.78    4.18
  17  -7 -19   61.61    6.92
  17   7 -19   53.50    6.94
  17  -7 -20   99.22    9.40
  17   7 -20   94.11    8.37
  17   7 -21    0.65    4.44
  17  -7 -21   -1.31    3.00
  17  -7 -22    2.87    5.09
  17   7 -22    4.05    5.09
  17   7 -23   14.21    4.04
  17  -7 -23    9.01    4.18
  17   7 -24   14.46    4.43
  17  -7 -24   11.87    4.57
  17  -7 -25    8.08    6.13
  17   7 -25   -2.86    3.65
  17  -7 -26   23.33    5.60
  17   7 -26   18.74    5.08
 -17   7  27    2.60    4.81
  17   9  -1   26.09    4.44
  17  -9  -1   37.30    3.92
  17  -9  -2   24.71    3.29
  17   9  -2   36.31    4.70
  17  -9  -2   29.39    3.68
  17  -9  -3    0.76    2.54
  17   9  -3   -1.44    5.36
  17  -9  -4    2.29    1.78
  17   9  -4    5.50    4.06
  17  -9  -5   24.38    3.58
  17   9  -5   26.37    4.20
  17  -9  -6   82.92    6.28
  17   9  -6   80.94    7.49
  17  -9  -7   54.27    5.01
  17   9  -7   41.45    5.13
  17   9  -8    2.63    3.03
  17   9  -8    0.00    3.16
  17  -9  -8    1.67    2.44
 -17   9   9    7.52    4.48
  17  -9 -10   16.53    3.49
  17   9 -10    4.36    4.36
  17  -9 -11   29.89    4.27
  17   9 -11   15.98    4.89
  17  -9 -12   29.42    4.41
  17   9 -12   23.78    5.02
  17   9 -13    5.02    4.36
  17  -9 -13    9.48    4.28
  17  -9 -14   32.63    5.59
  17   9 -14   22.07    5.68
  17  -9 -15   20.70    4.30
  17   9 -15   21.27    4.36
  17  -9 -16   -5.08    4.04
  17   9 -16    5.15    3.43
  17  -9 -17    5.09    3.26
  17   9 -17    1.32    4.49
  17  -9 -18   96.35    9.54
  17   9 -18   77.33    7.92
  17  -9 -19    4.18    3.40
  17   9 -19   -4.22    5.01
  17  -9 -20   14.25    5.88
  17   9 -20   12.13    4.22
  17  -9 -21   45.24    7.06
  17   9 -21   46.76    7.12
  17  -9 -22   48.40    7.72
  17   9 -22   33.04    6.98
  17   9 -23    9.47    4.60
  17  -9 -23    4.32    4.32
  17   9 -24   20.64    5.26
  17  -9 -24   18.18    6.02
  17 -11  -1    0.00    1.77
 -17 -11   1   -4.84    3.53
  17  11  -1    0.78    5.23
  17  11  -2  138.16   11.00
  17 -11  -2  128.29    8.62
  17  11  -3    9.31    5.64
  17 -11  -3   12.67    3.68
  17 -11  -4   67.09    5.98
  17  11  -4   60.68    6.70
  17  11  -5    1.05    6.71
  17 -11  -5    5.73    2.68
  17  11  -6   36.63    8.17
  17 -11  -6   41.77    4.73
 -17  11   7   12.27    4.22
  17 -11  -8   -0.51    2.70
  17  11  -8   -1.98    3.44
  17  11  -9   28.06    5.03
  17 -11  -9   24.70    4.76
  17 -11 -10    0.64    2.97
  17  11 -10   -0.40    4.90
  17 -11 -11    9.17    3.36
  17  11 -11    6.37    3.98
  17 -11 -12    2.85    4.27
  17  11 -12    1.46    3.32
  17  11 -13   49.28    7.31
  17 -11 -13   61.06    7.26
  17 -11 -14    4.54    3.90
  17  11 -14   11.16    4.39
  17  11 -15    5.85    5.45
  17 -11 -15   -3.90    4.81
  17 -11 -16   10.81    4.17
  17  11 -16    8.64    4.26
  17 -11 -17   43.15    7.17
  17  11 -17   35.51    5.99
  17 -11 -18   31.84    5.74
  17  11 -18   31.92    7.71
  17  11 -19    5.05    4.39
  17 -11 -19   18.94    6.92
  17 -11 -20    3.40    4.58
  17  11 -20    4.25    4.52
 -17  11  21   -0.93    6.91
 -17  13   1   30.55    6.42
  17 -13  -2    7.69    3.15
 -17 -13   2    7.88    4.33
  17 -13  -3   -1.90    4.05
 -17 -13   3    9.60    5.65
  17  13  -3    2.10    4.47
 -17 -13   4    3.56    4.08
  17 -13  -4   20.41    5.07
  17  13  -4   10.54    4.74
  17  13  -5    9.37    7.26
  17 -13  -5    3.69    3.43
  17 -13  -6    1.40    3.06
  17  13  -6   12.29    6.34
  17  13  -7   12.18    6.49
  17 -13  -7    2.68    3.58
  17  13  -8   18.30    6.36
  17 -13  -8    9.48    4.23
  17 -13  -9    5.26    3.98
  17  13  -9    6.24    8.50
  17  13 -10   -2.66    8.51
  17 -13 -10   -0.26    5.14
  17 -13 -11   14.43    6.06
  17  13 -11  -13.58    7.33
  17  13 -12   16.67    6.13
  17 -13 -12   16.66    5.17
  17 -13 -13   -3.75    4.01
  17  13 -13   -2.94    4.94
 -17  13  14   -1.55    5.96
 -16   0   1   -0.13    1.47
 -16   0   1   -3.26    2.03
  16   0  -1    3.26    1.44
  16   0  -2  338.24   13.72
 -16   0   2  325.63   13.59
 -16   0   2  339.44   14.18
 -16   0   3   -0.27    1.08
  16   0  -3    0.78    1.56
 -16   0   3   -0.67    1.60
  16   0  -4   20.82    2.34
 -16   0   4   25.14    2.57
 -16   0   4   22.01    2.80
 -16   0   5   -3.07    1.87
  16   0  -5   -0.39    1.17
 -16   0   5   -1.62    1.21
  16   0  -6  131.69    6.49
 -16   0   6  144.20    6.33
 -16   0   6  137.67    7.07
 -16   0   7   -2.26    2.00
 -16   0   7    0.00    0.80
  16   0  -7   -1.94    1.17
 -16   0   8   60.26    2.94
  16   0  -8   56.66    4.27
 -16   0   8   56.86    4.00
  16   0  -9    0.39    1.42
 -16   0   9    1.06    1.60
  16   0 -10  134.37    6.47
 -16   0  10  118.67    7.19
  16   0 -11   -0.39    1.68
 -16   0  11   -3.46    1.86
 -16   0  12  563.75   25.02
  16   0 -12  553.21   21.12
 -16   0  13   -5.45    2.66
  16   0 -13   -1.04    2.46
  16   0 -14   97.90    5.83
 -16   0  14   88.94    6.38
 -16   0  15    0.40    2.26
  16   0 -15   -2.20    2.59
  16   0 -16  370.45   16.21
 -16   0  16  403.64   18.71
  16   0 -17    1.68    2.07
 -16   0  17   -0.53    2.25
 -16   0  18    0.65    1.94
 -16   0  19    1.55    2.59
 -16   0  20   22.77    3.62
 -16   0  21    5.95    2.46
 -16   0  22   49.61    5.94
 -16   0  23   -0.65    4.00
 -16   0  24    5.29    3.35
 -16   0  25    5.41    3.48
 -16   0  26    4.63    4.51
 -16   0  27    1.67    3.09
 -16   0  28    9.89    5.53
 -16   0  29   -0.13    3.47
 -16   0  30   30.02    6.80
 -16   2   1  101.77    5.78
  16   2  -1   95.82    4.95
 -16   2   1  112.54    5.15
 -16  -2   1  107.31    6.43
  16  -2  -1  117.62    4.70
 -16  -2   1  113.44    6.14
  16   2  -2   93.19    5.35
 -16   2   2   80.10    4.97
 -16   2   2   81.22    4.49
 -16  -2   2   93.42    5.47
  16  -2  -2   81.43    3.90
 -16   2   3    4.83    1.47
  16   2  -3    0.52    1.83
  16  -2  -3    4.53    1.42
 -16   2   3   -1.19    1.59
 -16  -2   3    2.00    1.60
 -16   2   4   33.20    3.04
 -16   2   4   38.16    2.95
 -16  -2   4   29.97    2.80
  16   2  -4   37.34    2.74
  16  -2  -4   43.12    3.23
  16  -2  -5   22.82    2.58
 -16  -2   5   19.31    3.06
 -16   2   5   29.28    2.67
 -16   2   5   24.88    2.52
  16  -2  -6  218.33    9.81
 -16   2   6  232.05    9.89
 -16  -2   6  233.80   11.33
  16   2  -6  209.89    8.74
 -16   2   6  206.14   10.74
  16  -2  -7   38.29    3.10
  16   2  -7   39.85    3.65
 -16  -2   7   34.47    3.86
 -16   2   7   35.10    3.18
  16  -2  -8  102.59    5.04
  16   2  -8  112.50    6.12
 -16   2   8  100.68    6.10
 -16  -2   8  107.65    5.99
  16  -2  -9   13.56    2.20
 -16   2   9    8.88    2.65
 -16  -2   9    8.78    2.79
  16   2  -9    9.09    2.21
  16  -2 -10   45.27    3.75
  16   2 -10   44.27    4.02
 -16   2  10   33.39    3.71
 -16  -2  10   40.69    4.26
  16  -2 -11  104.23    6.22
 -16   2  11  102.44    6.77
 -16  -2  11  105.39    6.92
  16   2 -11  101.57    6.36
  16  -2 -12   97.60    5.84
 -16   2  12   87.33    6.23
 -16  -2  12   88.73    6.25
  16   2 -12   92.05    5.84
  16  -2 -13   76.41    5.32
 -16  -2  13   61.73    5.45
  16   2 -13   73.87    5.19
 -16   2  13   61.21    5.97
  16   2 -14   10.23    2.46
 -16   2  14   14.32    1.06
  16  -2 -14   14.41    2.60
 -16  -2  14   12.07    3.32
 -16   2  14    8.48    2.52
  16   2 -15    8.81    3.24
 -16   2  15   10.59    0.80
  16  -2 -15   13.90    2.73
 -16   2  15    9.54    2.78
 -16   2  16   86.46    7.15
  16  -2 -16   87.55    5.59
 -16  -2  16   93.91    6.49
  16   2 -16   97.48    5.83
 -16  -2  17   20.78    3.71
  16   2 -17   18.76    4.14
 -16   2  17    9.13    3.84
  16  -2 -17   25.07    3.77
  16   2 -18    4.53    2.33
  16  -2 -18   -3.12    2.21
  16  -2 -19   52.97    5.45
  16   2 -19   54.04    4.91
  16   2 -20   64.74    5.69
  16  -2 -20   57.62    5.71
  16   2 -21   41.45    4.39
  16  -2 -21   35.53    3.89
  16   2 -22    8.52    3.36
  16  -2 -22   15.68    3.37
  16   2 -23   22.44    4.13
  16  -2 -23   26.67    5.05
  16   2 -24   -0.26    2.58
  16  -2 -24    0.13    2.97
  16   2 -25   35.15    5.67
  16  -2 -25   28.55    5.56
  16   2 -26   20.46    5.53
  16  -2 -26   41.81    6.20
  16   2 -27    1.67    3.34
  16  -2 -27   -0.52    4.64
  16   2 -28    2.06    3.85
  16  -2 -28   10.43    4.38
  16   2 -29    1.93    5.39
  16  -2 -29    7.20    4.50
  16   2 -30   10.78    5.14
  16  -2 -30   10.28    6.17
 -16  -4   1   64.66    5.15
  16   4  -1   77.92    4.55
  16   4  -1   69.90    5.46
 -16   4   1   71.27    4.09
  16  -4  -1   85.02    4.13
  16  -4  -2   65.23    3.86
  16   4  -2   66.38    4.56
 -16   4   2   64.18    4.09
 -16  -4   2   67.60    5.02
  16   4  -2   47.03    4.19
 -16   4   3    8.82    1.58
  16   4  -3    6.27    2.23
  16   4  -3   14.47    2.22
 -16  -4   3   14.66    3.04
  16  -4  -3   11.67    2.05
 -16  -4   4   68.72    5.29
  16   4  -4   71.83    4.83
  16  -4  -4   81.85    4.62
 -16   4   4   81.20    5.01
  16   4  -4   62.02    4.87
 -16   4   5   60.94    4.35
 -16  -4   5   57.90    5.03
  16   4  -5   50.93    3.89
  16  -4  -5   63.19    3.60
  16   4  -5   72.16    4.71
 -16  -4   6   69.70    5.69
  16  -4  -6   85.80    4.38
  16   4  -6   74.79    4.99
 -16   4   6   78.33    5.01
  16   4  -6   84.22    5.23
  16  -4  -7   55.67    3.48
 -16   4   7   47.80    3.95
  16   4  -7   46.30    3.32
 -16  -4   7   53.98    5.03
  16   4  -7   53.48    4.71
  16   4  -8   -0.41    1.10
 -16  -4   8    0.53    1.85
  16  -4  -8    1.68    1.42
 -16   4   8   -1.58    2.24
  16   4  -8    4.18    1.96
 -16   4   9   56.55    5.28
 -16  -4   9   50.96    4.90
  16   4  -9   70.41    4.57
  16  -4  -9   64.02    4.66
  16   4  -9   52.59    3.45
  16  -4 -10  531.95   20.25
  16   4 -10  491.30   20.14
  16   4 -10  553.32   20.52
 -16   4  10  514.74   23.66
 -16  -4  10  513.03   25.06
 -16  -4  11   20.65    3.97
  16   4 -11   17.35    3.91
  16   4 -11   10.97    1.23
  16  -4 -11   12.33    2.34
 -16   4  11   11.48    3.03
 -16   4  12   28.25    3.83
 -16  -4  12   24.22    4.24
  16   4 -12   38.83    4.69
  16  -4 -12   25.07    3.51
  16   4 -12   28.57    1.51
 -16  -4  13    5.42    2.65
  16  -4 -13    2.86    2.86
  16   4 -13    3.91    3.12
 -16   4  13   -0.66    2.11
  16  -4 -14  222.67   11.21
 -16   4  14  194.93   12.96
  16   4 -14  217.27   10.55
 -16  -4  14  204.46   12.71
 -16  -4  15    5.55    2.64
 -16   4  15    6.47    3.70
  16   4 -15    4.94    2.21
  16  -4 -15    3.91    3.13
  16  -4 -16   31.39    3.78
  16   4 -16   30.53    4.29
 -16   4  16   26.42    4.89
 -16   4  17   99.77    6.07
  16  -4 -17  104.09    6.91
  16   4 -17   98.26    6.75
 -16   4  18   10.38    1.84
  16   4 -18    1.56    3.50
  16  -4 -18    1.56    2.61
  16  -4 -19  222.97   12.91
 -16   4  19  218.08   13.41
  16   4 -19  234.99   13.75
  16  -4 -20  120.42    8.47
  16   4 -20   97.78    7.52
 -16   4  20  102.37    6.58
  16   4 -21   74.55    6.86
  16  -4 -21   76.77    7.29
  16   4 -22   11.77    4.40
  16  -4 -22   11.96    3.77
  16  -4 -23   78.60    7.67
  16   4 -23   65.91    6.98
  16   4 -24   10.59    4.78
  16  -4 -24    3.89    3.63
  16   4 -25   -4.90    4.00
  16  -4 -25    6.09    4.80
  16   4 -26   16.77    4.26
  16  -4 -26   29.92    5.96
  16  -4 -27   11.64    4.53
  16   4 -27   18.05    4.77
  16  -4 -28   33.47    7.37
  16   4 -28   12.63    4.64
  16   4 -29   49.08    7.86
  16  -4 -29   64.15    8.65
  16   6  -1   87.12    5.86
  16  -6  -1   93.72    4.48
 -16   6   1   80.57    5.16
 -16  -6   1   72.82    6.80
  16   6  -1   80.43    6.64
  16   6  -2   56.13    4.93
 -16  -6   2   61.22    5.50
 -16   6   2   58.78    4.11
  16   6  -2   71.11    5.21
  16  -6  -2   65.07    3.96
  16  -6  -3   56.48    3.84
 -16   6   3   58.88    4.37
  16   6  -3   56.80    5.20
 -16  -6   3   60.86    4.98
  16   6  -3   62.62    4.44
 -16  -6   4   42.04    4.59
  16   6  -4   39.43    4.34
 -16   6   4   39.39    3.57
  16   6  -4   46.00    4.05
  16  -6  -4   48.40    3.72
  16   6  -5  158.35    7.34
 -16   6   5  157.01    8.59
  16  -6  -5  164.90    7.59
 -16  -6   5  164.31   11.68
  16   6  -5  152.05    9.09
  16   6  -6  100.89    6.16
 -16   6   6   89.06    6.73
  16  -6  -6  120.52    6.83
 -16  -6   6  111.45    7.88
  16   6  -6  110.31    6.83
 -16   6   7   49.06    4.75
  16   6  -7   49.16    4.30
  16   6  -7   55.47    4.98
  16  -6  -7   51.31    3.87
 -16  -6   7   47.62    4.73
 -16  -6   8  294.05   16.83
  16  -6  -8  316.49   12.95
 -16   6   8  308.34   17.56
  16   6  -8  293.09   12.74
  16   6  -8  291.41   14.72
  16  -6  -9  167.74    8.43
 -16  -6   9  155.12    9.47
  16   6  -9  165.55    9.68
 -16   6   9  160.80    8.85
  16   6  -9  163.76    9.72
  16   6 -10   57.07    3.99
  16  -6 -10   62.24    5.19
 -16   6  10   50.09    4.88
 -16  -6  10   49.67    5.92
  16   6 -10   54.97    4.72
 -16   6  11    7.12    2.64
  16   6 -11    5.74    1.50
 -16  -6  11    5.52    2.89
  16  -6 -11   10.52    3.25
  16   6 -11    7.08    2.75
 -16   6  12  270.81   16.38
  16  -6 -12  300.90   14.72
  16   6 -12  302.32   13.91
 -16   6  13  140.31    9.24
  16  -6 -13  150.88    8.60
  16   6 -13  183.43    9.97
  16  -6 -14   55.51    5.08
  16   6 -14   59.84    5.37
  16  -6 -15  140.44    8.75
  16   6 -15  134.49    8.25
  16  -6 -16  200.15   12.28
  16   6 -16  173.87   10.34
  16   6 -17   18.81    3.79
  16  -6 -17   19.19    3.52
  16  -6 -18   61.10    7.05
  16   6 -18   45.94    5.74
 -16   6  19  278.12   15.17
  16   6 -19  279.53   15.20
  16  -6 -19  303.27   16.99
  16   6 -19  289.87   16.19
  16   6 -20   34.38    2.69
  16   6 -20   43.78    5.86
  16  -6 -20   39.29    5.88
  16   6 -21   17.31    4.95
  16  -6 -21   15.14    3.78
  16  -6 -22   27.13    5.48
  16   6 -22   15.22    4.16
  16   6 -23   39.51    5.98
  16  -6 -23   59.32    7.95
  16  -6 -24    1.43    3.26
  16   6 -24   -2.08    3.25
  16   6 -25   -1.43    3.25
  16  -6 -25    0.52    5.08
 -16   6  26   -3.63    3.89
  16   6 -27   -2.85    3.89
  16  -6 -27    0.26    3.90
  16   6 -28    6.48    6.61
  16  -6 -28   31.02    8.05
  16   8  -1    0.39    4.43
 -16   8   1    0.79    1.97
  16   8  -1    2.41    4.26
  16  -8  -1    0.25    2.03
  16  -8  -2   53.20    3.95
  16   8  -2   50.25    5.35
  16   8  -2   41.99    5.24
 -16   8   2   43.81    4.36
  16   8  -3   12.96    3.38
  16   8  -3   29.41    3.92
  16  -8  -3   24.88    3.19
 -16   8   3   19.71    2.91
 -16   8   4  119.32    7.82
  16   8  -4  120.23    8.18
  16  -8  -4  127.52    7.43
  16   8  -4  137.06    8.25
  16  -8  -5   82.32    5.52
  16   8  -5   78.14    6.30
  16   8  -5   67.35    5.61
 -16   8   5   75.64    6.10
 -16   8   6    3.71    3.18
  16  -8  -6   14.01    2.31
  16   8  -6    8.01    3.02
  16   8  -7   29.37    3.75
  16  -8  -7   40.45    4.51
 -16   8   7   31.77    4.11
  16   8  -7   40.49    5.00
  16  -8  -8   84.18    6.59
  16   8  -8   69.88    6.19
 -16   8   8   63.38    5.56
 -16   8   9   57.40    5.82
  16   8  -9   56.50    6.06
  16  -8  -9   63.91    5.44
  16   8 -10   70.77    6.33
  16  -8 -10   62.60    5.84
 -16   8  10   50.37    5.29
  16   8 -11    3.56    3.69
  16  -8 -11    1.69    2.21
  16   8 -12   97.70    7.78
  16  -8 -12  110.24    7.55
  16  -8 -13   25.64    4.69
  16   8 -13   35.86    5.01
  16   8 -14    4.75    3.95
  16  -8 -14   -1.56    2.61
  16   8 -15   12.52    3.16
  16  -8 -15    3.65    2.74
  16  -8 -16   31.46    5.35
  16   8 -16   25.81    4.08
  16  -8 -17  157.82   10.99
  16   8 -17  124.90    9.22
  16  -8 -18    2.75    4.18
  16   8 -18    4.34    3.29
  16  -8 -19   16.35    4.05
  16   8 -19   14.46    5.13
  16  -8 -20   -0.39    3.27
  16   8 -20    0.00    3.15
  16  -8 -21   -1.18    4.71
  16   8 -21   -1.97    4.86
  16  -8 -22    6.02    4.19
  16   8 -22   16.13    5.38
  16   8 -23    4.72    4.19
  16  -8 -23    7.98    5.62
  16   8 -24   16.89    4.98
  16  -8 -24   23.93    7.06
  16   8 -25    0.79    4.32
  16  -8 -25    2.09    4.57
  16   8 -26    1.05    4.05
  16  -8 -26   -1.57    4.70
  16  10  -1   33.59    5.75
  16 -10  -1   34.98    4.06
  16  10  -2   38.08    5.63
  16 -10  -2   46.76    4.07
  16 -10  -3   30.96    4.21
  16  10  -3   41.02    5.37
  16  10  -4   13.12    5.91
  16 -10  -4   10.35    3.32
  16 -10  -5   29.96    3.97
  16  10  -5   29.05    4.60
  16 -10  -6    3.85    2.44
  16  10  -6    2.24    3.03
  16  10  -7   94.79    8.44
  16 -10  -7  102.28    7.47
  16  10  -8   15.18    4.88
  16 -10  -8   21.40    3.61
  16  10  -9   -1.72    3.04
  16 -10  -9    5.30    2.84
  16 -10 -10   10.10    3.75
  16  10 -10    0.93    3.04
  16 -10 -11   19.58    5.19
  16  10 -11   31.38    5.03
  16 -10 -12   28.31    4.16
  16  10 -12   24.38    4.64
  16 -10 -13   -1.30    4.29
  16  10 -13    2.12    3.31
  16 -10 -14    9.38    3.52
  16  10 -14    9.15    5.04
  16 -10 -15   39.24    5.35
  16  10 -15   37.27    5.44
  16 -10 -16   11.09    4.83
  16  10 -16    8.49    3.85
  16 -10 -17   26.52    5.23
  16  10 -17   22.94    5.70
  16 -10 -18    6.93    4.05
  16  10 -18    0.80    3.31
  16 -10 -19    2.62    5.37
  16  10 -19   -2.12    5.04
  16 -10 -20   -1.18    3.93
  16  10 -20    1.59    3.84
  16 -10 -21   37.99    7.99
  16  10 -21   48.06    7.02
  16 -10 -22    2.75    5.90
  16  10 -22    9.53    6.22
 -16  10  23   31.34    7.14
 -16 -12   1   19.13    6.16
  16 -12  -1   15.05    3.79
 -16 -12   2   21.39    5.12
  16  12  -2   22.04    5.90
  16 -12  -2   17.37    4.57
  16  12  -3   16.69    4.60
  16 -12  -3    6.99    2.92
  16 -12  -4   16.57    4.84
  16  12  -4   20.40    5.13
  16  12  -5   18.98    6.33
  16 -12  -5   17.76    4.73
  16  12  -6   19.93    6.07
  16 -12  -6    5.25    4.48
  16  12  -7   19.30    6.21
  16 -12  -7   13.22    4.62
  16  12  -8    6.62    4.11
  16 -12  -8    2.44    3.09
  16  12  -9    2.25    3.98
  16 -12  -9   -0.52    3.09
  16 -12 -10   32.80    5.30
  16  12 -10   38.25    6.24
  16  12 -11   -0.40    3.99
  16 -12 -11   -7.50    4.66
  16  12 -12   27.42    7.19
  16 -12 -12   40.05    5.57
  16 -12 -13   -9.22    5.19
  16  12 -13   -2.66    5.60
  16 -12 -14    1.30    3.64
  16  12 -14    6.27    4.67
  16  12 -15   24.01    5.20
  16 -12 -15   16.79    5.21
  16  12 -16    3.47    6.54
  16 -12 -16   16.82    5.35
  16 -12 -17   18.93    6.53
  16  12 -17   20.16    5.87
  16  12 -18    5.07    6.68
  16 -12 -18   -0.65    4.44
  16  12 -19   42.99    7.61
  16 -12 -19   56.64    8.90
 -16  14   6   -4.34    4.47
 -16  14   7   -3.84    5.38
 -16  14   8    5.90    5.64
 -15  -1   1  143.78    6.95
 -15   1   1  135.37    6.25
 -15   1   1  147.21    7.35
  15   1  -1  143.13    6.13
 -15  -1   1  143.53    7.29
  15  -1  -1  142.75    5.88
 -15   1   2    3.85    1.46
 -15  -1   2    1.35    1.61
  15   1  -2    4.44    1.30
 -15   1   2    1.22    1.09
 -15  -1   2    2.54    1.73
  15  -1  -2    4.04    1.17
 -15   1   3    0.68    1.36
 -15  -1   3    1.34    1.48
  15   1  -3    0.52    1.04
 -15  -1   3    1.20    1.73
 -15   1   3    0.93    1.06
  15  -1  -3   -0.39    1.43
 -15  -1   4   12.66    2.00
  15  -1  -4    8.16    1.42
 -15  -1   4    7.77    1.34
  15   1  -4    8.87    1.56
 -15   1   4    8.57    1.77
 -15   1   4    9.16    1.99
 -15   1   5  122.31    6.25
 -15   1   5  122.63    6.27
 -15  -1   5  127.97    5.63
  15   1  -5  125.51    6.38
 -15  -1   5  123.66    6.40
  15  -1  -5  121.06    6.08
 -15  -1   6    2.80    2.00
  15   1  -6    2.21    1.95
 -15   1   6    2.12    1.33
 -15   1   6    4.21    1.22
  15  -1  -6    5.82    1.94
 -15  -1   7   92.40    5.73
 -15   1   7   95.79    4.63
 -15   1   7   98.13    5.05
  15  -1  -7   92.66    4.66
  15   1  -7   87.78    5.07
 -15   1   8   21.38    3.05
 -15  -1   8   25.15    3.19
 -15   1   8   29.47    2.04
  15   1  -8   33.73    2.85
  15  -1  -8   28.83    2.20
  15  -1  -9  126.91    6.09
  15   1  -9  124.72    6.75
 -15   1   9  133.88    6.25
 -15   1   9  128.10    6.51
 -15  -1   9  131.15    7.06
 -15   1  10  175.49    6.37
 -15   1  10  162.18    8.37
 -15  -1  10  160.60    7.99
  15  -1 -10  158.09    7.00
  15   1 -10  154.09    7.39
 -15   1  11  697.74   27.66
  15  -1 -11  643.85   24.14
 -15  -1  11  707.12   27.42
  15   1 -11  683.78   25.04
 -15  -1  12    0.13    1.73
  15  -1 -12    4.02    2.72
 -15   1  12   -5.44    2.65
  15   1 -12   -1.17    1.68
 -15   1  13  421.87   18.99
  15   1 -13  403.34   17.90
  15  -1 -13  435.79   16.38
 -15  -1  13  435.11   19.67
  15  -1 -14   68.53    4.55
 -15   1  14   65.20    5.57
  15   1 -14   66.59    4.41
 -15  -1  14   64.84    5.04
 -15   1  15  164.11    9.94
  15   1 -15  173.46    9.33
  15  -1 -15  171.36    8.84
 -15  -1  15  160.59    9.81
  15  -1 -16   10.52    3.12
 -15   1  16   10.72    2.65
  15   1 -16   13.21    2.46
 -15  -1  16   15.36    2.91
  15   1 -17   24.47    3.11
  15  -1 -17   25.05    4.02
 -15   1  17   18.79    3.70
 -15  -1  17   25.66    4.76
  15   1 -18   44.52    4.27
  15  -1 -18   50.86    5.06
 -15   1  18   36.62    5.29
 -15  -1  18   48.90    5.29
  15   1 -19  164.29    9.19
  15  -1 -19  164.82    9.73
  15   1 -20    9.83    2.71
  15  -1 -20   12.70    3.11
  15   1 -21  107.09    7.11
  15  -1 -21   95.94    6.74
  15  -1 -22  103.88    8.02
  15   1 -22   94.10    7.75
  15   1 -23    3.35    2.58
  15  -1 -23    6.59    3.23
  15  -1 -24   -4.91    2.71
  15   1 -24   -2.06    3.61
  15  -1 -25   21.54    4.39
  15   1 -25   16.87    3.99
  15  -1 -26   80.39    8.25
  15   1 -26   87.36    8.11
  15  -1 -27    8.11    3.60
  15   1 -27    9.77    5.01
  15  -1 -28   11.06    5.79
  15   1 -28   -1.80    3.21
  15  -1 -29    4.37    3.73
  15   1 -29  -10.91    5.26
  15   1 -30    2.05    4.24
  15  -1 -30    0.00    3.72
  15   3  -1  233.96   13.24
  15   3  -1  271.63   11.06
 -15  -3   1  252.94   11.81
 -15   3   1  252.78   10.01
  15  -3  -1  244.67    9.46
  15   3  -2   24.61    2.74
 -15   3   2   19.59    2.24
  15  -3  -2   23.20    2.19
 -15  -3   2   24.51    2.92
  15   3  -2   13.76    2.22
 -15  -3   3   78.72    5.31
  15  -3  -3   71.31    3.48
  15   3  -3   73.30    5.00
  15   3  -3   81.28    4.83
 -15   3   3   79.85    4.48
  15   3  -4   89.99    4.97
 -15   3   4   89.50    5.27
 -15  -3   4   93.45    5.84
  15   3  -4   82.20    4.86
  15  -3  -4   92.41    4.38
 -15  -3   5    0.13    1.33
  15   3  -5    0.42    1.25
 -15   3   5    1.45    1.71
  15   3  -5    0.00    1.44
  15  -3  -5   -1.16    1.55
 -15   3   6  182.80    8.98
 -15  -3   6  213.24   10.09
  15  -3  -6  181.21    7.88
  15   3  -6  192.68    8.63
  15   3  -6  182.60    8.17
  15   3  -7   57.05    3.31
 -15  -3   7   55.83    3.98
  15  -3  -7   59.03    3.36
  15   3  -7   56.01    3.66
 -15   3   7   57.63    4.49
  15   3  -8   25.70    2.87
  15  -3  -8   25.62    2.85
  15   3  -8   20.88    1.79
 -15  -3   8   30.77    3.45
 -15   3   8   21.11    2.64
  15   3  -9  116.60    5.48
 -15   3   9  115.12    6.87
 -15  -3   9  115.38    7.30
  15   3  -9  124.99    6.91
  15  -3  -9  116.74    6.74
  15   3 -10   30.73    3.52
  15  -3 -10   34.51    3.12
 -15  -3  10   27.58    3.18
 -15   3  10   31.83    3.57
 -15   3  11    1.32    2.51
 -15  -3  11    1.86    1.99
  15  -3 -11   -0.26    2.34
  15   3 -11    5.20    1.95
  15  -3 -12  126.65    7.03
 -15   3  12  113.12    7.28
 -15  -3  12  114.75    7.16
  15   3 -12  115.71    6.63
 -15   3  13  128.33    8.73
 -15  -3  13  124.89    8.75
  15   3 -13  130.32    7.54
  15  -3 -13  138.06    7.55
 -15   3  14   33.70    4.63
  15  -3 -14   34.24    3.65
  15   3 -14   32.72    3.64
 -15  -3  14   32.43    4.10
  15   3 -15   10.64    3.24
 -15   3  15    9.81    1.19
 -15   3  15    1.06    3.44
 -15  -3  15    5.82    2.38
  15  -3 -15    9.38    3.00
 -15  -3  16  203.26   12.43
 -15   3  16  194.92   12.57
  15  -3 -16  205.50   10.95
  15   3 -16  197.51   10.25
 -15   3  16  193.61    9.27
  15  -3 -17   80.99    5.47
 -15   3  17   64.08    6.87
 -15  -3  17   82.13    7.66
  15   3 -17   76.60    6.22
 -15   3  17   81.94    4.50
  15   3 -18  124.73    7.26
  15  -3 -18  121.84    7.69
 -15   3  18  110.05    5.84
  15   3 -19   80.77    6.22
 -15   3  19   76.11    5.18
  15  -3 -19   83.53    6.64
  15  -3 -20  233.25   12.62
  15   3 -20  259.47   13.73
 -15   3  20  252.00   12.35
  15  -3 -21    0.78    2.60
  15   3 -21    0.39    2.33
 -15   3  21    3.84    1.85
  15   3 -22   65.48    6.20
  15  -3 -22   60.61    6.10
 -15   3  22   64.52    4.89
  15   3 -23   -1.29    2.45
  15  -3 -23    0.00    2.98
  15  -3 -24   28.49    5.31
  15   3 -24   24.51    4.39
  15  -3 -25   -1.03    4.27
  15   3 -25   -4.38    3.09
  15  -3 -26   -3.10    3.10
  15   3 -26    3.22    4.64
  15   3 -27   11.33    3.99
  15  -3 -27   13.94    5.68
  15   3 -28   37.32    5.66
  15  -3 -28   30.30    6.45
  15  -3 -29    3.48    3.99
  15   3 -29   -2.19    5.53
  15   3 -30    8.88    4.76
  15  -3 -30    2.06    4.24
 -15   5   1  165.04    7.55
  15  -5  -1  170.35    7.44
  15   5  -1  159.84    8.58
 -15  -5   1  162.44    9.07
  15   5  -1  142.30    9.47
  15   5  -2    8.58    2.25
  15   5  -2   17.58    2.34
  15  -5  -2   13.32    1.92
 -15  -5   2    4.72    2.75
 -15   5   2   10.97    1.59
  15   5  -3   12.52    2.87
  15   5  -3    8.98    2.10
 -15   5   3    9.63    2.24
 -15  -5   3    5.64    2.89
  15  -5  -3   14.37    2.05
  15   5  -4   81.02    5.33
 -15  -5   4   89.45    6.44
 -15   5   4   86.34    5.14
  15   5  -4   94.33    5.88
  15  -5  -4   82.37    4.76
  15   5  -5   68.03    4.97
  15   5  -5   73.25    5.17
  15  -5  -5   72.12    4.77
 -15  -5   5   78.20    5.66
 -15   5   5   77.32    4.75
  15   5  -6  108.39    6.14
  15   5  -6  119.16    6.94
 -15  -5   6  122.84    7.51
  15  -5  -6  112.27    5.82
 -15   5   6  119.54    7.25
 -15   5   7   -1.18    2.11
 -15  -5   7    3.16    2.63
  15  -5  -7    3.23    2.20
  15   5  -7    4.19    2.75
  15   5  -7   -1.25    1.39
 -15   5   8  113.48    7.77
  15   5  -8  107.36    5.69
 -15  -5   8  120.61    8.04
  15  -5  -8  120.35    6.23
  15   5  -8  117.93    6.16
  15  -5  -9   29.20    3.37
 -15   5   9   19.75    3.16
 -15  -5   9   22.66    3.43
  15   5  -9   24.28    2.35
  15   5  -9   23.71    3.54
  15   5 -10  321.13   13.86
  15   5 -10  340.61   13.24
 -15  -5  10  311.78   17.29
  15  -5 -10  335.82   14.97
 -15   5  10  304.00   17.54
 -15   5  11   10.54    2.50
  15  -5 -11   15.22    3.25
  15   5 -11   16.62    3.01
 -15  -5  11   13.44    3.56
  15   5 -11   14.00    1.51
 -15   5  12    3.69    2.37
  15  -5 -12    3.26    2.74
  15   5 -12    4.58    2.22
 -15   5  13    1.71    2.11
  15  -5 -13    2.74    2.09
 -15  -5  13    0.92    3.30
  15   5 -13    5.10    2.35
 -15   5  14   -1.98    2.37
  15   5 -14    2.74    2.09
 -15  -5  14    1.05    2.50
  15  -5 -14   -1.30    1.96
 -15  -5  15   78.39    6.20
  15  -5 -15   75.17    5.48
 -15   5  15   71.63    6.73
  15   5 -15   75.93    4.96
  15  -5 -16   32.63    4.70
  15   5 -16   18.38    4.30
  15  -5 -17    5.87    2.35
  15   5 -17    3.23    0.94
  15   5 -17    6.38    2.87
  15   5 -18   85.11    7.42
  15  -5 -18   97.11    7.44
  15   5 -18   74.90    4.61
 -15   5  18   88.23    6.60
 -15   5  19   54.44    3.81
  15   5 -19   48.76    4.94
  15  -5 -19   45.28    5.35
  15   5 -19   40.55    2.71
 -15   5  20   20.15    2.88
  15  -5 -20   14.48    4.57
  15   5 -20   18.35    2.30
  15   5 -20   18.58    3.64
 -15   5  21    4.97    2.48
  15   5 -21    5.71    2.86
  15  -5 -21    5.47    3.26
  15   5 -21    4.85    1.35
  15   5 -22    5.11    1.48
  15   5 -22   -2.59    3.63
  15  -5 -22   -2.08    4.04
  15  -5 -23    6.38    4.30
  15   5 -23    1.17    3.63
  15  -5 -24    2.99    3.12
  15   5 -24    0.52    4.15
  15   5 -25    0.13    4.40
  15  -5 -25    1.56    4.68
  15  -5 -26   -3.63    4.80
  15   5 -26    1.04    3.62
  15   5 -27    4.27    3.62
  15  -5 -27    0.13    3.63
  15  -5 -28   10.10    4.66
  15   5 -28   -0.13    3.88
  15   5 -29   -6.72    5.69
  15  -5 -29   -5.56    4.53
 -15  -7   1   17.30    3.90
 -15   7   1   19.14    2.64
  15  -7  -1   17.99    2.42
  15   7  -1   25.00    3.91
  15   7  -1   13.77    3.83
  15  -7  -2    0.51    1.28
  15   7  -2    1.70    1.98
  15   7  -2   -0.65    1.96
 -15   7   2   -1.32    2.12
 -15  -7   2   -2.34    2.86
 -15   7   3  199.83   10.47
  15   7  -3  200.66   11.75
  15  -7  -3  197.47    8.99
 -15  -7   3  183.13   11.61
  15   7  -3  198.01   10.85
  15   7  -4    6.67    3.14
 -15  -7   4    9.51    3.65
  15  -7  -4   15.67    2.83
 -15   7   4   12.45    2.12
  15   7  -4    9.41    2.25
  15   7  -5  263.89   13.11
 -15   7   5  268.88   14.97
  15   7  -5  242.46   14.08
  15  -7  -5  280.81   12.01
 -15  -7   5  258.74   14.23
  15  -7  -6   27.87    2.97
 -15   7   6   24.99    3.57
  15   7  -6   24.40    3.07
 -15  -7   6   25.03    4.43
  15   7  -6   39.36    4.07
  15   7  -7  155.82   10.06
 -15  -7   7  174.01   11.23
  15  -7  -7  189.69    9.07
  15   7  -7  161.30    8.28
 -15   7   7  169.13   11.51
 -15  -7   8   18.67    3.26
  15  -7  -8   21.25    3.50
 -15   7   8   22.98    3.30
  15   7  -8   23.80    3.68
  15  -7  -9  159.23    8.45
  15   7  -9  167.72    9.74
 -15   7   9  157.87   10.18
  15   7 -10   16.45    3.16
 -15  -7  10   12.94    3.27
 -15   7  10   21.64    4.09
  15  -7 -10   12.48    2.60
 -15   7  11  215.73   13.08
  15  -7 -11  244.29   11.86
  15   7 -11  227.39   12.12
  15  -7 -12   17.59    3.65
  15   7 -12   16.84    3.29
 -15   7  12   10.03    3.43
 -15   7  13   80.48    6.74
  15   7 -13   98.78    6.58
  15  -7 -13   89.87    6.79
  15   7 -14   86.90    6.31
  15  -7 -14   77.02    5.75
  15   7 -15   60.57    5.91
  15  -7 -15   70.94    6.14
  15   7 -16   25.60    4.73
  15  -7 -16   15.95    3.27
  15   7 -17   43.16    5.25
  15  -7 -17   49.43    6.02
  15  -7 -18   34.14    4.58
  15   7 -18   38.94    6.03
  15  -7 -19    2.35    3.92
  15   7 -19   -1.44    2.75
  15  -7 -20    2.22    3.40
  15   7 -20    2.49    3.01
  15   7 -21    4.97    4.71
  15   7 -21    3.59    2.26
  15  -7 -21    6.41    3.27
  15   7 -22  133.04   12.03
  15  -7 -22  142.21   11.77
  15   7 -23    5.75    3.92
  15  -7 -23   -6.01    5.10
  15  -7 -24   -3.00    3.39
  15   7 -24    3.26    3.92
  15  -7 -25    4.83    4.04
  15   7 -25    7.43    4.04
  15   7 -26    0.00    3.91
  15  -7 -26   -0.26    5.47
  15   7 -27   12.64    6.25
  15  -7 -27   10.68    6.64
  15  -9  -1  110.56    6.51
  15   9  -1   93.95    8.01
  15  -9  -1  114.48    7.08
  15   9  -1  125.50    8.49
  15  -9  -2    4.98    1.92
  15   9  -2    9.65    3.69
  15   9  -2    5.62    4.71
  15   9  -3   -3.53    3.53
  15  -9  -3    8.96    2.69
  15   9  -3    8.64    3.01
 -15   9   3   -0.40    1.85
  15  -9  -4   35.93    3.98
 -15   9   4   25.14    3.57
  15   9  -4   45.89    5.25
  15   9  -5   -1.58    2.36
  15  -9  -5    4.24    2.83
 -15   9   6   25.45    4.51
  15  -9  -6   47.69    4.77
  15   9  -6   41.16    5.66
  15   9  -7   -3.42    2.24
  15  -9  -7    1.03    2.84
 -15   9   7   -2.25    2.52
  15   9  -8   19.38    4.35
 -15   9   8   21.34    3.58
  15  -9  -8   28.47    3.88
  15   9  -9    8.71    4.09
 -15   9   9    8.08    4.11
  15  -9  -9   12.96    3.63
  15   9 -10    9.12    4.10
  15  -9 -10    3.38    2.47
  15   9 -11   11.77    3.31
  15  -9 -11   12.09    3.12
  15  -9 -12   50.40    5.99
  15   9 -12   33.33    5.03
  15  -9 -13   46.81    5.09
  15   9 -13   35.46    6.22
  15  -9 -14   26.11    4.83
  15   9 -14   18.39    4.76
  15   9 -15    6.48    3.18
  15  -9 -15   -0.52    3.01
  15   9 -16   86.36    7.41
  15  -9 -16   76.89    8.11
  15  -9 -17  133.22   10.61
  15   9 -17  117.27   10.06
  15  -9 -18    3.27    3.14
  15   9 -18    1.45    2.91
  15   9 -19    3.17    5.02
  15  -9 -19   -5.90    4.59
  15   9 -20   19.14    4.75
  15  -9 -20   13.63    4.32
  15  -9 -21   -1.18    3.41
  15   9 -21    1.98    3.96
  15   9 -22   37.57    7.38
  15  -9 -22   44.04    7.34
  15  -9 -23   66.32    9.57
  15   9 -23   67.06    8.17
  15  -9 -24   -0.26    4.19
  15   9 -24    4.21    5.92
  15   9 -25   -1.71    5.92
  15  -9 -25   -1.05    4.45
  15  11  -1   21.61    4.32
 -15 -11   1   19.64    4.85
  15 -11  -1   19.46    2.93
  15  11  -2   -0.66    4.46
  15 -11  -2   -1.27    3.19
  15  11  -3   -3.02    3.15
  15 -11  -3    6.26    3.45
  15  11  -4  166.43   11.57
  15 -11  -4  181.39   10.78
  15  11  -5   30.41    6.32
  15 -11  -5   28.63    4.75
  15 -11  -6  129.18    8.25
  15  11  -6  124.88    9.63
  15  11  -7   14.92    4.09
  15 -11  -7   15.86    4.13
  15 -11  -8    8.14    3.10
  15  11  -8   14.42    4.10
  15  11  -9    6.49    4.24
  15 -11  -9    3.36    3.11
  15 -11 -10   23.07    5.19
  15  11 -10   11.80    5.57
  15 -11 -11   29.99    5.19
  15  11 -11   29.21    5.18
  15  11 -12   29.90    5.05
  15 -11 -12   37.58    5.33
  15  11 -13    2.26    3.32
  15 -11 -13    3.39    4.43
  15 -11 -14   51.76    6.52
  15  11 -14   29.27    6.92
  15  11 -15   46.32    7.32
  15 -11 -15   37.60    5.62
  15 -11 -16   39.99    5.88
  15  11 -16   37.81    6.39
  15 -11 -17    9.29    4.19
  15  11 -17    5.72    5.46
  15  11 -18    8.79    4.66
  15 -11 -18    5.63    6.02
  15  11 -19    4.79    6.12
  15 -11 -19    3.80    4.59
  15 -11 -20   50.50    7.48
  15  11 -20   42.04    6.66
  15  11 -21    0.93    4.26
  15 -11 -21    8.40    6.43
 -15  11  22   11.57    7.18
  15 -13  -1   50.86    5.84
 -15 -13   1   32.43    6.30
  15 -13  -2    6.61    3.31
 -15 -13   2   11.44    4.60
  15 -13  -3   12.62    4.33
  15  13  -3   10.92    4.74
 -15 -13   3   20.80    6.32
 -15 -13   4    9.49    4.35
  15  13  -4   17.53    5.40
  15 -13  -4    9.20    4.73
  15 -13  -5   44.18    6.28
  15  13  -5   24.82    6.87
  15 -13  -6    6.42    3.46
  15  13  -6    6.88    6.35
  15 -13  -7    2.31    3.34
  15  13  -7   15.10    5.83
  15 -13  -8   -1.80    4.38
  15  13  -8    3.05    5.84
  15 -13  -9   23.23    5.94
  15  13  -9   19.93    8.37
  15 -13 -10    2.97    4.01
  15  13 -10   16.10    8.78
  15 -13 -11    8.16    5.31
  15  13 -11   -0.40    4.26
  15 -13 -12   -4.54    3.63
  15  13 -12    3.47    4.80
  15 -13 -13   -0.78    3.77
  15  13 -13   -1.07    4.41
  15 -13 -14    4.55    4.42
  15  13 -14    4.28    6.02
  15  13 -15    9.23    5.22
  15 -13 -15    3.26    6.25
  15 -13 -16   -0.91    4.31
  15  13 -16   15.93    7.09
 -14   0   1   -0.40    1.20
  14   0  -1    0.39    0.78
 -14   0   1    0.14    1.50
 -14   0   2   16.22    2.18
 -14   0   2   11.19    1.60
  14   0  -2   12.00    1.83
  14   0  -3    2.34    1.04
 -14   0   3   -0.53    1.46
 -14   0   3    0.68    0.95
 -14   0   4  713.68   27.80
 -14   0   4  766.30   27.23
  14   0  -4  730.89   25.64
  14   0  -5   -2.08    1.43
 -14   0   5    1.33    1.60
 -14   0   5   -0.14    1.08
  14   0  -6    9.59    2.07
 -14   0   6    4.66    1.33
 -14   0   6    6.48    1.08
  14   0  -7   -1.04    1.04
 -14   0   7    1.73    1.73
 -14   0   8    6.02    0.80
 -14   0   8    6.91    2.26
  14   0  -8    6.61    1.94
 -14   0   9    0.40    1.33
  14   0  -9   -0.26    1.43
 -14   0  10  149.76    7.71
  14   0 -10  133.75    6.49
 -14   0  11    0.13    1.59
  14   0 -11    0.52    1.43
 -14   0  12  295.09   15.67
  14   0 -12  302.07   13.12
 -14   0  13   -2.92    2.52
  14   0 -13   -1.69    1.56
  14   0 -14  449.18   19.23
 -14   0  14  522.16   20.04
 -14   0  15   -4.63    2.91
  14   0 -15    2.85    2.59
  14   0 -16   24.78    3.24
 -14   0  16   21.69    3.97
 -14   0  17    0.13    2.25
  14   0 -17    1.17    2.07
  14   0 -18  155.26    8.43
 -14   0  18  163.76    9.65
  14   0 -19   -1.30    2.85
 -14   0  19   -0.92    2.51
 -14   0  20  168.37    9.20
 -14   0  21   -3.75    2.07
 -14   0  22  117.43    8.01
 -14   0  23    0.26    3.61
 -14   0  24    0.77    2.71
 -14   0  25   -0.39    2.71
 -14   0  26   56.11    6.82
 -14   0  27    0.64    3.09
 -14   0  28   68.48    8.10
 -14   0  29    9.50    5.65
 -14   0  30   25.41    5.65
 -14   2   1   60.56    3.29
  14   2  -1   61.90    3.77
 -14  -2   1   57.53    3.46
  14  -2  -1   59.06    3.12
 -14  -2   1   57.26    3.76
 -14   2   1   57.27    3.47
  14   2  -2    1.69    1.56
 -14   2   2    2.40    1.20
 -14   2   2    3.03    1.45
 -14  -2   2    1.99    1.20
  14  -2  -2    2.85    1.16
  14   2  -3  398.72   15.55
 -14   2   3  416.71   16.26
 -14  -2   3  408.72   16.64
  14  -2  -3  392.91   14.23
 -14   2   4   26.67    2.25
  14  -2  -4   22.98    2.32
 -14  -2   4   32.55    2.79
  14   2  -4   31.46    2.61
 -14  -2   5    6.24    2.13
  14   2  -5    6.52    2.61
  14  -2  -5    5.68    1.55
 -14   2   5   11.23    1.98
  14   2  -6   13.95    1.96
 -14   2   6   13.48    2.25
  14  -2  -6   13.57    1.81
 -14  -2   6   12.75    2.39
 -14  -2   7    3.19    2.26
  14  -2  -7    0.39    1.42
  14   2  -7   -0.52    1.30
 -14   2   7    1.19    1.19
  14   2  -8    3.51    2.08
  14  -2  -8    8.55    1.81
 -14   2   8    8.20    1.72
 -14  -2   8    9.56    1.99
 -14  -2   9  596.46   23.68
  14  -2  -9  558.26   20.66
 -14   2   9  572.54   22.16
  14   2  -9  575.76   21.22
  14   2 -10  215.05    9.36
  14  -2 -10  225.68   10.79
 -14  -2  10  226.91   10.90
  14  -2 -11  200.80    8.98
  14   2 -11  186.49    9.23
 -14   2  11  188.54    9.67
 -14  -2  11  196.16   10.09
 -14  -2  12  125.79    7.16
  14  -2 -12  118.74    6.38
 -14   2  12  133.62    7.68
  14   2 -12  125.27    6.50
 -14   2  13  164.45    6.94
 -14  -2  13  177.90    9.81
 -14   2  13  173.95    9.27
  14   2 -13  166.09    7.92
  14  -2 -13  173.58    8.60
 -14   2  14   16.00    3.17
  14  -2 -14   32.80    4.04
  14   2 -14   32.17    4.02
 -14  -2  14   23.43    3.31
 -14   2  14   29.38    1.86
 -14   2  15   85.32    4.01
 -14  -2  15   67.32    5.95
  14  -2 -15   84.34    5.60
 -14   2  15   74.97    5.82
  14   2 -15   71.18    4.80
 -14   2  16   55.81    3.75
 -14  -2  16   56.95    5.16
  14   2 -16   66.74    4.93
 -14   2  16   66.61    5.55
  14  -2 -16   51.66    4.69
  14  -2 -17    7.15    2.47
 -14  -2  17    2.11    2.38
  14   2 -17    4.02    2.33
 -14   2  17    1.06    2.25
 -14   2  17    4.41    0.94
 -14  -2  18  280.79   14.79
  14   2 -18  264.61   12.83
  14  -2 -18  263.65   12.24
 -14   2  18  271.22   12.15
 -14   2  18  262.37   16.12
  14   2 -19  123.04    6.99
  14  -2 -19  135.76    7.80
 -14  -2  19  119.77    8.17
  14   2 -20  116.49    7.63
  14  -2 -20  128.25    8.18
  14   2 -21  109.17    7.37
  14  -2 -21  118.66    7.66
  14  -2 -22    6.74    3.76
  14   2 -22    7.23    2.71
  14   2 -23   41.54    4.90
  14  -2 -23   46.45    5.31
  14   2 -24  226.73   14.83
  14  -2 -24  244.67   14.62
  14  -2 -25  290.73   18.73
  14   2 -25  299.61   18.18
  14  -2 -26   -0.77    3.09
  14   2 -26   -0.64    3.35
  14  -2 -27   -1.67    4.77
  14   2 -27    2.44    4.37
  14  -2 -28    9.78    5.66
  14   2 -28   10.03    3.99
  14  -2 -29   -1.67    3.60
  14   2 -29    7.84    5.01
  14  -2 -30   -1.16    4.37
  14   2 -30    3.60    4.24
 -14   4   1   22.96    1.98
  14   4  -1   16.05    2.54
  14   4  -1   27.67    2.99
 -14  -4   1   23.54    3.03
  14  -4  -1   24.66    2.06
 -14   4   2   37.01    2.64
 -14  -4   2   33.16    2.77
  14   4  -2   31.62    3.37
  14  -4  -2   34.05    2.31
  14   4  -2   42.44    3.78
  14  -4  -3   40.79    2.96
  14   4  -3   40.05    3.13
 -14   4   3   48.02    3.29
 -14  -4   3   45.83    3.69
  14   4  -3   40.11    3.09
 -14  -4   4   51.66    4.35
  14   4  -4   51.77    3.64
  14   4  -4   47.56    3.92
 -14   4   4   49.18    3.42
  14  -4  -4   52.59    3.48
 -14  -4   5    2.64    2.24
 -14   4   5    3.16    1.84
  14   4  -5    5.58    1.68
  14   4  -5    6.80    1.83
  14  -4  -5    5.42    1.81
  14   4  -6   56.14    3.67
  14   4  -6   54.59    3.21
 -14   4   6   52.87    3.55
 -14  -4   6   45.38    3.70
  14  -4  -6   54.60    3.75
  14  -4  -7    2.07    1.43
  14   4  -7    0.56    1.11
 -14  -4   7    0.00    2.24
  14   4  -7    0.26    2.09
 -14   4   7    0.39    2.11
  14  -4  -8   51.67    3.90
 -14   4   8   53.71    3.82
  14   4  -8   66.85    4.58
  14   4  -8   56.11    3.47
 -14  -4   8   59.68    4.36
 -14  -4   9   12.41    2.64
  14   4  -9   21.18    2.88
  14   4  -9   20.59    1.80
 -14   4   9   20.81    2.90
  14  -4  -9   21.71    2.73
 -14  -4  10    2.64    2.51
  14   4 -10    0.13    1.57
  14  -4 -10    0.00    1.56
  14   4 -10   -0.28    0.69
 -14   4  10    0.00    1.58
  14   4 -11   16.64    1.38
  14   4 -11   12.27    3.39
 -14  -4  11   21.93    3.17
 -14   4  11   15.95    2.90
  14  -4 -11   23.19    2.61
  14  -4 -12  533.31   21.68
  14   4 -12  519.74   22.59
 -14   4  12  552.09   26.56
 -14  -4  12  551.65   23.43
 -14   4  13    0.00    1.85
  14   4 -13   -0.52    2.74
 -14  -4  13    1.85    2.11
  14  -4 -13   -1.44    1.83
  14  -4 -14  222.38   11.24
 -14   4  14  205.53   12.42
  14   4 -14  208.79   10.04
 -14  -4  14  221.18   12.03
 -14   4  15    1.85    6.20
  14   4 -15    1.04    2.08
  14   4 -15    0.00    0.68
 -14  -4  15   -1.45    3.17
  14  -4 -15    0.00    2.09
  14   4 -16  232.64   11.59
 -14  -4  16  232.36   13.59
 -14   4  16  248.99   11.85
  14   4 -16  229.93    9.85
 -14   4  16  232.07   14.53
  14  -4 -16  256.97   12.55
  14  -4 -17  231.20   11.89
  14   4 -17  201.24    9.56
 -14   4  17  216.88   13.47
 -14  -4  17  224.27   12.40
  14   4 -17  253.77   11.97
 -14   4  17  247.68   11.53
  14   4 -18   -0.14    0.95
  14   4 -18   -0.13    3.12
  14  -4 -18   -1.70    2.22
  14   4 -19   70.06    5.84
  14  -4 -19   80.94    6.52
  14   4 -19   65.88    4.21
 -14   4  19   76.59    5.66
  14   4 -20   96.99    5.42
  14   4 -20  107.60    7.78
 -14   4  20  112.26    7.38
  14  -4 -20   97.29    6.91
  14   4 -21  211.82   10.56
  14   4 -21  214.26   12.45
  14  -4 -21  206.53   11.85
 -14   4  21  208.12   11.34
  14   4 -22   24.93    2.43
  14   4 -22   26.93    4.27
 -14   4  22   36.46    3.69
  14  -4 -22   34.19    4.81
  14  -4 -23    3.64    2.99
  14   4 -23    0.91    2.72
  14   4 -23    0.81    1.61
  14   4 -24    1.68    2.71
  14   4 -24    1.21    2.15
  14  -4 -24    4.02    4.28
  14  -4 -25   11.14    3.89
  14   4 -25    9.05    4.65
  14  -4 -26    1.04    3.24
  14   4 -26    3.23    4.65
  14  -4 -27    6.33    4.14
  14   4 -27    5.16    3.23
  14  -4 -28   -1.55    5.55
  14   4 -28   -3.87    3.61
  14  -4 -29   14.18    6.32
  14   4 -29    7.74    5.42
  14   6  -1   -1.42    1.84
  14   6  -1    0.13    1.82
 -14   6   1   -0.79    1.46
 -14  -6   1   -0.26    2.61
  14  -6  -1   -0.38    1.41
  14   6  -2   23.06    3.54
  14   6  -2   38.44    4.17
  14  -6  -2   30.16    2.83
 -14  -6   2   36.51    4.04
 -14   6   2   33.10    2.78
 -14  -6   3  315.46   16.21
  14  -6  -3  326.78   13.41
  14   6  -3  273.40   15.29
 -14   6   3  306.71   12.32
  14   6  -3  308.20   12.81
  14   6  -4    3.66    2.25
  14   6  -4    5.62    2.75
  14  -6  -4    6.19    1.68
 -14   6   4    1.06    2.25
 -14  -6   4    3.66    2.09
  14  -6  -5   66.16    4.27
  14   6  -5   63.12    4.59
 -14   6   5   52.95    4.62
 -14  -6   5   64.92    5.23
  14   6  -5   63.92    4.36
  14   6  -6  112.77    6.56
  14   6  -6  103.24    6.46
 -14   6   6  108.18    6.60
 -14  -6   6  107.72    7.20
  14  -6  -6  115.75    6.35
  14  -6  -7  463.05   18.46
  14   6  -7  470.80   18.92
 -14  -6   7  465.86   22.81
 -14   6   7  430.33   21.13
 -14  -6   8   17.41    3.14
  14  -6  -8   22.35    2.73
  14   6  -8   22.33    3.55
 -14   6   8   14.89    2.64
  14   6  -9  176.16    8.81
  14  -6  -9  164.06    8.21
 -14  -6   9  178.70   11.15
 -14   6   9  166.29   10.16
 -14   6  10  293.43   16.23
 -14  -6  10  291.56   15.24
  14  -6 -10  300.40   13.57
  14   6 -10  287.29   13.41
  14   6 -11  254.78   12.62
 -14   6  11  251.54   14.52
  14  -6 -11  271.51   11.63
 -14  -6  11  247.12   13.14
 -14   6  12   -0.13    2.90
  14   6 -12   -0.53    2.89
  14  -6 -12    1.57    1.96
 -14  -6  12    5.25    2.36
 -14   6  13    7.38    3.56
  14   6 -13   11.02    3.54
 -14  -6  13    6.43    3.54
  14  -6 -13    8.88    3.13
  14   6 -14   58.08    5.38
 -14  -6  14   65.51    6.17
  14  -6 -14   69.27    5.23
 -14   6  14   51.28    5.28
  14   6 -15    5.90    2.62
 -14   6  15   -0.13    2.64
  14  -6 -15    2.09    2.35
  14  -6 -16   17.52    3.14
  14   6 -16   12.44    2.88
  14  -6 -17   -2.22    3.27
  14   6 -17   -1.96    3.27
  14  -6 -18   68.52    5.89
 -14   6  18   70.59    5.95
  14   6 -18   62.99    5.75
 -14   6  19   -0.26    2.23
  14   6 -19    1.18    3.79
  14  -6 -19   -4.84    3.53
  14   6 -20    3.08    1.74
  14  -6 -20    7.32    3.27
  14   6 -20    4.70    4.04
  14   6 -21   81.45    6.31
  14  -6 -21   97.83    7.84
  14   6 -21   87.35    7.31
  14   6 -22   24.49    4.17
  14  -6 -22   24.28    5.48
  14   6 -22   13.27    2.41
  14   6 -23   -6.51    2.73
  14  -6 -23    1.04    4.30
  14  -6 -24    1.43    3.00
  14   6 -24    1.30    2.99
  14  -6 -25   28.51    5.60
  14   6 -25   16.38    4.16
  14  -6 -26   16.12    4.68
  14   6 -26   17.42    4.29
  14  -6 -27    4.42    5.45
  14   6 -27    5.46    5.20
  14   6 -28   -2.08    5.46
  14  -6 -28   -1.82    5.84
 -14  -8   1  123.91    9.46
 -14   8   1  147.10    7.38
  14   8  -1  148.99    8.75
  14   8  -1  123.22    9.16
  14  -8  -1  142.42    7.31
  14   8  -2  136.75    8.36
 -14   8   2  131.12    8.33
  14  -8  -2  142.25    7.07
 -14  -8   2  133.75    9.60
  14   8  -2  128.40    8.99
  14   8  -3  105.82    7.59
  14   8  -3   98.29    6.82
  14  -8  -3  116.87    6.18
 -14   8   3  120.28    7.15
 -14  -8   3  104.63    7.52
 -14  -8   4  142.47   10.24
  14  -8  -4  173.57    8.65
 -14   8   4  163.96    9.02
  14   8  -4  184.45    9.44
 -14   8   5   11.26    3.31
  14   8  -5   11.94    2.89
 -14  -8   5    8.94    3.11
  14  -8  -5   15.24    2.71
 -14   8   6   76.94    6.23
 -14  -8   6   82.70    6.88
  14  -8  -6   84.74    5.57
  14   8  -6   89.88    6.84
 -14   8   7  104.58    8.21
  14  -8  -7  130.65    6.88
  14   8  -7  132.10    7.51
 -14  -8   7  102.20    8.57
  14   8  -8  124.22    7.91
  14  -8  -8  115.94    7.02
 -14   8   8  114.32    7.68
  14  -8  -9    7.02    2.99
  14   8  -9    8.57    3.56
 -14   8   9    5.42    3.84
  14  -8 -10   33.59    3.91
 -14   8  10   24.19    4.63
  14   8 -10   41.30    4.75
 -14   8  11    5.15    2.78
  14   8 -11   -1.32    2.24
  14  -8 -11    2.87    2.35
  14   8 -12    3.83    2.38
  14  -8 -12   -0.13    3.13
  14  -8 -13    7.97    2.61
  14   8 -13    5.41    2.77
  14  -8 -14    0.26    3.27
  14   8 -14   13.46    4.09
  14  -8 -15   77.47    6.29
  14   8 -15   68.74    6.34
  14   8 -16    3.96    2.90
  14  -8 -16    2.49    2.75
  14  -8 -17    3.01    3.67
  14   8 -17    2.11    3.82
  14   8 -18    2.90    2.90
  14  -8 -18    4.85    3.14
  14  -8 -19   25.43    4.46
  14   8 -19   17.77    4.61
  14   8 -20    1.18    3.16
  14  -8 -20   -8.13    4.33
  14  -8 -21   22.54    4.85
  14   8 -21   30.89    5.00
  14   8 -22   -0.39    4.73
  14  -8 -22    0.52    3.41
  14  -8 -23    0.13    3.14
  14   8 -23  -13.78    4.99
  14  -8 -24   -5.37    5.63
  14   8 -24   -3.94    5.25
  14  -8 -25    5.36    6.02
  14   8 -25   -3.02    5.38
  14   8 -26   27.00    6.82
  14  -8 -26   44.69    8.36
  14  10  -1   -5.89    3.93
  14 -10  -1    3.32    2.81
  14 -10  -2   -2.69    2.43
  14  10  -2    0.00    3.80
  14 -10  -2    1.05    3.28
  14 -10  -3   30.43    4.48
  14 -10  -3   35.31    3.47
  14  10  -3   34.62    4.46
  14 -10  -4   44.91    4.38
  14  10  -4   46.36    6.17
  14  10  -5   96.80    7.11
  14 -10  -5  107.40    7.23
  14  10  -6    3.16    2.63
 -14  10   6    6.36    3.18
  14 -10  -6    7.23    3.23
  14 -10  -7    0.52    2.85
  14  10  -7   -8.97    3.69
  14  10  -8   12.81    4.36
  14 -10  -8    7.65    2.85
  14  10  -9   82.41    6.75
  14 -10  -9   70.50    5.98
  14  10 -10    0.53    2.78
  14 -10 -10    4.94    3.64
  14  10 -11    1.99    3.18
  14 -10 -11   -3.65    2.47
  14  10 -12   -3.58    2.65
  14 -10 -12   -0.91    3.78
  14  10 -13   82.55    8.10
  14 -10 -13   94.00    7.97
  14  10 -14    1.73    4.78
  14 -10 -14    4.05    3.01
  14  10 -15   39.57    5.45
  14 -10 -15   35.59    6.02
  14  10 -16   16.46    3.85
  14 -10 -16   23.57    4.85
  14  10 -17    5.04    5.31
  14 -10 -17   24.12    5.77
  14  10 -18   -2.26    3.19
  14 -10 -18   -1.31    4.98
  14  10 -19   13.80    4.51
  14 -10 -19   22.31    4.99
  14  10 -20   11.80    5.31
  14 -10 -20    0.53    3.68
  14  10 -21    9.01    4.64
  14 -10 -21    6.83    5.65
  14  10 -22   -0.66    3.71
  14 -10 -22    6.04    5.91
  14  10 -23   12.98    4.90
  14 -10 -23   15.50    5.52
 -14  10  24    9.66    6.48
  14 -12  -1    5.87    2.30
 -14 -12   1    5.64    5.25
 -14 -12   2    8.14    4.07
  14  12  -2    2.50    5.38
  14 -12  -2    7.03    2.94
  14 -12  -3   20.50    3.84
  14  12  -3   20.91    4.87
  14 -12  -4   11.30    2.95
  14  12  -4    5.79    3.82
  14 -12  -5   12.09    3.09
  14  12  -5    9.49    5.27
  14 -12  -6    4.25    4.12
  14  12  -6   -2.64    4.89
  14  12  -7   91.28    9.00
  14 -12  -7  102.38    8.79
  14 -12  -8    8.92    3.23
  14  12  -8    7.55    6.76
  14 -12  -9   25.00    5.57
  14  12  -9   26.40    6.37
  14 -12 -10   91.61    8.70
  14  12 -10   73.34    8.37
  14  12 -11   59.47    7.85
  14 -12 -11   62.12    7.41
  14  12 -12    0.13    4.93
  14 -12 -12   -6.90    3.12
  14  12 -13    8.93    4.00
  14 -12 -13   11.86    5.47
  14 -12 -14   83.92    9.14
  14  12 -14   83.24   10.68
  14  12 -15   64.07    8.28
  14 -12 -15   88.34   10.33
  14  12 -16    1.87    3.87
  14 -12 -16    0.65    4.06
  14  12 -17   11.09    6.01
  14 -12 -17   12.97    4.59
  14 -12 -18   -2.10    5.77
  14  12 -18   -0.40    4.01
  14  12 -19   30.72    7.75
  14 -12 -19   33.87    8.40
 -14  12  20   13.36    5.34
 -14 -14   1    1.45    4.08
  14 -14  -1    8.52    3.43
 -14 -14   2    2.76    6.19
  14 -14  -2    3.06    3.19
 -14 -14   3   17.93    6.85
  14 -14  -3   21.20    4.47
 -14 -14   4   20.59    6.07
  14 -14  -4   30.59    4.74
  14 -14  -5    3.08    4.74
  14  14  -5    3.83    4.49
 -14 -14   5    2.12    3.83
 -14 -14   6   17.21    5.03
  14 -14  -6   10.53    5.27
  14  14  -6   16.82    6.75
  14  14  -7    6.63    6.63
  14 -14  -7   -1.42    3.35
  14  14  -8   -0.93    5.18
  14 -14  -8   12.25    4.26
  14 -14  -9   -2.58    5.42
  14  14  -9    4.52    4.79
  14 -14 -10    7.12    4.79
  14  14 -10   11.73    5.73
  14  14 -11    0.00    4.40
  14 -14 -11   -2.20    6.09
  14 -14 -12    3.11    4.41
  14  14 -12    2.14    8.55
  14  14 -13   -0.13    8.03
  14 -14 -13   -8.19    6.11
 -13   1   1  456.75   18.54
 -13   1   1  498.28   17.28
 -13  -1   1  461.46   19.25
  13   1  -1  487.32   18.52
  13  -1  -1  479.70   17.34
 -13  -1   1  495.47   18.67
  13   1  -2   93.14    4.83
 -13   1   2   95.50    5.03
  13  -1  -2   99.50    4.94
 -13  -1   2   87.04    5.00
 -13  -1   2   93.42    4.80
 -13   1   2   92.62    4.38
 -13  -1   3   11.17    1.35
 -13  -1   3   12.37    1.60
  13  -1  -3   14.52    1.82
  13   1  -3   12.26    2.09
 -13   1   3   11.27    1.49
 -13   1   3    9.14    1.72
 -13  -1   4   72.64    3.63
 -13   1   4   75.92    3.94
  13  -1  -4   69.66    3.89
 -13  -1   4   79.67    4.13
  13   1  -4   81.59    4.69
 -13   1   4   73.70    4.11
  13  -1  -5   70.81    4.40
 -13  -1   5   72.73    4.39
 -13   1   5   69.33    3.98
 -13   1   5   72.83    3.53
 -13  -1   5   71.23    3.49
  13   1  -5   69.13    3.91
  13  -1  -6   79.50    4.02
 -13  -1   6   88.39    4.52
  13   1  -6   79.33    4.16
 -13   1   6   79.06    3.79
 -13   1   6   85.63    4.38
  13   1  -7   13.51    1.82
 -13  -1   7   12.89    2.13
  13  -1  -7   10.62    1.94
 -13   1   7   16.57    2.25
 -13   1   8   23.15    1.62
 -13  -1   8   15.01    2.52
  13  -1  -8   24.38    2.33
 -13   1   8   21.87    2.39
  13   1  -8   20.52    2.47
  13  -1  -9  617.51   22.88
 -13  -1   9  661.54   24.61
 -13   1   9  641.43   22.60
  13   1  -9  611.44   22.49
  13  -1 -10   21.82    2.86
 -13   1  10   27.16    3.18
  13   1 -10   28.81    2.60
 -13  -1  10   25.34    3.05
 -13   1  11  234.26    9.29
  13  -1 -11  233.80    9.76
 -13  -1  11  229.22    9.96
 -13   1  11  187.75    7.12
  13   1 -11  226.74    9.49
 -13   1  12  640.58   26.00
  13  -1 -12  617.58   24.09
  13   1 -12  605.16   22.49
 -13  -1  12  667.07   26.68
 -13  -1  13  654.28   25.07
  13  -1 -13  598.34   24.88
 -13   1  13  622.05   22.82
  13   1 -13  575.78   22.36
  13  -1 -14    1.69    1.56
  13   1 -14    1.95    1.69
 -13   1  14   -1.32    1.85
 -13  -1  14    1.59    1.85
 -13  -1  15   59.88    5.02
 -13   1  15   65.43    5.03
  13  -1 -15   63.32    4.55
  13   1 -15   54.48    4.15
 -13   1  16    0.79    1.85
 -13  -1  16   -6.60    2.64
  13   1 -16    0.39    2.46
  13  -1 -16    1.69    2.60
 -13  -1  17  158.34    9.90
  13  -1 -17  168.23    8.84
 -13   1  17  156.58   10.17
  13   1 -17  160.05    9.08
 -13   1  18   36.68    4.88
  13   1 -18   41.44    4.40
  13  -1 -18   39.20    4.54
 -13  -1  18   45.22    4.75
  13   1 -19  223.64   10.88
  13  -1 -19  241.90   11.43
 -13  -1  19  219.17   13.18
 -13  -1  20  126.47    8.56
  13   1 -20  109.02    6.99
  13  -1 -20  117.01    7.39
  13  -1 -21  107.57    7.77
  13   1 -21  105.18    6.98
  13  -1 -22   12.03    3.10
  13   1 -22   13.17    3.23
  13  -1 -23   83.19    7.37
  13   1 -23   83.46    7.48
  13   1 -24  267.44   16.89
  13  -1 -24  264.12   15.50
  13  -1 -25   13.40    3.48
  13   1 -25    9.79    3.22
  13   1 -26    2.45    4.50
  13  -1 -26    0.77    3.86
  13  -1 -27   18.65    4.12
  13   1 -27   24.57    5.02
  13   1 -28   90.51   10.16
  13  -1 -28  106.42   10.80
  13   1 -29   -5.01    2.96
  13  -1 -29    7.45    5.01
  13   1 -30    0.64    3.98
  13  -1 -30    1.80    3.85
  13   3  -1    8.84    1.95
 -13   3   1    4.60    1.31
  13  -3  -1    6.96    1.42
  13   3  -1    3.65    1.97
 -13  -3   1    7.13    1.98
 -13  -3   2 1021.58   37.47
  13   3  -2  955.79   39.10
 -13   3   2 1025.90   34.62
  13   3  -2  983.97   35.35
  13  -3  -2  973.28   32.82
  13   3  -3   65.91    4.44
  13  -3  -3   59.35    3.10
 -13  -3   3   58.53    4.10
  13   3  -3   51.38    3.50
 -13   3   3   57.67    3.42
  13   3  -4   11.46    1.68
  13  -3  -4   17.70    2.07
 -13  -3   4   14.54    1.98
  13   3  -4   14.37    1.83
 -13   3   4   15.38    1.97
 -13   3   5   41.30    2.63
  13  -3  -5   44.65    2.85
  13   3  -5   36.28    2.79
 -13  -3   5   46.29    3.44
  13   3  -5   40.66    3.27
 -13  -3   6  176.10    8.35
  13   3  -6  177.77    7.33
  13   3  -6  156.71    7.40
 -13   3   6  178.62    7.12
  13  -3  -6  186.41    7.92
 -13   3   7    0.66    1.19
  13  -3  -7    2.21    1.95
 -13  -3   7    0.40    1.59
  13   3  -7   -0.83    1.11
  13   3  -7    0.13    2.22
 -13  -3   8   36.26    3.57
  13   3  -8   40.10    2.22
  13   3  -8   41.13    3.53
 -13   3   8   41.65    3.56
 -13  -3   9  230.53   10.34
  13   3  -9  234.82   10.05
  13  -3  -9  227.13   10.04
 -13   3   9  233.91   10.04
  13   3  -9  216.71    8.48
  13   3 -10   82.77    3.46
  13   3 -10   86.95    5.09
  13  -3 -10   83.90    4.95
 -13  -3  10   81.11    5.56
 -13   3  10   87.06    5.15
  13   3 -11   81.35    3.04
 -13   3  11   79.96    5.15
  13   3 -11   74.77    4.82
  13  -3 -11   91.26    4.96
 -13  -3  11   77.51    5.03
 -13   3  12  345.50   15.87
  13  -3 -12  357.39   13.59
 -13  -3  12  336.61   15.76
  13   3 -12  324.50   13.81
 -13  -3  13   -0.79    1.98
  13   3 -13    2.21    1.82
 -13   3  13   -0.53    1.72
  13  -3 -13   -1.57    1.70
  13  -3 -14  466.17   18.82
  13   3 -14  402.83   14.59
  13   3 -14  464.84   19.40
 -13   3  14  470.79   21.29
 -13  -3  14  449.62   20.50
 -13  -3  15   18.74    2.90
  13   3 -15   19.29    1.23
  13  -3 -15   21.65    3.52
 -13   3  15   19.66    1.99
  13   3 -15   22.08    3.38
 -13   3  15   20.59    3.83
  13   3 -16   16.93    1.37
  13  -3 -16   25.04    3.13
 -13   3  16   26.24    2.25
 -13   3  16   23.49    3.30
  13   3 -16   27.78    3.38
 -13  -3  16   25.18    3.56
 -13   3  17    2.11    3.30
 -13   3  17   14.71    1.99
  13   3 -17    7.09    1.09
 -13  -3  17   11.06    3.69
  13  -3 -17    6.65    3.00
  13   3 -17    1.30    2.85
  13   3 -18  451.96   20.05
  13  -3 -18  506.38   20.36
  13   3 -18  463.32   20.13
 -13   3  18  476.93   24.55
 -13   3  18  427.94   20.20
 -13  -3  18  471.18   25.03
 -13   3  19    1.59    1.46
  13   3 -19    1.42    2.20
 -13  -3  19    3.29    3.68
  13  -3 -19    2.73    2.08
  13   3 -19    0.41    0.95
 -13   3  20   73.61    5.31
  13   3 -20   65.24    5.44
  13  -3 -20   75.02    5.59
  13   3 -20   72.53    3.94
  13   3 -21   -3.49    2.46
  13   3 -21   -0.27    1.49
  13  -3 -21   -0.78    3.51
 -13   3  21    0.93    1.72
  13   3 -22  265.52   15.14
 -13   3  22  280.41   15.21
  13  -3 -22  278.53   14.93
  13   3 -22  272.11   14.63
  13  -3 -23    3.89    3.76
  13   3 -23   -1.03    3.62
  13   3 -23   -0.68    1.62
 -13   3  23    1.05    2.37
  13   3 -24   57.99    5.13
  13   3 -24   64.68    6.72
  13  -3 -24   69.75    6.99
  13  -3 -25  104.05    9.57
  13   3 -25  111.96    7.83
  13   3 -25   94.20    9.55
 -13   3  26   74.49    7.23
  13   3 -27    6.32    4.77
  13  -3 -27   -2.71    4.77
  13   3 -28    2.06    3.48
  13  -3 -28   10.30    5.02
  13   3 -29   10.44    5.29
  13  -3 -29    7.08    3.99
  13   3 -30   36.62    5.68
  13  -3 -30   40.74    6.56
  13   5  -1   64.35    4.03
  13  -5  -1   65.17    3.48
 -13  -5   1   62.58    4.97
 -13   5   1   59.71    3.71
  13   5  -1   66.33    4.40
 -13  -5   2    0.00    1.44
  13   5  -2    1.17    2.21
  13   5  -2   -3.68    1.84
 -13   5   2    1.85    1.45
  13  -5  -2    0.90    0.90
 -13   5   3   86.05    4.75
  13  -5  -3   83.26    3.88
  13   5  -3   82.35    5.23
  13   5  -3   83.65    4.83
 -13  -5   3   93.01    5.76
 -13  -5   4    0.65    1.70
 -13   5   4    2.50    1.85
  13   5  -4   -1.41    1.13
  13   5  -4   -1.31    1.44
  13  -5  -4   -2.98    1.55
  13   5  -5    6.28    2.49
  13  -5  -5    4.80    1.81
  13   5  -5    3.09    1.26
 -13   5   5    4.87    1.98
 -13  -5   5   -0.13    1.44
  13   5  -6    0.70    0.84
  13   5  -6    1.57    1.44
 -13  -5   6   -3.80    2.10
  13  -5  -6   -0.78    1.69
 -13   5   6   -0.92    1.97
 -13   5   7   77.64    5.14
  13   5  -7   75.54    4.85
 -13  -5   7   89.50    5.65
  13  -5  -7   88.29    4.95
 -13   5   8  132.92    7.77
  13  -5  -8  135.02    6.78
  13   5  -8  140.48    7.61
 -13  -5   8  140.26    8.55
 -13   5   9   10.92    2.37
  13   5  -9   12.72    2.36
 -13  -5   9    8.54    2.50
  13  -5  -9   10.04    2.74
  13  -5 -10   -2.35    2.35
 -13   5  10    0.79    2.50
  13   5 -10    4.72    2.62
 -13  -5  10    0.39    1.84
 -13   5  11  126.28    7.65
  13   5 -11  126.45    6.95
 -13  -5  11  121.65    7.64
  13  -5 -11  129.15    6.80
 -13   5  12    6.59    2.50
  13  -5 -12    9.02    2.22
  13   5 -12   11.79    2.62
 -13  -5  12    9.47    2.50
 -13   5  13   14.49    2.77
  13  -5 -13    9.80    2.75
  13   5 -13    9.03    2.36
 -13  -5  13   10.00    3.29
 -13   5  14   28.59    4.09
  13   5 -14   40.79    4.58
  13  -5 -14   28.50    3.27
 -13  -5  14   28.01    3.81
 -13   5  15   17.92    3.43
  13   5 -15   19.07    3.66
 -13  -5  15   24.32    4.08
  13  -5 -15   27.07    3.92
 -13   5  16    1.19    2.37
  13  -5 -16    3.01    2.22
  13   5 -16    3.00    2.22
 -13  -5  16    5.78    2.63
 -13   5  17  120.02    7.57
  13   5 -17  115.16    7.44
 -13  -5  17  109.51    9.20
  13  -5 -17  128.10    7.59
  13   5 -18    2.15    1.34
  13   5 -18    6.52    2.48
  13  -5 -18    3.14    2.74
 -13   5  18    6.33    2.24
  13   5 -19   -0.27    1.21
  13   5 -19   -2.34    2.34
 -13   5  19   -1.18    2.10
  13  -5 -19   -2.74    2.48
  13   5 -20  126.00    8.11
  13   5 -20  129.06    8.60
  13  -5 -20  153.72   10.32
 -13   5  20  143.06    8.03
  13   5 -21   46.12    3.91
  13   5 -21   61.36    6.63
 -13   5  21   61.88    5.12
  13  -5 -21   55.02    5.61
  13   5 -22    3.50    2.29
  13  -5 -22    6.64    3.13
  13   5 -22    4.81    3.77
 -13   5  22    6.03    3.28
  13   5 -23    0.78    4.02
  13   5 -23    7.40    2.29
  13  -5 -23    7.42    4.42
  13   5 -24   13.56    2.82
  13  -5 -24    9.88    4.55
  13   5 -24   15.70    4.80
 -13   5  25   29.47    5.32
  13   5 -26    7.65    3.76
  13  -5 -26    6.22    3.50
  13   5 -27   -1.04    3.11
  13  -5 -27    1.94    3.37
  13  -5 -28    0.13    3.62
  13   5 -28    1.81    4.93
  13   5 -29    1.69    4.02
  13  -5 -29   -1.42    4.52
  13   7  -1  257.25   11.09
  13  -7  -1  261.24   10.44
  13   7  -1  234.11   13.18
 -13  -7   1  241.17   15.45
 -13   7   2    1.06    1.46
  13  -7  -2   -1.29    1.80
  13   7  -2   -3.13    2.70
  13   7  -2   -0.52    1.83
 -13  -7   2   -0.13    2.07
  13   7  -3  121.54    7.19
 -13  -7   3  130.49    8.57
 -13   7   3  118.25    7.42
  13  -7  -3  123.65    6.46
  13   7  -4    3.67    2.09
 -13   7   4    0.53    2.25
 -13  -7   4    0.52    2.98
  13  -7  -4    6.08    2.33
 -13   7   5  299.30   14.84
 -13  -7   5  310.03   16.39
  13   7  -5  290.81   12.86
  13  -7  -5  278.44   12.72
 -13  -7   6   10.39    3.12
 -13   7   6   15.47    3.17
  13   7  -6    9.06    3.02
  13  -7  -6   14.02    2.21
 -13  -7   7  335.45   18.49
 -13   7   7  322.13   16.93
  13   7  -7  338.40   12.90
  13  -7  -7  350.08   14.46
 -13  -7   8   20.43    3.38
  13   7  -8   24.35    4.08
 -13   7   8   16.90    2.91
  13  -7  -8   17.83    2.47
  13   7  -9  290.11   13.31
 -13   7   9  257.64   13.88
 -13  -7   9  272.74   15.01
  13  -7  -9  283.51   12.67
  13   7 -10   34.78    3.69
 -13   7  10   25.60    4.62
 -13  -7  10   27.90    3.91
  13  -7 -10   31.45    3.39
 -13  -7  11    0.52    3.13
 -13   7  11    1.58    3.17
  13   7 -11    3.03    2.24
  13  -7 -11    3.27    3.00
 -13   7  12   79.54    5.81
 -13  -7  12   75.33    5.88
  13   7 -12   80.37    6.33
  13  -7 -12   83.15    5.76
  13   7 -13   49.26    5.14
 -13  -7  13   48.99    5.75
 -13   7  13   48.53    5.54
  13  -7 -13   43.44    4.58
  13   7 -14   -1.58    2.11
 -13   7  14    7.52    3.96
  13  -7 -14    2.62    2.36
  13  -7 -15    0.52    3.01
  13   7 -15    0.66    2.24
  13  -7 -16   -1.97    2.23
  13   7 -16   -0.92    3.29
  13  -7 -17   16.90    3.54
  13   7 -17   12.35    2.89
  13   7 -18   -0.39    3.28
  13  -7 -18   -3.54    3.67
  13  -7 -19   25.42    4.85
  13   7 -19   20.73    3.54
 -13   7  19   21.17    3.68
 -13   7  20   44.81    4.73
  13  -7 -20   39.29    5.37
  13   7 -20   39.86    5.12
  13   7 -21    3.93    4.06
  13  -7 -21    6.15    3.27
  13   7 -22    5.76    4.58
  13  -7 -22    4.45    3.40
  13   7 -22    3.85    2.25
  13  -7 -23    1.83    4.44
  13   7 -23   -0.26    4.71
  13   7 -24   48.51    6.93
  13  -7 -24   43.49    7.05
  13  -7 -25   54.93    7.83
  13   7 -25   44.70    6.67
  13   7 -26    1.70    4.70
  13  -7 -26    1.43    3.91
  13  -7 -27   22.52    5.34
  13   7 -27   17.63    5.09
  13  -9  -1   15.34    3.02
  13   9  -1   24.97    4.18
  13  -9  -1   18.36    2.44
  13   9  -1    7.85    4.00
  13  -9  -2  130.84    6.96
  13   9  -2  130.44    8.77
 -13   9   2  132.18    7.25
  13  -9  -2  151.00    8.30
 -13   9   3  165.72    9.65
  13   9  -3  166.63    9.44
  13  -9  -3  178.04    9.04
  13   9  -4  155.59    8.93
  13  -9  -4  160.30    8.67
 -13   9   4  152.27    9.53
 -13   9   5    4.11    3.18
  13   9  -5    5.78    2.50
  13  -9  -5    4.79    2.72
  13  -9  -6   61.44    5.32
  13   9  -6   56.19    5.66
 -13   9   6   54.99    5.04
 -13   9   7   31.01    3.84
  13   9  -7   26.88    3.95
  13  -9  -7   31.03    3.77
  13  -9  -8   18.99    2.86
  13   9  -8   18.48    3.30
  13  -9  -9   -5.47    3.00
  13   9  -9   -3.44    3.30
 -13   9   9    3.31    3.97
 -13   9  10   -2.38    2.38
  13   9 -10    1.06    3.44
  13  -9 -10    5.09    2.48
  13   9 -11   -2.51    3.44
  13  -9 -11   -1.17    3.13
  13  -9 -12    1.31    2.48
  13   9 -12    9.67    3.97
  13   9 -13   47.81    5.70
  13  -9 -13   41.61    4.84
  13  -9 -14    4.45    3.80
  13   9 -14    8.08    3.44
  13  -9 -15  195.95   12.20
  13   9 -15  207.56   13.00
  13  -9 -16   10.49    3.41
  13   9 -16    8.21    4.24
  13   9 -17    3.04    3.04
  13  -9 -17    5.51    4.59
  13   9 -18   11.12    4.50
  13  -9 -18    8.27    4.60
  13   9 -19   51.98    6.22
  13  -9 -19   55.03    6.57
  13  -9 -20    7.62    3.81
  13   9 -20   -1.72    4.49
  13  -9 -21    0.13    3.42
  13   9 -21   -4.36    4.36
  13  -9 -22   -1.31    3.68
  13   9 -22   -5.28    3.04
  13  -9 -23    1.18    5.38
  13   9 -23    4.22    3.69
  13  -9 -24    9.58    6.56
  13   9 -24    1.06    3.56
  13  -9 -25   22.55    7.47
  13   9 -25    8.44    4.35
  13  11  -1    1.84    3.15
 -13 -11   1   -1.31    3.54
  13 -11  -1    0.90    2.82
  13  11  -2    9.58    3.54
  13 -11  -2   26.07    3.85
  13  11  -3   37.70    5.65
  13 -11  -3   23.67    4.25
  13  11  -4   67.08    6.18
  13 -11  -4   66.90    6.32
  13 -11  -5    1.94    2.45
  13  11  -5   -1.98    5.14
  13  11  -6   43.67    6.60
  13 -11  -6   36.22    4.66
  13 -11  -7   20.99    4.28
  13  11  -7   20.61    3.96
  13  11  -8   26.33    4.37
  13 -11  -8   28.29    4.54
  13 -11  -9    3.90    4.16
  13  11  -9    2.78    3.18
  13 -11 -10  115.20    8.86
  13  11 -10  124.85    9.96
  13  11 -11   13.02    3.72
  13 -11 -11   10.04    4.69
  13  11 -12  113.27    9.84
  13 -11 -12  134.18   10.58
  13 -11 -13   -3.66    3.92
  13  11 -13    4.52    4.66
  13 -11 -14  242.62   16.25
  13  11 -14  234.44   17.46
  13  11 -15    3.20    3.60
  13 -11 -15    6.03    3.80
  13 -11 -16   52.99    6.69
  13  11 -16   40.36    6.80
  13 -11 -17   -2.23    4.99
  13  11 -17   -0.40    3.46
  13 -11 -18   55.32    7.62
  13  11 -18   52.62    7.46
  13 -11 -19    7.10    4.21
  13  11 -19    2.66    4.00
  13 -11 -20   14.60    5.13
  13  11 -20   14.25    5.73
  13  11 -21    4.92    5.59
  13 -11 -21   -1.32    3.95
  13  11 -22   43.90    7.05
  13 -11 -22   38.71    8.43
  13 -13  -1    3.83    2.68
 -13 -13   1    0.92    3.42
 -13 -13   2   12.89    4.34
  13 -13  -2   14.60    3.84
  13 -13  -3   62.48    6.68
 -13 -13   3   67.42    8.82
  13  13  -3   58.72    7.51
  13  13  -4    2.51    3.69
 -13 -13   4   -6.33    4.61
  13 -13  -4   -3.08    4.11
  13  13  -5   22.45    5.28
  13 -13  -5   24.59    5.41
  13  13  -6    5.55    4.36
  13 -13  -6   10.58    3.74
  13  13  -7   59.47    7.02
  13 -13  -7   66.02    8.01
  13  13  -8    4.64    3.85
  13 -13  -8    0.52    3.11
  13  13  -9   41.59    5.98
  13 -13  -9   34.87    5.32
  13  13 -10    0.53    5.72
  13 -13 -10    2.34    3.12
  13  13 -11   22.65    5.33
  13 -13 -11   15.86    4.42
  13  13 -12   -2.40    5.87
  13 -13 -12   -2.08    3.39
  13  13 -13   97.48   11.49
  13 -13 -13   97.68   10.05
  13  13 -14   13.23    5.21
  13 -13 -14    3.79    4.31
  13  13 -15   -2.27    6.02
  13 -13 -15   -0.65    3.79
  13  13 -16    2.81    4.28
  13 -13 -16    4.19    6.02
  13  13 -17    6.43    6.43
  13 -13 -17    0.79    3.67
 -13  13  18   10.04    4.55
 -13  15   5   17.20    6.03
 -12   0   1   -0.53    0.80
  12   0  -1   -1.30    1.04
 -12   0   1    0.27    1.78
  12   0  -2    8.47    1.43
 -12   0   2   11.43    1.60
 -12   0   2    8.35    1.92
 -12   0   3   -2.52    1.33
  12   0  -3    0.39    1.17
 -12   0   3    0.14    1.23
  12   0  -4  123.31    5.72
 -12   0   4  104.09    4.79
 -12   0   4  113.44    5.46
  12   0  -5   -0.13    0.91
 -12   0   5   -0.53    0.93
 -12   0   5    0.00    0.82
 -12   0   6  354.62   13.34
  12   0  -6  369.98   13.00
 -12   0   6  379.21   14.64
 -12   0   7   -1.19    1.06
 -12   0   7   -0.40    0.54
  12   0  -7   -0.26    1.56
 -12   0   8  319.87   12.10
  12   0  -8  304.14   12.22
 -12   0   9   -1.99    1.33
  12   0  -9   -1.82    1.17
 -12   0  10    4.11    1.46
  12   0 -10    2.34    1.95
 -12   0  11    0.00    1.32
  12   0 -11   -2.34    1.82
  12   0 -12   21.57    2.47
 -12   0  12   18.39    2.65
 -12   0  13    0.13    1.59
  12   0 -13   -1.82    1.43
  12   0 -14  139.16    7.28
 -12   0  14  152.91    7.54
 -12   0  15    1.45    2.11
  12   0 -15   -1.69    2.47
 -12   0  16   12.54    2.77
  12   0 -16   11.17    2.86
 -12   0  17   -2.11    1.98
  12   0 -17    1.69    2.47
  12   0 -18   37.73    4.28
 -12   0  18   38.21    3.82
 -12   0  19   -1.18    3.16
  12   0 -19   -1.17    1.94
  12   0 -20  194.77    9.72
 -12   0  20  190.62   10.66
 -12   0  21   -5.30    3.10
 -12   0  22   58.12    5.81
 -12   0  23   -4.13    3.23
 -12   0  24   20.50    3.74
 -12   0  25   -5.67    3.61
 -12   0  26   88.68    7.98
 -12   0  27    2.44    2.57
 -12   0  28   33.81    5.79
 -12   0  29    1.16    3.21
 -12   0  30   54.61    6.68
 -12  -2   1 1453.11   50.31
  12   2  -1 1471.15   48.99
  12   2  -1 1435.18   51.87
 -12   2   1 1428.04   47.18
 -12  -2   1 1455.16   49.12
  12  -2  -1 1383.29   46.17
  12   2  -2   69.76    3.78
  12   2  -2   64.62    3.76
 -12  -2   2   76.18    4.38
 -12   2   2   69.86    3.69
  12  -2  -2   71.76    3.49
 -12   2   3  216.24    8.58
  12   2  -3  223.41    8.63
 -12  -2   3  227.29    9.16
  12  -2  -3  209.23    8.16
  12   2  -3  216.61    9.06
 -12  -2   4  259.81   11.15
  12   2  -4  253.12    9.55
  12   2  -4  252.17    9.89
 -12   2   4  258.86    9.65
  12  -2  -4  256.41    9.73
  12  -2  -5  313.38   13.24
  12   2  -5  318.05   12.29
 -12   2   5  316.80   12.17
  12   2  -5  311.07   11.82
 -12  -2   5  329.83   12.75
  12   2  -6   12.31    1.25
  12  -2  -6   12.33    1.82
 -12   2   6   13.20    1.98
 -12  -2   6   12.46    2.12
  12   2  -6   15.66    2.22
  12  -2  -7    1.56    1.69
  12   2  -7    3.26    2.09
  12   2  -7    1.93    0.69
 -12  -2   7    4.11    1.46
 -12   2   7    2.51    1.72
 -12   2   8 1551.26   54.33
  12  -2  -8 1450.01   51.10
  12   2  -9   40.09    3.39
 -12  -2   9   51.79    3.31
 -12   2   9   47.29    3.44
  12  -2  -9   44.79    3.00
 -12  -2  10   -1.72    2.12
  12   2 -10    1.17    1.30
 -12   2  10   -0.92    1.32
  12   2 -11   35.24    3.12
 -12   2  11   32.76    2.78
 -12  -2  11   39.30    3.44
  12  -2 -11   43.67    3.26
  12  -2 -12  342.27   13.58
  12   2 -12  352.88   13.54
 -12   2  12  358.87   14.69
 -12  -2  12  372.51   14.84
  12  -2 -13   33.64    3.65
  12   2 -13   40.27    3.77
 -12  -2  13   37.13    3.70
 -12   2  13   34.97    2.00
 -12   2  13   27.73    2.91
 -12   2  14  277.12   13.09
  12  -2 -14  259.16   11.36
  12   2 -14  267.12   11.31
 -12   2  14  250.29   10.43
 -12  -2  14  278.19   13.09
  12   2 -15   21.94    3.12
 -12   2  15   16.23    2.77
 -12   2  15   23.14    1.87
 -12  -2  15   19.39    3.56
  12  -2 -15   20.98    2.61
  12   2 -16   88.99    5.19
 -12  -2  16   88.57    5.93
 -12   2  16   85.35    6.86
 -12   2  16   89.20    5.90
  12   2 -16   86.59    4.11
  12  -2 -16   81.92    5.47
 -12   2  17  124.08    8.05
  12   2 -17  128.76    5.61
  12  -2 -17  143.54    7.56
  12   2 -17  131.71    7.27
 -12   2  17  145.22    7.51
 -12  -2  17  147.08    8.04
  12   2 -18  208.46    8.75
 -12   2  18  227.72   12.40
 -12   2  18  228.25   11.37
  12  -2 -18  241.46   10.81
  12   2 -18  223.74    9.99
 -12  -2  18  206.40   12.64
  12  -2 -19   71.44    5.72
  12   2 -19   71.20    3.95
 -12  -2  19   72.15    5.52
  12   2 -19   70.43    5.31
 -12   2  19   73.08    4.53
 -12   2  19   65.33    6.06
 -12   2  20   87.75    5.57
 -12   2  20   81.21    7.90
  12   2 -20   87.84    5.83
  12   2 -20   69.48    4.49
  12  -2 -20   89.14    6.10
 -12  -2  20   90.21    7.62
  12   2 -21   89.19    6.21
  12   2 -21   88.13    5.17
  12  -2 -21   92.28    6.61
  12   2 -22  149.97    9.57
  12   2 -22  151.25    7.61
  12  -2 -22  150.43    9.07
  12   2 -23  113.47    7.75
  12  -2 -23  109.90    8.15
  12   2 -23  103.94    7.19
  12   2 -24   10.19    3.10
  12  -2 -24   17.18    4.13
  12   2 -25   25.92    4.13
  12  -2 -25   28.12    5.42
  12  -2 -26   45.22    5.93
  12   2 -26   37.25    5.80
  12   2 -27  113.00   10.18
  12  -2 -27  125.75   10.82
  12   2 -28   14.82    4.12
  12  -2 -28   11.06    5.53
  12  -2 -29   -1.28    4.75
  12   2 -29   13.27    5.41
  12   2 -30    1.93    3.87
  12  -2 -30    8.22    6.04
  12   4  -1  350.47   15.88
 -12  -4   1  384.01   15.63
  12   4  -1  367.05   14.57
 -12   4   1  388.92   13.88
  12  -4  -1  366.81   12.80
  12   4  -2    3.78    1.43
  12  -4  -2    3.62    1.29
  12   4  -2    5.79    1.41
 -12   4   2    5.00    1.32
 -12  -4   2    2.88    1.31
  12   4  -3    2.82    1.55
  12  -4  -3    3.49    1.04
 -12   4   3    4.87    1.58
  12   4  -3    4.44    1.57
 -12  -4   3    2.76    1.57
 -12   4   4  389.12   15.14
  12   4  -4  387.65   15.44
  12   4  -4  389.34   16.07
 -12  -4   4  427.42   16.07
  12  -4  -4  404.35   14.69
 -12  -4   5   16.56    2.24
  12   4  -5   11.26    2.36
  12   4  -5   11.92    1.82
 -12   4   5   13.80    2.10
  12  -4  -5   11.69    1.95
  12   4  -6    8.81    1.26
 -12  -4   6   11.45    2.50
  12   4  -6    7.07    2.23
 -12   4   6    6.57    1.45
  12  -4  -6    6.77    1.56
  12   4  -7   40.35    3.54
  12  -4  -7   30.09    2.48
 -12   4   7   31.30    3.03
 -12  -4   7   32.91    3.03
  12   4  -7   30.99    2.38
  12   4  -8   58.67    4.19
 -12  -4   8   59.28    4.22
  12  -4  -8   55.43    3.52
 -12   4   8   59.06    3.95
 -12   4   9    8.55    2.37
  12   4  -9   13.48    2.36
 -12  -4   9   10.41    2.50
  12  -4  -9    9.79    2.09
  12  -4 -10   19.72    2.35
 -12  -4  10   26.36    2.77
 -12   4  10   22.64    2.77
  12   4 -10   22.89    2.88
 -12  -4  11    5.54    1.98
  12  -4 -11    0.26    1.44
 -12   4  11    3.42    1.58
  12   4 -11    4.05    1.96
  12  -4 -12  253.99   11.00
  12   4 -12  228.86   11.11
 -12  -4  12  233.25   12.53
 -12   4  12  234.21   11.87
 -12  -4  13    3.03    2.11
  12  -4 -13    8.63    2.35
 -12   4  13    6.59    2.24
  12   4 -13    5.61    2.09
 -12  -4  14   15.40    2.63
 -12   4  14   22.00    3.82
  12  -4 -14   17.26    3.27
  12   4 -14   10.95    2.48
  12   4 -15   15.38    3.13
 -12  -4  15   19.21    3.68
  12  -4 -15   16.47    2.61
 -12   4  15   12.25    3.43
  12  -4 -16  277.21   13.73
  12   4 -16  284.88   12.91
  12   4 -16  277.95   12.34
 -12   4  16  288.12   15.43
 -12  -4  16  272.29   14.61
 -12   4  16  290.68   13.21
 -12  -4  17   27.72    4.60
 -12   4  17   31.66    3.05
 -12   4  17   30.82    3.95
  12   4 -17   31.09    2.31
  12  -4 -17   27.42    3.26
  12   4 -17   38.38    4.29
  12   4 -18  204.00   10.49
  12   4 -18  194.47    9.76
 -12  -4  18  208.94   13.14
  12  -4 -18  196.74   11.36
 -12   4  18  194.08   10.60
 -12   4  18  175.13   11.86
  12   4 -19  140.05    7.89
 -12   4  19  144.11    9.52
 -12  -4  19  135.05    9.45
  12  -4 -19  146.13    7.96
  12   4 -19  149.64    8.71
  12  -4 -20   92.98    6.78
  12   4 -20   90.21    6.11
  12   4 -20   97.22    6.89
 -12   4  20  103.50    6.74
  12   4 -21   15.44    2.30
  12   4 -21   24.26    3.50
  12  -4 -21   20.29    3.90
  12   4 -22   88.80    7.00
 -12   4  22   97.16    7.52
  12   4 -22   93.25    5.96
  12  -4 -22   83.68    6.89
  12  -4 -23    4.02    2.73
  12   4 -23    1.68    2.72
  12   4 -23    0.81    2.16
  12   4 -24  115.11    7.28
  12   4 -24  116.56    9.46
  12  -4 -24  139.20   10.51
  12   4 -25    0.91    3.75
  12  -4 -25    4.40    3.37
  12   4 -25    3.36    1.88
  12   4 -26    0.94    2.68
  12   4 -26   -0.78    4.14
  12  -4 -26    4.78    3.36
  12   4 -27    1.42    2.98
  12  -4 -27    2.07    4.52
  12   4 -28   -1.29    4.40
  12  -4 -28    3.74    5.29
  12   4 -29   26.80    5.18
  12  -4 -29   33.87    6.95
 -12   6   1   90.28    5.03
  12   6  -1   93.46    5.86
 -12  -6   1   90.78    6.63
  12  -6  -1  104.99    4.78
  12   6  -1   86.47    5.57
 -12  -6   2   65.47    4.94
  12   6  -2   59.45    4.69
  12   6  -2   57.37    4.27
  12  -6  -2   73.80    4.53
 -12   6   2   67.93    3.98
 -12   6   3    0.13    1.72
  12  -6  -3    0.00    1.17
  12   6  -3   -0.13    1.44
 -12  -6   3   -1.69    2.34
  12   6  -3    1.98    1.98
 -12   6   4    1.45    1.98
 -12  -6   4    1.69    1.69
  12   6  -4    3.40    1.70
  12  -6  -4    5.71    1.56
 -12  -6   5   40.09    4.17
  12   6  -5   36.30    3.54
 -12   6   5   40.94    3.43
  12  -6  -5   41.58    3.12
 -12   6   6    0.92    1.98
 -12  -6   6   -0.78    1.82
  12   6  -6    0.26    2.23
  12  -6  -6   -0.39    1.30
 -12   6   7    5.14    2.11
  12   6  -7    5.78    2.76
  12  -6  -7    6.91    2.35
 -12  -6   7    5.22    2.61
 -12   6   8   69.59    4.88
  12   6  -8   67.44    5.00
 -12  -6   8   74.53    5.23
  12  -6  -8   78.93    4.96
 -12  -6   9  250.85   13.22
  12   6  -9  261.85   11.59
 -12   6   9  260.48   12.01
  12  -6  -9  267.98   11.25
 -12  -6  10   36.22    4.32
  12   6 -10   35.91    3.95
 -12   6  10   33.86    3.69
  12  -6 -10   47.19    3.92
 -12   6  11  102.62    7.25
  12   6 -11   97.84    5.92
  12  -6 -11   98.37    6.02
 -12  -6  11  103.11    6.81
 -12  -6  12   52.63    5.37
  12   6 -12   47.85    3.95
 -12   6  12   55.72    4.88
  12  -6 -12   57.33    5.11
 -12  -6  13   83.82    6.55
  12   6 -13   84.35    5.39
 -12   6  13   67.84    6.33
  12  -6 -13   91.13    5.90
 -12  -6  14    1.05    2.10
 -12   6  14   -6.59    3.03
  12  -6 -14    0.79    1.96
  12   6 -14    0.92    2.89
  12   6 -15  175.43    9.85
  12  -6 -15  185.75    9.97
 -12  -6  15  161.24   11.15
 -12   6  15  157.54    9.63
 -12  -6  16    5.11    3.67
  12   6 -16    4.85    2.62
 -12   6  16    1.45    3.42
  12  -6 -16    3.41    2.75
  12   6 -17   -1.83    3.14
  12  -6 -17    3.41    2.62
 -12  -6  17    1.05    2.49
  12   6 -18   56.55    5.11
 -12   6  18   51.43    4.37
  12  -6 -18   56.82    5.63
  12  -6 -19   28.92    4.71
 -12   6  19   19.10    2.64
  12   6 -19   26.29    4.32
  12  -6 -20   65.52    6.15
  12   6 -20   49.37    4.53
  12   6 -20   64.96    5.75
 -12   6  21   20.43    3.28
  12   6 -21   22.73    4.31
  12  -6 -21   21.69    4.18
  12   6 -21   14.68    2.40
  12   6 -22   18.27    3.66
  12  -6 -22    9.14    3.53
  12   6 -22   13.10    2.54
  12   6 -23    8.61    3.13
  12  -6 -23    4.17    3.39
  12   6 -23    3.74    2.54
  12  -6 -24   56.28    7.95
  12   6 -24   55.98    5.62
  12   6 -24   58.15    6.65
  12   6 -25    2.74    4.43
  12  -6 -25   14.70    5.20
  12   6 -25   14.15    4.14
  12   6 -26    8.21    4.69
  12  -6 -26    9.87    5.72
  12   6 -27   24.50    4.95
  12  -6 -27   18.29    6.23
  12   6 -28   16.81    4.43
  12  -6 -28   14.38    5.83
  12  -8  -1   68.44    4.13
 -12   8   1   61.05    4.48
 -12  -8   1   63.77    5.30
  12   8  -1   71.41    6.01
  12   8  -2  150.02    9.02
 -12  -8   2  134.73    8.79
  12  -8  -2  154.98    7.51
 -12   8   2  162.24    7.80
 -12  -8   3  332.64   18.10
  12  -8  -3  357.75   14.66
 -12   8   3  343.63   18.67
  12   8  -3  376.74   15.85
  12  -8  -4   90.21    5.45
 -12   8   4   87.38    6.09
  12   8  -4   85.32    5.64
 -12  -8   4   87.62    7.23
  12   8  -5  314.66   13.67
 -12  -8   5  309.41   18.62
  12  -8  -5  334.55   14.70
 -12   8   5  323.37   14.06
 -12   8   6  166.55   10.07
  12   8  -6  166.32    8.95
  12  -8  -6  173.44    8.60
 -12  -8   6  162.98   10.60
  12   8  -7    4.48    2.37
 -12  -8   7    6.20    2.58
  12  -8  -7    8.46    2.99
 -12   8   7    3.04    3.18
 -12   8   8    3.04    3.17
 -12  -8   8    1.68    3.10
  12  -8  -8    8.21    2.22
  12   8  -8    7.91    2.77
  12   8  -9   11.35    3.96
 -12  -8   9   13.85    2.98
 -12   8   9   -1.59    3.31
  12  -8  -9    9.66    2.87
  12   8 -10   78.58    6.34
 -12  -8  10   73.48    6.36
 -12   8  10   78.11    5.82
  12  -8 -10   80.11    5.62
  12   8 -11   59.72    5.95
 -12   8  11   56.02    4.89
  12  -8 -11   70.64    5.50
 -12  -8  11   55.66    5.58
  12  -8 -12   12.70    2.88
  12   8 -12    0.53    3.17
 -12   8  12    7.79    4.09
  12   8 -13   22.21    4.23
  12  -8 -13   20.31    3.41
  12  -8 -14   -8.13    3.15
  12   8 -14   -1.59    3.44
  12   8 -15   50.34    5.29
  12  -8 -15   59.96    6.04
  12   8 -16    0.00    2.38
  12  -8 -16    1.18    2.49
  12   8 -17   44.36    5.02
  12  -8 -17   48.32    5.91
  12   8 -18    8.31    3.03
  12  -8 -18    7.22    3.41
  12  -8 -19   -4.33    4.33
  12   8 -19   -1.58    2.64
  12   8 -20   -3.03    4.08
  12  -8 -20    1.31    3.94
  12   8 -21   -7.11    4.21
  12  -8 -21    0.66    4.73
 -12   8  22   11.15    4.07
  12   8 -23    7.50    3.55
  12   8 -23   14.47    3.81
  12  -8 -23   14.16    4.59
  12   8 -24   39.04    5.92
  12  -8 -24   46.23    6.42
  12  -8 -25   43.83    6.81
  12   8 -25   47.83    6.31
  12   8 -26    9.06    4.20
  12  -8 -26   11.24    4.70
  12  10  -1   16.10    4.19
  12 -10  -1   28.21    3.92
  12 -10  -1   29.99    3.48
  12 -10  -2   36.49    4.13
  12  10  -2   42.33    4.19
  12 -10  -2   37.39    4.46
  12 -10  -3   35.29    3.82
  12 -10  -3   44.95    3.88
 -12  10   3   38.32    5.14
  12  10  -3   38.18    4.99
  12 -10  -4    4.14    1.94
  12  10  -4    3.15    3.94
 -12  10   4    2.64    2.64
 -12  10   5   31.21    4.89
  12  10  -5   39.34    5.53
  12 -10  -5   36.67    4.28
  12 -10  -6   76.06    5.85
  12  10  -6   68.26    5.80
 -12  10   6   62.77    5.96
  12  10  -7   45.00    5.02
 -12  10   7   35.91    5.83
  12 -10  -7   43.94    4.68
  12 -10  -8    6.51    2.47
  12  10  -8    6.08    3.83
  12 -10  -9    1.96    3.13
  12  10  -9   -5.56    3.57
  12  10 -10   14.97    4.37
  12 -10 -10   11.23    2.87
  12 -10 -11   27.32    3.92
  12  10 -11   14.06    4.38
  12  10 -12   34.91    5.04
  12 -10 -12   34.68    4.97
  12  10 -13   92.30    7.44
  12 -10 -13   87.51    7.21
  12  10 -14    5.85    3.32
  12 -10 -14    2.10    3.02
  12 -10 -15   90.06    8.80
  12  10 -15  113.09    9.44
  12  10 -16    1.99    3.06
  12 -10 -16   12.48    4.73
  12 -10 -17    5.92    3.55
  12  10 -17    3.32    3.19
  12 -10 -18   10.13    3.95
  12  10 -18   11.82    4.12
  12 -10 -19    4.08    3.55
  12  10 -19    2.39    4.91
  12  10 -20   -3.98    3.19
  12 -10 -20    4.74    3.95
  12 -10 -21    2.50    3.16
  12  10 -21    0.80    3.72
  12  10 -22    0.66    5.04
  12 -10 -22    5.93    6.19
  12 -10 -23   10.66    6.19
  12  10 -23    1.72    5.30
  12 -10 -24   15.92    6.84
  12  10 -24    3.18    5.83
 -12 -12   1   -3.41    3.94
  12 -12  -1    1.16    2.31
  12 -12  -2    0.39    2.19
  12  12  -2    6.04    3.28
 -12 -12   2   -0.39    2.76
 -12 -12   3   -1.05    3.16
  12  12  -3   -2.63    4.34
  12 -12  -3   -1.93    3.48
  12  12  -4   27.65    4.61
  12 -12  -4   30.45    4.78
  12 -12  -5   85.56    6.99
  12  12  -5  100.49    9.10
  12 -12  -6   11.78    4.01
  12  12  -6   11.09    3.96
  12 -12  -7    6.48    2.98
  12  12  -7   15.08    3.97
  12  12  -8   39.48    6.36
  12 -12  -8   54.15    6.11
  12 -12  -9  146.44   11.58
  12  12  -9  150.85   11.95
  12 -12 -10   19.15    5.34
  12  12 -10   19.80    4.52
  12 -12 -11   38.74    5.48
  12  12 -11   34.59    5.32
  12  12 -12  183.24   14.13
  12 -12 -12  195.80   13.73
  12 -12 -13  229.83   17.15
  12  12 -13  226.86   14.68
  12 -12 -14   -1.18    5.24
  12  12 -14    3.07    3.74
  12 -12 -15   30.82    5.51
  12  12 -15   23.89    5.61
  12  12 -16   27.24    6.41
  12 -12 -16   24.69    5.38
  12 -12 -17   70.07    9.73
  12  12 -17   73.33    9.09
  12 -12 -18   10.53    5.66
  12  12 -18   -0.53    5.61
  12 -12 -19   -4.48    4.08
  12  12 -19   -6.54    5.61
  12  12 -20    1.07    4.27
  12 -12 -20    3.03    4.35
 -12  12  21    6.68    4.27
 -12  14   1   22.77    5.25
 -12 -14   2   29.36    5.92
  12 -14  -2   33.07    5.00
  12 -14  -3    1.67    3.08
 -12 -14   3    2.37    5.80
 -12 -14   4    5.94    5.54
  12 -14  -4    9.39    4.89
  12 -14  -5   -0.90    4.77
  12  14  -5    4.10    4.23
 -12 -14   5    0.53    5.68
 -12 -14   6  109.46   11.25
  12 -14  -6  102.58   10.20
  12  14  -6   85.90    9.93
  12 -14  -7    5.30    5.17
  12  14  -7    6.10    4.77
  12  14  -8   23.77    7.44
  12 -14  -8   16.57    4.79
  12 -14  -9    6.35    5.06
  12  14  -9    1.06    6.25
 -12  14  10   22.20    5.45
  12  14 -11    1.60    4.67
  12 -14 -11    2.60    5.72
  12  14 -12   10.95    4.81
  12 -14 -12   15.37    5.08
  12  14 -13   -0.94    8.82
  12 -14 -13    0.26    4.17
  12  14 -14   -0.94    7.89
  12 -14 -14   -1.18    6.01
  12  14 -15   -6.16    9.24
  12 -14 -15    1.83    6.28
 -11  -1   1  161.86    7.21
 -11   1   1  169.48    7.03
 -11   1   1  161.47    7.05
 -11  -1   1  169.01    6.91
  11  -1  -1  155.48    6.77
  11   1  -1  157.70    7.04
 -11   1   2    0.67    0.81
  11   1  -2    0.78    1.44
 -11  -1   2    1.33    0.93
 -11   1   2    0.53    0.79
 -11  -1   2    2.84    1.08
  11  -1  -2    3.37    1.17
 -11  -1   3  525.10   20.16
 -11  -1   3  534.56   19.16
  11   1  -3  505.24   18.81
 -11   1   3  537.86   19.25
  11  -1  -3  508.82   19.74
  11   1  -4   26.21    2.09
  11  -1  -4   29.31    2.21
 -11   1   4   25.93    2.25
 -11  -1   4   27.47    2.26
 -11  -1   4   34.34    1.89
 -11  -1   5    1.46    1.46
  11  -1  -5    3.24    1.17
 -11   1   5    1.32    1.06
  11   1  -5    1.82    1.43
  11   1  -6    8.85    1.82
  11  -1  -6    5.32    1.56
 -11   1   6    8.07    1.98
 -11  -1   6    6.23    1.59
 -11  -1   7  318.83   12.09
  11   1  -7  296.34   13.15
  11  -1  -7  314.06   13.41
 -11   1   7  313.41   11.94
  11   1  -8   49.55    3.51
 -11   1   8   52.65    3.57
 -11  -1   8   51.01    3.84
  11  -1  -8   40.07    2.99
  11   1  -9    0.39    1.30
 -11  -1   9    1.59    1.46
  11  -1  -9   -1.17    1.04
 -11   1   9   -0.53    1.19
  11   1 -10  186.82    7.81
 -11   1  10  191.58    7.82
  11  -1 -10  188.21    9.00
 -11   1  10  187.19    7.15
 -11  -1  10  195.87    8.22
  11  -1 -11 1307.73   45.57
  11   1 -11 1340.12   42.88
 -11   1  11 1342.05   43.50
 -11   1  11 1129.88   42.11
 -11  -1  11 1322.18   44.16
 -11  -1  12   15.99    2.11
 -11   1  12   17.33    1.22
 -11   1  12   13.34    2.64
  11   1 -12   11.70    2.08
  11  -1 -12   16.94    2.08
 -11  -1  13   -1.45    2.11
  11  -1 -13   -0.52    1.43
 -11   1  13    3.04    2.38
 -11   1  13    1.22    0.68
  11   1 -13   -0.52    1.43
 -11   1  14   73.78    5.15
  11  -1 -14   69.53    4.43
 -11  -1  14   75.35    4.89
  11   1 -14   75.21    5.07
 -11   1  14   79.75    3.91
 -11   1  15    2.01    0.80
  11   1 -15    3.64    1.69
 -11   1  15    0.79    1.71
 -11  -1  15    6.06    1.98
  11  -1 -15    3.25    1.69
 -11   1  16  305.58   14.12
 -11  -1  16  301.41   13.32
  11   1 -16  292.73   13.25
  11  -1 -16  305.35   13.28
 -11   1  17   35.57    3.69
 -11  -1  17   28.43    3.42
  11   1 -17   32.16    3.24
  11  -1 -17   26.38    3.51
  11   1 -18    3.37    2.20
 -11   1  18   -1.05    2.11
 -11  -1  18    0.79    2.10
  11  -1 -18    1.56    2.08
 -11  -1  19  108.01    7.63
  11   1 -19  105.00    6.22
 -11   1  19  101.56    7.76
  11  -1 -19  107.11    6.62
 -11  -1  20    3.15    3.41
  11   1 -20   -0.26    2.72
 -11   1  20    5.92    2.76
  11  -1 -20   -0.91    1.94
 -11  -1  21  227.25   13.79
  11   1 -21  260.95   12.81
 -11   1  21  223.47   13.41
  11  -1 -21  238.85   11.66
  11   1 -22   88.33    6.59
  11  -1 -22   93.57    6.98
  11   1 -23  137.82    9.68
  11  -1 -23  138.14    8.91
  11   1 -24    0.00    2.32
  11  -1 -24    4.26    2.58
  11   1 -25   -3.48    3.22
  11  -1 -25    1.29    2.45
  11   1 -26   83.23    7.60
  11  -1 -26   80.97    8.11
  11   1 -27   18.16    4.25
  11  -1 -27   16.98    4.89
  11   1 -28    0.52    3.99
  11  -1 -28    0.00    2.83
  11   1 -29    0.39    3.35
  11  -1 -29    2.44    3.60
  11   1 -30   12.50    4.51
  11  -1 -30    2.70    4.37
  11   3  -1   34.83    2.47
 -11   3   1   32.84    2.23
  11  -3  -1   34.76    2.20
  11   3  -1   33.28    2.68
 -11  -3   1   35.23    3.03
 -11  -3   2  826.12   28.50
 -11   3   2  820.38   26.32
  11   3  -2  715.66   28.38
  11   3  -2  763.10   27.66
  11  -3  -2  760.14   26.99
  11  -3  -3   13.23    1.69
 -11  -3   3   12.78    1.84
  11   3  -3   11.62    1.96
 -11   3   3   10.63    1.44
  11   3  -3   12.23    1.83
 -11  -3   4  584.21   21.27
  11   3  -4  547.15   21.38
  11  -3  -4  600.83   21.35
  11   3  -4  599.18   20.82
 -11   3   4  597.37   19.88
  11   3  -5   42.00    3.27
 -11   3   5   38.90    2.63
  11   3  -5   36.53    2.38
 -11  -3   5   39.70    3.04
  11  -3  -5   44.89    2.86
 -11  -3   6  460.74   19.70
  11   3  -6  447.91   16.12
  11   3  -6  436.23   16.77
 -11   3   6  459.49   16.08
  11  -3  -6  444.12   17.75
  11  -3  -7   66.91    4.18
 -11  -3   7   66.54    4.36
 -11   3   7   69.74    3.95
  11   3  -7   72.07    4.06
  11   3  -7   65.28    3.35
  11   3  -8  205.74   10.33
 -11   3   8  209.20    8.84
 -11  -3   8  252.74    9.53
  11  -3  -8  235.61   10.07
  11   3  -9   30.17    2.87
  11  -3  -9   28.47    2.48
 -11  -3   9   31.56    2.64
 -11   3   9   23.71    3.03
  11  -3 -10   63.50    4.05
 -11  -3  10   62.58    4.23
  11   3 -10   54.43    3.79
 -11   3  10   52.04    4.09
  11   3 -11  107.86    6.39
  11  -3 -11  105.86    6.02
 -11   3  11  104.63    5.41
 -11  -3  11  113.62    5.81
 -11   3  12  399.20   16.51
 -11  -3  12  373.14   15.07
  11  -3 -12  388.28   15.19
  11   3 -12  370.14   15.01
  11  -3 -13  172.61    8.50
 -11  -3  13  166.48    9.11
  11   3 -13  168.79    7.95
 -11   3  13  158.15    8.58
  11   3 -13  150.23    7.48
 -11   3  14    1.84    2.37
  11   3 -14    1.64    0.68
 -11   3  14    1.20    0.94
  11   3 -14    1.04    1.56
 -11  -3  14    6.72    2.63
  11  -3 -14    1.18    2.35
  11   3 -15   69.34    3.57
 -11   3  15   78.53    4.01
  11   3 -15   77.25    4.82
 -11   3  15   77.34    5.14
 -11  -3  15   77.25    5.27
  11  -3 -15   73.63    4.83
 -11   3  16  216.93   12.79
  11  -3 -16  212.65   10.58
 -11   3  16  226.24   10.68
  11   3 -16  220.94   10.41
 -11  -3  16  232.59   13.42
  11   3 -16  229.06    9.75
  11  -3 -17   -0.78    1.69
  11   3 -17   -0.82    1.64
 -11  -3  17   -3.81    1.97
 -11   3  17   -3.46    1.33
  11   3 -17   -1.17    1.82
 -11   3  17    1.84    2.24
  11   3 -18   -0.82    1.23
 -11   3  18    0.39    2.37
 -11   3  18    3.19    2.26
  11   3 -18   -0.26    2.34
 -11  -3  18   -2.89    2.76
  11  -3 -18    0.78    2.08
  11  -3 -19    2.60    2.99
 -11  -3  19    1.18    2.36
  11   3 -19    1.77    1.36
 -11   3  19    4.60    3.42
  11   3 -19    1.17    2.59
 -11   3  19    2.13    1.33
 -11   3  20  188.30   10.64
  11  -3 -20  201.02   10.28
  11   3 -20  158.17    9.13
 -11  -3  20  185.90   11.54
  11   3 -20  187.78    9.86
  11   3 -21   12.22    2.31
  11   3 -21   13.73    2.85
  11  -3 -21    8.44    2.86
 -11   3  21    7.82    2.52
  11  -3 -22   19.05    4.41
  11   3 -22   19.64    2.85
  11   3 -22   19.16    3.11
  11   3 -23  103.31    6.64
 -11   3  23  103.76    7.78
  11  -3 -23  119.22    9.20
  11   3 -23  117.60    8.03
  11   3 -24   44.62    5.69
  11   3 -24   39.56    4.19
  11  -3 -24   46.67    5.43
  11  -3 -25   -0.65    2.84
  11   3 -25    0.40    2.29
  11   3 -25    0.13    2.33
  11  -3 -26   27.60    5.16
  11   3 -26   23.14    4.27
  11   3 -26   22.61    4.04
  11   3 -27    2.42    2.29
  11  -3 -27    2.58    3.22
  11   3 -27    4.27    4.01
  11   3 -28   43.06    5.56
  11  -3 -28   45.81    6.95
  11  -3 -29    8.23    5.91
  11   3 -29    7.11    3.75
  11   3 -30   19.80    5.95
  11  -3 -30   30.70    7.19
 -11  -5   1    4.42    2.21
 -11   5   1    1.32    0.93
  11   5  -1    1.69    1.30
  11   5  -1    3.70    1.56
  11  -5  -1    1.94    1.04
  11   5  -2   40.26    3.78
 -11   5   2   40.46    2.65
  11   5  -2   37.88    2.98
 -11  -5   2   40.10    3.65
  11  -5  -2   42.78    2.72
  11   5  -3   81.07    4.97
 -11   5   3   76.44    4.36
 -11  -5   3   77.40    4.70
  11  -5  -3   88.83    4.42
  11   5  -3   82.25    4.57
 -11   5   4    6.46    1.85
  11   5  -4    7.06    2.09
 -11  -5   4    3.00    1.70
  11  -5  -4    4.42    1.43
  11   5  -5  360.82   16.26
 -11  -5   5  376.00   15.31
  11  -5  -5  356.75   14.87
 -11   5   5  359.62   13.59
 -11   5   6    5.40    1.58
  11   5  -6    4.46    2.10
 -11  -5   6    4.97    1.83
  11  -5  -6    7.17    1.83
  11   5  -7   71.02    4.60
 -11  -5   7   78.50    4.71
  11  -5  -7   75.59    4.44
 -11   5   7   74.88    4.35
 -11   5   8   23.55    2.50
  11  -5  -8   27.18    2.74
 -11  -5   8   22.39    2.62
  11   5  -8   26.66    2.89
 -11   5   9  784.52   29.54
  11   5  -9  757.49   30.24
 -11  -5   9  800.45   33.89
  11  -5  -9  736.61   27.78
 -11   5  10    3.29    1.84
  11  -5 -10   -0.79    2.22
  11   5 -10    4.20    2.10
 -11  -5  10    6.43    2.62
 -11   5  11   50.28    4.35
  11   5 -11   50.65    3.81
 -11  -5  11   47.89    4.20
  11  -5 -11   53.02    4.06
  11  -5 -12    5.76    2.75
  11   5 -12   11.15    2.10
 -11  -5  12    6.17    2.23
 -11   5  12    0.92    2.63
  11   5 -13  171.94    8.92
 -11  -5  13  185.72   10.25
  11  -5 -13  191.85    8.53
 -11   5  13  176.26    9.36
  11   5 -14   68.49    4.98
 -11   5  14   71.35    5.80
 -11  -5  14   70.73    5.91
  11  -5 -14   82.24    5.37
  11   5 -15  118.54    7.59
 -11  -5  15  150.31    9.06
  11  -5 -15  138.65    8.26
 -11   5  15  136.63    8.70
  11   5 -16  123.28    6.94
 -11   5  16   90.68    7.24
 -11  -5  16   99.89    7.09
  11  -5 -16  116.87    6.81
 -11   5  16  111.92    6.43
  11   5 -17  155.97    8.63
 -11   5  17  156.97    9.88
 -11   5  17  156.11    8.67
  11  -5 -17  165.34    9.69
 -11  -5  17  170.69   10.62
  11   5 -18  179.99   10.19
 -11   5  18  174.78    9.57
 -11  -5  18  202.23   11.01
  11  -5 -18  179.75    9.16
  11   5 -19   37.69    3.22
 -11   5  19   44.51    4.49
 -11  -5  19   42.64    5.23
  11  -5 -19   39.06    4.70
  11   5 -19   42.52    4.18
  11   5 -20    1.08    1.75
 -11   5  20    1.45    2.77
  11  -5 -20   -3.65    3.26
  11   5 -20    1.17    2.35
  11   5 -21   40.12    4.69
  11   5 -21   28.39    3.37
 -11   5  21   33.96    4.21
  11  -5 -21   31.68    5.08
  11   5 -22    5.78    2.15
 -11   5  22    0.53    3.94
  11  -5 -22   -1.30    2.21
  11   5 -22    0.39    3.38
  11   5 -23   23.29    4.68
  11  -5 -23   22.76    3.90
  11   5 -23   21.91    3.63
  11   5 -24   11.06    3.25
  11   5 -24   11.41    3.09
  11  -5 -24    8.18    3.38
  11   5 -25    1.95    2.60
  11  -5 -25    0.26    2.98
  11   5 -25    1.34    2.81
  11   5 -26    1.74    3.21
  11  -5 -26   -1.04    3.11
  11   5 -26    7.54    4.42
  11   5 -27   11.05    4.68
  11  -5 -27   16.81    4.53
  11  -5 -28   37.71    6.07
  11   5 -28   30.05    5.20
  11   5 -29    9.89    6.77
  11  -5 -29   10.57    5.03
 -11   7   1    0.66    1.58
 -11  -7   1    0.39    2.45
  11   7  -1   -0.13    2.48
  11  -7  -1   -1.16    1.55
 -11   7   2  216.24    9.53
  11  -7  -2  212.50    9.22
 -11  -7   2  214.19   10.23
  11   7  -2  207.28    9.80
 -11  -7   3   39.66    3.62
  11   7  -3   34.12    3.40
  11  -7  -3   32.84    2.99
 -11   7   4  114.36    6.36
  11  -7  -4  119.98    5.73
  11   7  -4  111.96    6.55
 -11  -7   4  110.76    7.63
  11   7  -5  153.48    8.53
 -11   7   5  152.54    8.21
  11  -7  -5  149.18    7.17
 -11  -7   5  149.88    8.93
  11   7  -6   16.55    2.63
  11  -7  -6   17.60    2.48
 -11  -7   6   15.01    2.72
 -11   7   6   16.39    3.04
  11  -7  -7  178.53    8.10
 -11   7   7  167.93    8.99
  11   7  -7  192.08    8.96
 -11  -7   7  195.24    9.99
 -11   7   8    0.13    2.64
  11  -7  -8   -0.13    1.70
  11   7  -8    0.92    1.98
 -11  -7   8   -1.43    1.95
 -11   7   9   12.67    3.17
  11  -7  -9   15.96    3.14
  11   7  -9   18.19    3.56
 -11  -7   9   17.27    2.86
  11   7 -10   24.66    2.90
  11  -7 -10   23.69    2.88
 -11  -7  10   21.84    3.90
 -11   7  10   21.64    3.17
 -11   7  11  156.29    9.90
  11   7 -11  157.38    8.32
 -11  -7  11  157.84    9.77
  11  -7 -11  155.12    8.13
 -11   7  12   24.13    4.22
  11  -7 -12   21.50    3.80
  11   7 -12   28.10    3.56
 -11  -7  12   22.53    3.65
  11  -7 -13   -1.57    2.10
 -11  -7  13    2.35    3.26
  11   7 -13   -1.32    2.11
 -11   7  13    3.43    3.43
  11   7 -14  153.87    9.24
 -11   7  14  160.27   10.42
  11  -7 -14  193.16    9.20
 -11  -7  14  186.75    9.29
  11  -7 -15   97.13    6.70
 -11  -7  15   94.58    7.71
  11   7 -15   77.10    6.07
 -11  -7  16    9.26    3.13
  11   7 -16    6.59    2.77
  11  -7 -16   15.62    3.81
  11   7 -17   24.48    4.34
  11  -7 -17   26.52    4.60
  11   7 -18   72.74    6.05
 -11   7  18   72.67    5.98
  11  -7 -18   61.68    6.04
  11   7 -19   93.86    7.50
 -11   7  19   95.49    7.02
  11  -7 -19   85.41    7.22
  11  -7 -20   20.46    4.46
  11   7 -20   24.17    4.47
  11  -7 -21   43.24    5.24
  11   7 -21   45.29    5.52
  11  -7 -22   11.00    4.06
  11   7 -22   18.89    3.94
  11   7 -22    4.10    2.11
  11   7 -23  124.18    8.49
  11   7 -23  133.50   10.50
  11  -7 -23  130.78   11.12
  11   7 -24    3.41    3.01
  11   7 -24    9.14    3.31
  11  -7 -24    6.01    3.66
  11   7 -25   96.18    8.79
  11  -7 -25  100.18   10.18
  11   7 -25   84.29    7.43
  11  -7 -26   14.20    4.04
  11   7 -26    6.29    5.24
  11  -7 -27   95.59   10.80
  11   7 -27   81.47    9.04
 -11  -9   1   17.75    3.60
  11  -9  -1   13.31    2.33
  11   9  -1   18.18    3.66
  11  -9  -1   14.94    2.75
  11   9  -2  136.25    7.99
 -11  -9   2  120.55    8.88
  11  -9  -2  129.66    7.13
  11  -9  -2  135.63    7.64
 -11   9   2  121.29    8.29
  11   9  -3   -5.77    4.06
 -11  -9   3    0.51    3.21
  11  -9  -3    0.00    2.59
 -11   9   3    2.11    1.98
  11   9  -4   63.64    4.99
 -11  -9   4   75.38    7.32
  11  -9  -4   79.70    5.07
 -11   9   4   63.98    5.55
  11   9  -5   21.68    3.55
 -11  -9   5   24.53    3.98
  11  -9  -5   30.81    3.38
 -11   9   5   16.67    3.44
  11   9  -6    0.92    2.24
 -11  -9   6   -0.13    3.47
  11  -9  -6    0.13    1.69
 -11   9   6   -0.93    2.12
  11   9  -7    0.66    3.03
 -11  -9   7    0.90    2.44
  11  -9  -7    0.91    2.74
 -11   9   7   -1.06    2.25
  11   9  -8   95.58    6.34
 -11  -9   8   74.85    6.57
  11  -9  -8   87.71    6.01
 -11   9   8   73.09    6.49
 -11   9   9  197.92   12.19
  11  -9  -9  209.10   10.34
  11   9  -9  214.13   10.98
  11   9 -10   18.52    3.71
 -11   9  10   12.44    3.18
  11  -9 -10   16.49    3.79
  11  -9 -11   16.90    3.93
  11   9 -11   11.79    3.18
  11   9 -12    0.66    2.39
  11  -9 -12    0.52    2.36
  11  -9 -13   -1.58    2.49
  11   9 -13    4.24    2.65
  11   9 -14    2.12    2.52
  11  -9 -14    4.07    2.89
  11   9 -15    4.91    4.11
  11  -9 -15    6.97    4.21
  11  -9 -16   10.00    4.34
  11   9 -16    6.36    3.05
  11  -9 -17  117.00   10.27
  11   9 -17  130.69    8.63
  11  -9 -18    8.43    3.55
  11   9 -18    3.31    3.05
  11   9 -19    2.78    4.11
  11  -9 -19    0.13    2.90
  11  -9 -20   -1.18    2.90
  11   9 -20    4.37    4.50
  11  -9 -21   17.37    4.74
  11   9 -21   20.11    4.10
  11   9 -22   17.19    4.10
  11  -9 -22    7.89    3.82
  11   9 -23    3.30    3.57
  11  -9 -23   -2.37    3.55
  11  -9 -24   13.53    4.60
  11   9 -24    3.30    3.57
  11  -9 -25   19.55    5.64
  11   9 -25   18.35    4.89
 -11 -11   1    2.62    2.62
  11 -11  -1   -3.61    1.80
  11 -11  -1    3.38    2.60
  11  11  -1    0.26    3.54
  11  11  -2   76.63    6.69
  11 -11  -2  102.50    7.50
  11 -11  -2   96.78    7.72
  11  11  -3    0.26    3.15
  11 -11  -3    3.88    2.84
  11  11  -4   24.59    5.00
  11 -11  -4   23.44    3.37
  11  11  -5    2.24    2.90
 -11  11   5    5.41    4.09
  11 -11  -5    4.02    3.24
  11 -11  -5    5.94    3.17
  11 -11  -6    1.56    2.60
  11  11  -6   -0.92    3.83
  11  11  -7   -4.36    3.96
  11 -11  -7    2.99    3.12
  11  11  -8   44.06    5.56
  11 -11  -8   53.53    5.99
  11  11  -9   20.14    4.77
  11 -11  -9    4.30    2.48
  11  11 -10   -7.69    4.11
  11 -11 -10    5.88    4.05
  11  11 -11    5.98    4.25
  11 -11 -11   -0.13    3.79
  11  11 -12  216.18   14.11
  11 -11 -12  230.01   14.82
  11  11 -13    0.53    2.93
  11 -11 -13    8.92    3.54
  11  11 -14  104.12    9.19
  11 -11 -14   95.47    8.02
  11  11 -15    1.86    3.46
  11 -11 -15    5.00    4.86
  11  11 -16  128.84   11.33
  11 -11 -16  120.16    9.48
  11  11 -17    1.20    4.66
  11 -11 -17    1.84    3.16
  11  11 -18    5.46    5.06
  11 -11 -18    3.82    3.82
  11  11 -19   10.79    3.73
  11 -11 -19    9.63    4.62
  11  11 -20    1.07    5.19
  11 -11 -20    3.17    3.83
  11  11 -21   10.52    5.72
  11 -11 -21   13.86    4.62
  11  11 -22    2.26    5.32
  11 -11 -22    1.85    4.49
 -11  11  23    1.86    3.99
  11 -13  -1    6.55    3.85
 -11 -13   1    1.58    4.86
  11 -13  -2   17.12    4.25
 -11 -13   2   12.76    5.65
 -11 -13   3   75.69    8.43
  11 -13  -3   78.75    7.35
  11  13  -4   -0.53    5.14
 -11 -13   4   -0.26    3.43
  11 -13  -4   16.78    4.78
 -11 -13   5   56.22    6.86
  11 -13  -5   63.61    7.11
  11  13  -5   71.27    8.18
  11 -13  -6    8.68    4.14
  11  13  -6   17.45    5.55
  11 -13  -7   69.76    7.27
  11  13  -7   63.93    8.21
  11 -13  -8    6.36    4.55
  11  13  -8    0.13    5.30
  11  13  -9   52.84    7.17
  11 -13  -9   55.28    6.64
  11  13 -10   11.70    7.18
  11 -13 -10    5.21    3.65
  11 -13 -11  102.81    9.92
  11  13 -11   94.25   11.32
  11 -13 -12   -4.83    3.66
  11  13 -12   -0.93    3.47
  11 -13 -13   17.41    4.45
  11  13 -13   12.01    6.27
  11 -13 -14   -1.18    5.24
  11  13 -14    2.27    3.87
  11  13 -15   77.91    9.09
  11 -13 -15  100.67   10.37
  11 -13 -16   11.70    4.73
  11  13 -16    8.16    4.41
  11  13 -17   -6.15    5.88
  11 -13 -17    3.55    4.34
  11 -13 -18   -3.69    4.48
  11  13 -18   -0.54    4.01
 -11 -15   1   -1.05    4.21
  11 -15  -1   -1.15    3.46
 -11 -15   2    7.38    5.27
  11 -15  -2    6.92    3.59
 -11 -15   3    3.43    4.62
  11 -15  -3    5.52    5.01
 -11 -15   4   -5.68    4.09
  11 -15  -4    2.44    5.15
 -11 -15   5   70.73    8.99
  11 -15  -5   70.86    7.99
  11 -15  -6    1.81    5.55
 -11 -15   6   -2.52    4.10
  11 -15  -7   16.80    5.30
 -11 -15   7   24.40    5.70
  11  15  -8   -0.66    4.52
  11 -15  -8   -3.49    5.82
 -11 -15   8    0.00    3.98
  11 -15  -9    1.69    4.54
 -11 -15   9   -1.06    6.12
  11  15  -9   12.37    5.32
  11  15 -10    4.66    5.33
  11 -15 -10   12.33    6.36
  11  15 -11   -3.73    7.07
  11 -15 -11   -6.76    6.37
 -10   0   1   -0.66    1.06
 -10   0   1   -0.55    1.10
  10   0  -1    0.13    0.91
  10   0  -2 1263.90   40.85
 -10   0   2 1212.96   42.18
 -10   0   2 1238.89   45.94
  10   0  -3   -0.39    0.78
 -10   0   3    0.53    0.80
 -10   0   3   -1.65    0.82
  10   0  -4  577.72   20.97
 -10   0   4  588.93   21.01
 -10   0   4  562.41   20.66
 -10   0   5   -0.80    1.19
 -10   0   5    0.14    0.68
  10   0  -5   -0.91    1.17
  10   0  -6   49.67    2.99
 -10   0   6   52.45    3.31
 -10   0   6   47.84    2.18
  10   0  -7   -2.47    1.43
 -10   0   7   -0.93    0.93
 -10   0   7    0.67    0.27
 -10   0   8  452.82   16.85
  10   0  -8  418.96   17.33
  10   0  -9   -1.17    1.56
 -10   0   9   -1.19    1.19
 -10   0  10   -2.64    1.59
  10   0 -10    3.64    1.82
  10   0 -11    0.91    1.30
 -10   0  11   -2.38    1.85
 -10   0  12  362.15   14.16
  10   0 -12  372.53   14.61
  10   0 -13   -1.04    1.82
 -10   0  13   -0.66    1.58
 -10   0  14   79.90    4.88
  10   0 -14   83.89    4.82
  10   0 -15    1.04    2.21
 -10   0  15    1.32    1.71
 -10   0  16  520.30   21.49
  10   0 -16  511.62   19.39
  10   0 -17   -1.95    1.56
 -10   0  17    0.26    2.76
 -10   0  18    1.97    1.97
  10   0 -18    1.17    1.69
  10   0 -19   -1.55    2.33
 -10   0  19    3.81    2.36
 -10   0  20   63.93    5.38
  10   0 -20   66.00    4.79
  10   0 -21    0.13    2.97
 -10   0  21    1.44    2.62
 -10   0  22  209.23   11.76
 -10   0  23   -5.42    2.84
 -10   0  24    1.16    3.35
 -10   0  25   -0.77    2.32
 -10   0  26   16.23    4.38
 -10   0  27   -5.28    3.86
 -10   0  28    7.85    3.35
 -10   0  29   -4.38    2.96
 -10   0  30    2.58    3.48
  10   2  -1  181.92    7.94
 -10   2   1  172.33    7.23
  10  -2  -1  183.64    7.14
 -10  -2   1  180.02    7.14
  10   2  -1  189.01    7.88
  10   2  -2  219.74    8.49
  10   2  -2  216.08    9.28
 -10   2   2  212.84    8.55
 -10  -2   2  222.96    9.26
  10   2  -3 2163.11   74.70
 -10   2   3 2124.09   70.55
 -10  -2   3 2211.58   71.96
  10  -2  -3 2132.16   70.41
  10   2  -3 2162.55   71.20
  10   2  -4   46.28    2.88
 -10   2   4   48.43    2.77
  10  -2  -4   43.56    2.86
  10   2  -4   41.02    2.24
 -10  -2   4   46.54    2.91
  10   2  -5  377.43   13.61
  10   2  -5  380.54   14.30
 -10  -2   5  411.73   14.85
 -10   2   5  385.23   14.26
  10  -2  -5  396.20   14.74
  10   2  -6  574.28   20.14
  10   2  -6  562.18   20.16
 -10   2   6  589.42   20.88
  10  -2  -6  580.70   22.33
 -10  -2   6  599.18   20.95
  10   2  -7   32.04    1.67
 -10  -2   7   31.34    2.51
  10  -2  -7   32.49    3.65
  10   2  -7   31.98    2.48
 -10   2   7   23.33    2.37
 -10   2   8   19.78    2.11
  10  -2  -8   20.63    2.22
  10   2  -8   21.00    2.09
  10   2  -8   22.93    1.11
 -10  -2   8   21.82    2.78
  10   2  -9   19.29    2.22
 -10  -2   9   24.45    2.64
  10  -2  -9   22.33    2.48
 -10   2   9   19.65    2.11
 -10  -2  10 1015.19   33.64
  10  -2 -10  941.28   34.55
  10   2 -10  949.52   32.52
 -10   2  10  966.20   37.67
  10   2 -10 1006.37   34.59
  10   2 -11  272.92   10.96
 -10   2  11  283.41   10.58
  10  -2 -11  269.34   12.03
 -10  -2  11  279.17   10.45
  10   2 -11  273.66    9.99
  10   2 -12   32.28    2.73
 -10   2  12   31.91    3.30
 -10  -2  12   36.14    3.30
 -10   2  12   37.37    2.15
  10  -2 -12   32.65    3.13
  10   2 -12   32.77    1.94
 -10  -2  13    7.38    1.98
  10  -2 -13   11.49    2.22
  10   2 -13    7.18    1.10
 -10   2  13    6.72    1.85
  10   2 -13   13.01    2.08
  10   2 -14   44.21    2.34
 -10   2  14   44.29    2.82
  10  -2 -14   35.22    3.13
 -10  -2  14   35.16    3.42
  10   2 -14   41.47    3.12
 -10   2  14   41.51    3.56
  10   2 -15   -0.52    2.21
  10   2 -15   -0.14    0.82
 -10   2  15    0.40    1.48
 -10   2  15    1.98    2.50
 -10  -2  15    0.39    1.58
  10  -2 -15    0.91    2.09
  10   2 -16    1.37    0.96
 -10   2  16    1.34    1.21
  10  -2 -16    0.13    1.56
 -10  -2  16   -0.79    1.71
  10   2 -16   -1.43    1.56
 -10   2  16   -0.53    1.71
  10   2 -17    0.00    1.82
  10   2 -17    4.11    1.23
 -10   2  17    6.57    1.61
 -10  -2  17    5.12    2.76
  10  -2 -17    4.16    2.60
 -10   2  17    2.37    1.84
  10   2 -18  143.01    8.18
 -10   2  18  148.47    8.95
 -10   2  18  144.80    7.91
  10  -2 -18  155.19    7.68
 -10  -2  18  147.36    9.06
  10   2 -19    0.13    1.94
 -10   2  19   -1.71    3.15
 -10   2  19    0.93    1.73
 -10  -2  19   -3.93    2.88
  10  -2 -19    4.02    1.95
  10   2 -19   -1.09    0.95
  10   2 -20  105.14    6.48
 -10   2  20  117.67    8.01
 -10  -2  20  109.93    8.13
  10   2 -20   97.37    5.86
 -10   2  20  111.88    7.05
  10  -2 -20  109.95    7.27
  10  -2 -21    0.00    2.07
  10   2 -21    0.27    1.77
 -10  -2  21    4.19    2.49
 -10   2  21    9.32    4.20
  10   2 -21    3.49    2.98
  10   2 -22   27.42    3.26
 -10  -2  22   28.27    4.19
  10  -2 -22   27.42    3.75
  10   2 -22   32.20    3.88
  10   2 -23  143.73    9.31
  10   2 -23  139.61    9.23
  10  -2 -23  150.25    9.57
  10   2 -24   20.67    4.13
  10   2 -24   15.57    3.25
  10  -2 -24   12.77    4.39
  10   2 -25   39.79    5.04
  10  -2 -25   45.89    5.54
  10   2 -25   37.18    4.06
  10   2 -26   28.23    4.05
  10  -2 -26   24.85    5.15
  10   2 -26   26.87    5.30
  10   2 -27   21.70    4.91
  10   2 -27   29.41    4.45
  10  -2 -27   28.18    4.89
  10   2 -28   -1.55    2.84
  10  -2 -28    1.03    3.34
  10   2 -29    6.46    4.78
  10  -2 -29    8.48    4.24
  10   2 -30   30.79    5.82
  10  -2 -30   33.54    6.17
 -10  -4   1  107.34    5.75
  10   4  -1  101.36    4.94
  10   4  -1   94.88    5.11
 -10   4   1  101.18    4.63
  10  -4  -1   92.12    4.29
  10   4  -2   62.14    3.26
  10   4  -2   58.19    3.69
 -10   4   2   66.30    3.56
 -10  -4   2   63.97    4.18
  10  -4  -2   69.53    3.51
  10   4  -3   14.56    1.98
  10   4  -3   18.67    1.96
 -10   4   3   16.58    1.71
 -10  -4   3   19.87    2.48
  10  -4  -3   19.39    1.56
 -10   4   4   47.74    3.42
  10   4  -4   53.51    3.93
 -10  -4   4   55.23    3.54
  10  -4  -4   52.40    3.13
  10   4  -5   23.58    2.10
 -10   4   5   21.30    2.24
 -10  -4   5   17.56    2.36
  10  -4  -5   18.14    2.35
 -10   4   6  580.32   20.02
  10   4  -6  570.37   21.01
 -10  -4   6  604.56   21.04
  10  -4  -6  565.43   22.11
  10  -4  -7    0.39    1.18
 -10   4   7    1.31    1.31
  10   4  -7    2.10    1.44
 -10  -4   7    1.71    1.31
 -10   4   8  266.66   12.64
  10   4  -8  267.14   10.90
 -10  -4   8  285.78   11.06
  10  -4  -8  269.19   11.53
  10   4  -9   31.20    3.15
 -10  -4   9   36.55    3.03
  10  -4 -10  173.19    7.08
  10   4 -10  166.26    8.91
 -10   4  10  178.78    8.17
 -10  -4  10  170.55    7.90
  10  -4 -11   95.31    5.50
 -10   4  11   92.76    5.40
 -10  -4  11   96.52    5.79
  10   4 -11   94.39    5.37
 -10   4  12  187.12    9.09
  10  -4 -12  195.19    8.52
  10   4 -12  207.48    8.78
 -10  -4  12  194.45    8.96
 -10   4  13   29.48    3.16
 -10  -4  13   33.12    3.02
  10  -4 -13   31.41    3.27
  10   4 -13   34.64    3.40
  10  -4 -14  334.56   14.94
  10   4 -14  370.54   14.65
 -10   4  14  358.17   17.00
 -10  -4  14  372.62   16.58
 -10  -4  15   40.42    3.94
  10  -4 -15   30.34    3.53
 -10   4  15   36.97    3.22
  10   4 -15   36.93    3.52
 -10   4  15   30.13    3.82
 -10  -4  16   33.57    3.67
 -10   4  16   29.07    3.81
  10   4 -16   24.91    3.26
 -10   4  16   25.89    2.54
  10  -4 -16   24.31    3.14
  10  -4 -17    5.09    2.09
 -10   4  17   12.51    2.00
  10   4 -17    9.38    2.08
  10   4 -17    7.43    1.62
 -10   4  17    5.79    2.76
 -10  -4  17   14.41    2.36
 -10  -4  18    6.02    2.49
  10  -4 -18    5.09    2.87
 -10   4  18   10.63    2.39
  10   4 -18    5.42    1.49
  10   4 -18    7.42    2.34
 -10   4  18    1.18    3.02
  10  -4 -19   32.32    4.30
  10   4 -19   33.61    2.85
 -10   4  19   37.96    4.73
 -10   4  19   44.07    3.85
  10   4 -19   29.41    3.12
 -10  -4  19   32.83    4.58
  10  -4 -20   70.94    5.47
  10   4 -20   61.77    5.46
  10   4 -20   58.94    4.48
 -10   4  20   61.80    5.97
 -10  -4  20   57.38    5.49
  10   4 -21   13.13    3.12
 -10   4  21   16.95    3.44
  10  -4 -21    9.49    2.86
  10   4 -21   10.29    2.84
 -10  -4  21   14.63    3.27
  10   4 -22   75.16    6.36
  10  -4 -22   80.24    6.49
  10   4 -22   88.86    6.76
  10   4 -23   -2.47    2.34
  10   4 -23   -4.86    2.29
  10  -4 -23   -1.04    2.33
  10   4 -24   67.64    6.62
  10   4 -24   52.67    5.53
  10  -4 -24   66.03    6.86
  10  -4 -25    5.04    3.36
  10   4 -25    0.52    3.64
  10   4 -25    3.09    2.96
  10   4 -26   21.88    4.30
  10  -4 -26   25.95    4.13
  10   4 -26   14.41    3.38
  10   4 -27    9.74    4.42
  10  -4 -27   17.28    4.13
  10   4 -27   11.92    3.08
  10   4 -28    5.20    3.51
  10  -4 -28    4.38    3.48
  10   4 -29   19.37    5.59
  10  -4 -29   33.58    5.92
  10   6  -1   61.33    4.17
 -10   6   1   64.94    3.84
 -10  -6   1   70.75    4.40
  10  -6  -1   62.01    3.64
  10   6  -2    5.61    2.22
 -10   6   2    5.03    1.72
 -10  -6   2    4.53    2.33
  10  -6  -2    5.59    1.82
  10   6  -3   34.88    3.66
 -10   6   3   34.13    2.91
 -10  -6   3   33.00    3.37
  10  -6  -3   35.78    2.99
  10   6  -4  107.06    6.55
 -10   6   4  114.61    5.56
 -10  -6   4  113.45    5.97
  10  -6  -4  114.79    5.74
  10   6  -5  103.71    5.77
 -10   6   5   96.02    5.55
 -10  -6   5  116.15    6.49
  10  -6  -5  103.85    5.88
  10   6  -6  151.94    8.02
 -10   6   6  150.83    6.74
 -10  -6   6  133.80    8.05
  10  -6  -6  130.35    6.02
  10   6  -7    5.79    1.84
 -10   6   7    3.56    1.58
 -10  -6   7    2.47    2.47
  10  -6  -7    3.53    2.09
  10   6  -8   15.27    2.50
 -10   6   8   13.05    2.37
 -10  -6   8   14.31    2.34
  10  -6  -8   19.11    2.36
  10   6  -9    3.95    1.98
 -10   6   9    5.67    2.11
 -10  -6   9    9.77    2.08
  10  -6  -9   10.08    2.23
  10   6 -10   73.23    5.40
 -10   6  10   70.47    5.67
 -10  -6  10   74.21    4.83
  10  -6 -10   70.24    4.98
  10   6 -11  303.69   13.32
 -10   6  11  319.87   14.25
 -10  -6  11  320.99   15.04
  10  -6 -11  332.79   13.66
  10   6 -12  305.05   13.71
 -10   6  12  293.22   15.03
 -10  -6  12  311.68   14.92
  10  -6 -12  307.08   13.66
  10   6 -13  113.83    6.85
 -10   6  13  117.69    7.12
 -10  -6  13  132.78    8.77
  10  -6 -13  130.42    7.35
  10   6 -14    6.31    2.89
 -10   6  14    2.50    2.37
 -10  -6  14    4.97    2.88
  10  -6 -14    7.61    2.49
  10  -6 -15  117.30    7.62
  10   6 -15  115.40    6.84
 -10   6  15  114.09    7.38
 -10  -6  15  128.62    7.98
  10   6 -16  113.35    6.44
 -10   6  16   97.35    7.11
 -10  -6  16  115.25    8.50
  10  -6 -16  121.08    7.62
  10  -6 -17  149.09    8.93
  10   6 -17  150.41    8.67
 -10   6  17  156.37    8.44
 -10  -6  17  143.68    9.81
  10  -6 -18   56.61    5.38
  10   6 -18   48.40    4.72
 -10   6  18   56.01    4.66
 -10  -6  18   51.17    5.22
  10  -6 -19  279.59   14.16
  10   6 -19  256.63   13.39
 -10   6  19  236.54   14.09
 -10  -6  19  232.75   14.38
  10   6 -20   81.86    6.82
 -10   6  20   75.46    5.82
  10  -6 -20   68.17    6.41
 -10   6  21  123.59    8.06
  10   6 -21  125.67    9.04
  10   6 -21  103.96    8.12
  10  -6 -21  132.27    9.29
  10   6 -22   60.73    5.47
  10   6 -22   78.24    7.07
  10  -6 -22   76.76    7.18
  10   6 -23   61.60    6.02
  10   6 -23   48.91    5.07
  10  -6 -23   50.07    5.87
  10   6 -24   30.20    4.97
  10   6 -24   28.52    4.00
  10  -6 -24   31.25    5.08
  10   6 -25   -1.44    2.75
  10   6 -25   -7.59    3.86
  10  -6 -25    3.90    4.55
  10   6 -26   58.69    6.13
  10   6 -26   43.01    6.67
  10  -6 -26   48.67    7.40
  10   6 -27   51.77    7.32
  10  -6 -27   45.48    7.78
  10   6 -28   -2.88    3.27
  10  -6 -28    5.05    5.56
 -10   8   1  179.63    9.60
 -10  -8   1  175.63   10.56
  10  -8  -1  182.62    8.57
  10   8  -1  163.63    8.62
  10  -8  -1  197.37    9.73
  10  -8  -2    9.22    1.95
 -10   8   2    4.75    2.51
  10   8  -2    9.02    2.48
 -10  -8   2    5.40    3.09
 -10   8   3  252.87   12.17
 -10  -8   3  254.52   12.75
  10  -8  -3  269.59   11.46
  10   8  -3  274.58   12.05
  10  -8  -4   83.30    4.82
  10   8  -4   82.32    6.03
 -10   8   4   73.67    5.56
 -10  -8   4   78.79    6.05
 -10   8   5   15.08    2.78
 -10  -8   5   20.83    3.86
  10  -8  -5   18.77    2.87
  10   8  -5   27.97    3.41
  10  -8  -6    9.00    2.87
 -10   8   6   12.04    2.91
  10   8  -6   11.57    2.63
 -10  -8   6    5.15    3.22
  10  -8  -7  274.65   12.43
  10   8  -7  270.14   12.26
 -10   8   7  304.12   15.10
 -10  -8   7  302.31   15.48
  10  -8  -8  155.80    7.86
  10   8  -8  129.65    7.79
 -10   8   8  150.08    9.13
 -10  -8   8  142.81    9.55
 -10   8   9    2.91    2.11
 -10  -8   9    9.42    3.23
  10  -8  -9    3.54    2.75
  10   8  -9    6.60    2.51
  10  -8 -10    3.80    2.75
 -10   8  10    6.74    3.70
  10   8 -10    6.48    2.38
 -10  -8  10    9.82    2.71
 -10   8  11    3.83    3.30
  10  -8 -11   -1.18    1.84
  10   8 -11   -1.06    1.98
 -10  -8  11   -0.13    2.07
  10  -8 -12   14.45    2.76
  10   8 -12   17.46    3.04
 -10   8  12   14.52    3.43
 -10  -8  12   22.15    4.02
 -10   8  13    7.79    3.04
 -10  -8  13    3.76    3.37
  10  -8 -13    4.86    2.23
  10   8 -13    4.37    2.25
  10  -8 -14   55.89    4.74
  10   8 -14   51.74    4.50
 -10  -8  14   46.60    4.55
  10   8 -15  147.65    9.27
  10  -8 -15  159.98    9.22
 -10  -8  15  148.60   10.54
  10   8 -16   27.64    3.84
  10  -8 -16   29.87    4.74
  10  -8 -17   -2.37    3.42
  10   8 -17   -3.17    3.04
  10   8 -18   24.05    3.70
  10  -8 -18   17.50    4.48
  10  -8 -19    1.97    4.21
  10   8 -19    4.89    3.70
  10   8 -20    0.00    3.83
  10  -8 -20    5.66    4.47
  10  -8 -21   11.43    4.86
  10   8 -21   10.16    3.30
  10   8 -22   13.45    3.82
  10  -8 -22   17.73    5.25
  10  -8 -23   20.20    5.64
  10   8 -23   25.57    4.22
  10   8 -23   21.38    4.07
  10   8 -24    3.15    4.07
  10   8 -24    1.58    3.29
  10  -8 -24    1.18    3.41
  10   8 -25    7.90    4.08
  10   8 -25    4.47    4.08
  10  -8 -25   -0.52    3.66
  10   8 -26    6.05    5.13
  10  -8 -26    8.36    4.70
  10  10  -1    1.57    2.49
  10 -10  -1   -1.68    1.55
  10 -10  -1   -2.74    1.83
  10 -10  -2   70.47    5.44
  10 -10  -2   82.97    5.90
  10  10  -2   82.30    6.55
  10 -10  -3   21.57    3.29
  10 -10  -3   16.47    2.85
  10  10  -3   18.37    3.67
  10 -10  -4   -1.17    2.47
  10  10  -4   -1.97    4.33
 -10  10   4    2.64    2.37
  10 -10  -4   -1.05    3.16
 -10  10   5    4.23    3.83
  10  10  -5    0.66    2.50
  10 -10  -5    2.21    1.95
 -10  10   6   21.16    3.84
  10 -10  -6   20.84    3.52
  10  10  -6   27.53    3.82
  10 -10  -7   11.74    3.52
  10  10  -7    5.81    3.43
 -10  10   7    9.66    3.31
 -10  10   8   39.59    5.43
  10  10  -8   61.18    5.82
  10 -10  -8   69.10    6.01
  10 -10  -9   31.65    4.32
  10  10  -9   28.98    3.97
  10 -10 -10   30.78    4.19
  10  10 -10   22.26    3.98
  10 -10 -11   40.65    5.51
  10  10 -11   36.87    4.25
  10  10 -12   75.80    6.64
  10 -10 -12   49.76    5.52
  10 -10 -13    7.89    3.81
  10  10 -13    9.03    4.12
  10 -10 -14   41.98    5.13
  10  10 -14   35.22    4.92
  10 -10 -15  114.99    9.75
  10  10 -15   96.38    7.98
  10 -10 -16   -0.40    2.64
  10  10 -16   -7.58    3.86
  10 -10 -17   25.46    4.75
  10  10 -17    9.97    3.32
  10 -10 -18    0.13    3.17
  10  10 -18    0.27    2.92
  10  10 -19   -1.20    4.39
  10 -10 -19   -1.32    3.17
  10  10 -20    2.92    3.45
  10 -10 -20    1.72    3.56
  10  10 -21   12.35    4.12
  10 -10 -21    9.50    4.75
  10 -10 -22   -3.69    3.56
  10  10 -22    1.86    3.85
  10  10 -23   -9.55    5.17
  10 -10 -23   -0.40    3.96
  10  10 -24   12.46    6.50
  10 -10 -24   13.44    5.01
 -10 -12   1   32.42    4.46
  10 -12  -1   29.92    4.51
 -10 -12   2   36.25    5.25
  10 -12  -2   35.13    4.91
 -10 -12   3    0.39    4.08
  10  12  -3    6.18    3.42
  10  12  -4    0.13    2.90
  10 -12  -4    5.18    3.76
  10  12  -5   28.07    5.27
  10 -12  -5   23.74    3.89
  10  12  -6   37.62    5.81
  10 -12  -6   39.23    4.81
  10  12  -7   26.04    5.68
  10 -12  -7   33.43    4.81
  10  12  -8   32.83    6.35
  10 -12  -8   30.49    4.69
  10  12  -9   10.61    5.83
  10 -12  -9    8.61    3.65
  10 -12 -10  111.34    9.41
  10  12 -10  100.63    9.16
  10  12 -11   30.70    4.92
  10 -12 -11   30.76    5.37
  10  12 -12    6.39    3.59
  10 -12 -12    7.34    3.54
  10 -12 -13   41.61    6.17
  10  12 -13   32.36    6.39
  10  12 -14   43.72    7.07
  10 -12 -14   40.35    5.52
  10 -12 -15  127.01   10.93
  10  12 -15  105.49   10.81
  10  12 -16    6.27    5.20
  10 -12 -16    0.00    5.27
  10  12 -17   31.09    5.61
  10 -12 -17   38.13    6.73
  10  12 -18   -3.34    3.47
  10 -12 -18    3.57    5.55
  10  12 -19   14.15    6.14
  10 -12 -19    6.08    6.08
  10 -12 -20    8.33    6.61
  10  12 -20    8.81    4.00
 -10  12  21    7.20    4.00
 -10 -14   1    9.33    5.26
  10 -14  -1   10.15    4.50
 -10 -14   2   -1.45    5.13
  10 -14  -2    6.82    3.48
  10 -14  -3   -0.26    3.09
 -10 -14   3   -0.53    5.40
 -10 -14   4   35.60    5.54
  10 -14  -4   29.56    6.58
  10 -14  -5   26.76    4.91
 -10 -14   5   30.63    5.68
 -10 -14   6    8.99    5.29
  10 -14  -6   10.75    4.14
  10  14  -6   17.58    4.76
  10  14  -7    2.12    4.24
 -10 -14   7    5.16    5.30
  10 -14  -7   -1.56    4.54
  10  14  -8   44.55    7.16
  10 -14  -8   49.86    6.88
  10  14  -9    1.86    3.45
  10 -14  -9    4.03    5.20
  10 -14 -10    5.86    5.47
  10  14 -10    3.19    5.58
  10  14 -11   35.55    6.26
  10 -14 -11   29.10    5.87
  10  14 -12    3.47    4.27
  10 -14 -12    9.80    4.05
  10  14 -13    4.80    6.14
  10 -14 -13   11.13    6.28
  10  14 -14    3.74    3.87
  10 -14 -14    1.18    5.90
  10  14 -15    8.55    8.95
  10 -14 -15   -2.36    4.33
 -10  14  16   -1.60    8.16
  -9   1   1  300.46   11.52
  -9  -1   1  309.86   11.67
   9   1  -1  284.75   10.84
   9   1  -1  293.59   11.80
  -9  -1   1  290.11   12.13
   9  -1  -1  288.85   10.80
   9   1  -2 1015.49   36.10
  -9   1   2 1038.47   36.05
  -9  -1   2 1068.29   35.31
  -9  -1   2 1014.23   37.68
   9  -1  -2 1017.88   33.84
   9   1  -2  991.70   36.62
   9   1  -3  479.40   17.39
   9   1  -3  472.18   17.84
  -9   1   3  498.70   18.68
  -9  -1   3  479.28   18.05
   9  -1  -3  482.11   17.19
  -9  -1   3  515.20   18.05
   9   1  -4   19.57    1.83
  -9   1   4   16.51    1.59
  -9  -1   4   17.88    1.59
   9  -1  -4   19.77    1.69
   9   1  -5   13.69    1.57
  -9   1   5   14.00    1.72
  -9  -1   5   16.28    1.72
   9  -1  -5   14.06    1.69
   9   1  -6  229.25    9.27
  -9   1   6  240.09    9.53
  -9  -1   6  235.28    9.54
   9  -1  -6  208.91    8.88
   9   1  -7   12.12    1.56
  -9   1   7   15.58    1.85
  -9  -1   7   15.87    2.12
   9  -1  -7   16.04    1.96
   9   1  -8    2.47    1.17
  -9   1   8    4.09    1.72
  -9  -1   8    3.57    1.59
   9  -1  -8    2.35    1.04
   9   1  -9  524.06   20.61
  -9   1   9  578.67   21.31
  -9  -1   9  590.90   20.53
   9  -1  -9  576.08   22.62
   9   1 -10   13.67    2.08
  -9   1  10   12.93    1.85
  -9   1  10   13.64    1.08
  -9  -1  10   15.31    1.98
   9  -1 -10   14.49    1.70
   9  -1 -11  254.71   10.98
  -9  -1  11  271.89   10.44
   9   1 -11  263.36   10.31
  -9   1  11  257.48    9.91
  -9   1  11  240.03    9.91
   9   1 -12    3.90    1.82
   9   1 -12    4.55    0.83
  -9   1  12    5.27    1.58
  -9  -1  12    7.38    1.71
   9  -1 -12    1.30    1.30
  -9   1  12    4.07    0.81
   9   1 -13   50.73    4.03
  -9   1  13   54.03    3.82
  -9   1  13   48.66    2.99
  -9  -1  13   56.64    4.09
   9   1 -13   50.54    2.48
   9  -1 -13   49.41    3.78
   9   1 -14  175.91    7.16
   9   1 -14  156.34    6.75
  -9   1  14  157.39    7.65
  -9   1  14  170.58    7.32
  -9  -1  14  169.52    8.04
   9  -1 -14  168.31    7.83
   9   1 -15   17.58    1.79
  -9   1  15   18.45    1.89
   9   1 -15   16.63    2.47
  -9   1  15   16.45    2.50
  -9  -1  15   13.28    2.89
   9  -1 -15   17.70    2.34
   9   1 -16   -0.52    1.43
   9   1 -16   -1.10    0.96
  -9   1  16    0.26    1.84
  -9  -1  16    0.66    1.58
   9  -1 -16    2.21    2.47
  -9   1  16   -0.13    1.07
   9   1 -17   17.39    2.05
  -9   1  17   22.48    3.02
  -9  -1  17   26.79    3.02
   9   1 -17   25.82    2.98
   9  -1 -17   20.91    2.86
   9   1 -18  231.65   10.39
  -9   1  18  210.83   11.70
  -9  -1  18  241.02   13.13
   9  -1 -18  215.01   10.65
   9   1 -18  235.44    9.73
   9   1 -19   25.13    3.24
   9   1 -19   17.48    2.32
  -9  -1  19   23.73    3.41
   9  -1 -19   14.78    2.59
  -9   1  19   15.49    2.89
   9   1 -20   11.26    2.72
   9   1 -20   16.09    2.32
  -9   1  20   15.87    3.80
   9  -1 -20   11.52    3.37
  -9  -1  20    9.17    3.67
   9   1 -21  187.95    9.01
  -9   1  21  187.45   10.62
  -9  -1  21  207.43   12.58
   9  -1 -21  181.83    9.58
   9   1 -21  207.20   10.88
   9   1 -22    1.81    3.10
  -9   1  22    4.85    3.14
  -9  -1  22    0.13    2.49
   9  -1 -22    1.55    2.20
   9   1 -22   -0.41    1.63
   9   1 -23   50.55    4.89
   9  -1 -23   47.11    4.39
   9   1 -23   52.45    4.91
   9   1 -24   15.75    3.23
   9   1 -24    8.96    2.85
   9  -1 -24   14.96    4.00
   9   1 -25   75.01    6.20
   9   1 -25   80.83    6.38
   9  -1 -25   88.02    7.86
   9  -1 -26    2.19    2.70
   9   1 -26    2.32    2.71
   9   1 -27   -0.13    2.58
   9  -1 -27    6.18    3.35
   9  -1 -28    1.67    2.96
   9   1 -28   -0.90    4.26
   9   1 -29   32.70    5.56
   9  -1 -29   44.42    5.67
   9   1 -30    2.46    4.79
   9  -1 -30    4.89    3.48
   9   3  -1    7.91    1.55
   9   3  -1    8.19    1.17
  -9   3   1    6.31    1.18
  -9  -3   1    4.97    1.18
   9  -3  -1    5.46    1.17
   9   3  -2 1650.89   58.13
   9   3  -2 1645.54   56.92
  -9   3   2 1638.37   53.17
  -9  -3   2 1677.17   58.19
  -9   3   3   78.65    4.20
   9   3  -3   85.60    4.05
   9   3  -3   94.56    4.38
  -9  -3   3   87.66    4.60
   9  -3  -3   86.83    3.92
   9   3  -4  715.97   26.61
   9   3  -4  775.64   28.85
  -9   3   4  788.28   26.18
  -9  -3   4  814.47   27.27
   9  -3  -4  741.67   29.67
   9  -3  -5  176.77    7.20
   9   3  -5  156.14    7.08
  -9   3   5  170.90    6.97
  -9  -3   5  182.17    7.77
   9  -3  -6  903.07   33.01
   9   3  -6  834.79   33.31
  -9   3   6  907.47   29.50
  -9  -3   6  974.76   36.41
   9  -3  -7  106.35    5.24
   9   3  -7  111.06    6.29
  -9   3   7  106.10    5.00
  -9  -3   7  113.14    5.14
   9   3  -8  340.07   13.76
  -9   3   8  377.36   16.07
  -9  -3   8  379.68   13.73
   9  -3  -8  363.15   13.89
   9  -3  -9   17.28    2.09
   9   3  -9   15.83    2.22
  -9   3   9   13.81    2.37
  -9  -3   9   16.86    2.11
   9  -3 -10  293.31   13.37
   9   3 -10  305.73   12.69
  -9   3  10  302.14   13.70
  -9  -3  10  320.18   12.01
   9  -3 -11  497.40   18.36
   9   3 -11  455.84   18.18
  -9   3  11  466.81   18.85
  -9  -3  11  486.17   17.82
   9   3 -12  131.43    7.05
  -9   3  12  140.16    6.72
  -9  -3  12  146.96    6.72
   9  -3 -12  128.33    6.94
   9  -3 -13  209.85    9.82
   9   3 -13  218.72    9.41
  -9   3  13  217.25   10.28
  -9   3  13  214.41    8.93
  -9  -3  13  238.22    9.88
  -9   3  14  107.35    6.71
   9   3 -14  107.91    6.39
   9   3 -14  105.77    5.30
  -9   3  14  106.68    5.65
  -9  -3  14  112.31    5.92
   9  -3 -14  100.22    5.49
   9   3 -15  406.33   15.79
   9   3 -15  383.35   14.35
  -9   3  15  400.58   16.99
  -9   3  15  379.99   16.54
  -9  -3  15  413.55   19.06
   9  -3 -15  400.42   17.39
  -9   3  16   52.19    5.00
   9   3 -16   58.95    4.30
   9   3 -16   54.63    3.42
  -9   3  16   63.22    4.16
  -9  -3  16   63.73    4.59
   9  -3 -16   54.65    4.05
  -9  -3  17   84.64    5.25
   9   3 -17   71.79    5.34
   9   3 -17   66.13    4.10
  -9   3  17   73.18    5.91
  -9   3  17   84.47    5.36
   9  -3 -17   71.80    4.82
  -9   3  18   21.80    3.55
   9   3 -18   21.05    3.12
   9   3 -18   15.43    2.73
  -9   3  18   17.65    2.94
  -9  -3  18   20.03    3.14
   9  -3 -18   19.65    3.12
  -9  -3  19   -3.14    3.01
   9   3 -19   -0.68    1.09
  -9   3  19   -3.81    2.89
  -9   3  19    5.21    2.27
   9  -3 -19    2.21    2.60
   9   3 -19    1.30    2.60
   9   3 -20    7.27    2.99
   9   3 -20    4.22    2.18
  -9   3  20    1.57    2.49
  -9   3  20    5.20    2.40
  -9  -3  20    2.75    2.22
   9  -3 -20    6.23    2.99
   9   3 -21   -1.30    2.47
   9   3 -21   -0.14    1.36
  -9   3  21   -0.27    2.39
   9  -3 -21    4.02    3.11
  -9  -3  21    1.96    2.48
   9   3 -22    6.49    2.46
   9   3 -22    7.86    2.71
  -9  -3  22   -0.39    3.66
   9  -3 -22    8.42    2.85
   9   3 -23   26.84    4.54
   9   3 -23   34.65    4.06
  -9   3  23   29.99    3.83
   9  -3 -23   30.91    4.01
   9   3 -24    4.41    3.50
   9   3 -24    3.11    2.03
   9  -3 -24    9.30    2.97
   9   3 -25   15.69    3.50
   9  -3 -25    9.03    3.35
   9   3 -25   14.56    3.51
   9   3 -26   34.73    4.58
   9  -3 -26   50.00    5.67
   9   3 -26   39.17    5.58
   9   3 -27   25.30    4.41
   9   3 -27   18.28    4.44
   9  -3 -27   27.29    4.38
   9   3 -28   28.56    4.93
   9   3 -28   26.98    4.97
   9  -3 -28   23.41    4.89
   9   3 -29   23.39    5.33
   9   3 -29    7.37    3.75
   9  -3 -29   25.71    5.79
   9   5  -1   58.91    4.16
  -9   5   1   62.34    3.44
  -9  -5   1   62.04    3.76
   9  -5  -1   60.09    3.51
   9  -5  -2   55.35    3.13
   9   5  -2   54.07    3.13
  -9   5   2   48.01    3.04
  -9  -5   2   53.13    3.37
   9  -5  -3  296.67   11.36
   9   5  -3  283.61   11.50
  -9   5   3  302.23   11.51
  -9  -5   3  287.29   12.08
   9   5  -4   54.17    3.40
  -9   5   4   56.86    3.43
  -9  -5   4   53.76    3.51
   9  -5  -4   53.53    3.53
   9  -5  -5  273.40   11.39
   9   5  -5  252.62   11.02
  -9   5   5  276.37   10.17
  -9  -5   5  275.41   11.33
   9  -5  -6   33.62    3.01
   9   5  -6   30.33    3.15
  -9   5   6   32.00    2.77
  -9  -5   6   26.70    2.87
   9  -5  -7  100.28    5.24
   9   5  -7   99.74    5.39
  -9   5   7   95.04    5.27
  -9  -5   7  114.63    5.35
   9   5  -8    4.47    1.71
  -9   5   8    1.45    1.45
  -9  -5   8    2.61    1.57
  -9  -5   9   64.84    4.06
   9   5  -9   59.44    4.08
  -9   5   9   58.68    4.34
   9  -5  -9   67.50    4.20
   9   5 -10   72.98    4.34
  -9   5  10   79.72    4.74
   9  -5 -10   65.43    4.46
  -9  -5  10   68.04    4.45
   9   5 -11  313.08   12.11
  -9   5  11  282.94   13.04
   9  -5 -11  318.55   14.05
  -9  -5  11  308.71   13.12
   9   5 -12   12.74    2.23
  -9   5  12   14.20    3.03
  -9  -5  12    8.12    2.49
   9  -5 -12   11.54    2.23
  -9  -5  13    5.63    2.62
   9   5 -13    3.68    1.84
  -9   5  13    1.97    2.63
   9  -5 -13    4.46    1.97
   9   5 -14  137.22    7.22
  -9   5  14  136.87    7.76
   9  -5 -14  145.53    7.74
  -9  -5  14  153.06    8.26
  -9  -5  15    5.76    3.01
   9   5 -15    6.95    3.02
  -9   5  15    0.92    2.76
  -9   5  15    5.78    1.61
   9  -5 -15    9.83    2.36
   9   5 -16   91.17    5.24
  -9   5  16   75.82    6.70
  -9   5  16   81.18    5.91
  -9  -5  16   81.09    6.28
   9  -5 -16   78.98    5.37
  -9   5  17   22.72    3.42
   9   5 -17   21.07    2.75
  -9   5  17   18.02    2.54
  -9  -5  17   19.08    3.14
   9  -5 -17   15.84    3.01
  -9   5  18   35.95    4.00
   9   5 -18   38.19    4.19
  -9   5  18   41.61    4.60
  -9  -5  18   36.18    4.18
   9  -5 -18   38.18    3.92
   9   5 -19   31.89    3.92
   9   5 -19   21.51    2.81
  -9   5  19   31.75    3.06
  -9  -5  19   27.02    3.92
   9  -5 -19   40.23    4.44
   9   5 -20   62.41    5.36
  -9   5  20   79.82    6.37
  -9  -5  20   75.00    6.53
   9   5 -20   65.58    5.49
   9  -5 -20   75.42    6.40
   9   5 -21    2.15    2.28
   9   5 -21    0.65    2.09
  -9   5  21    7.94    3.31
  -9  -5  21    2.61    3.78
   9  -5 -21    4.43    2.74
   9   5 -22    6.53    2.48
   9   5 -22    4.70    2.82
   9  -5 -22    5.60    3.12
   9   5 -23  113.80    8.23
   9   5 -23   94.14    7.78
   9  -5 -23  119.15    9.36
   9  -5 -24    3.37    3.11
   9   5 -24    1.70    3.52
   9   5 -24    5.36    4.02
   9   5 -25   18.47    3.61
   9   5 -25   13.70    3.39
   9  -5 -25   15.67    3.89
   9   5 -26    9.27    3.26
   9   5 -26    8.15    3.61
   9  -5 -26   13.84    3.88
   9   5 -27    9.27    5.87
   9   5 -27    4.40    2.93
   9  -5 -27    3.75    3.62
   9   5 -28    7.44    4.70
   9   5 -28   -4.40    4.26
   9  -5 -28    3.74    3.87
   9   5 -29    3.01    6.14
   9  -5 -29   -1.55    5.28
   9  -7  -1   10.14    1.95
   9   7  -1    9.65    2.22
  -9   7   1    8.04    1.98
  -9  -7   1    7.60    2.06
   9  -7  -2  115.57    5.35
   9   7  -2  118.27    6.14
  -9   7   2  113.83    6.21
  -9  -7   2  114.14    6.96
   9   7  -3   -2.22    1.70
  -9   7   3    1.98    1.85
  -9  -7   3    1.93    1.67
   9  -7  -3    1.95    1.69
   9   7  -4   16.11    2.49
  -9   7   4   11.64    2.38
  -9  -7   4   17.63    2.70
   9  -7  -4   18.27    2.35
   9  -7  -5  236.18   10.21
   9   7  -5  239.03   10.77
  -9   7   5  236.28   10.86
  -9  -7   5  245.46   11.74
   9  -7  -6  445.69   17.69
   9   7  -6  462.33   20.79
  -9   7   6  462.57   17.74
  -9  -7   6  484.06   21.58
   9   7  -7    0.39    1.97
  -9   7   7   -0.53    1.59
  -9  -7   7    2.45    2.45
   9  -7  -7    0.65    1.44
   9   7  -8   -1.45    2.50
  -9   7   8    0.79    1.58
  -9  -7   8    1.81    1.94
   9  -7  -8   -0.39    2.36
   9   7  -9  293.52   12.55
  -9   7   9  310.22   14.27
  -9  -7   9  316.35   14.79
   9  -7  -9  318.35   14.45
   9   7 -10   69.57    4.62
  -9   7  10   59.48    4.88
  -9  -7  10   69.22    5.06
   9  -7 -10   70.10    4.73
   9   7 -11   19.94    3.30
  -9   7  11   26.76    3.56
  -9  -7  11   24.66    3.38
   9  -7 -11   25.36    3.28
   9  -7 -12   19.85    2.89
   9   7 -12   21.40    3.17
  -9   7  12   12.12    3.69
  -9  -7  12   21.70    3.12
   9  -7 -13  504.86   20.56
   9   7 -13  506.79   19.19
  -9   7  13  470.30   22.70
  -9  -7  13  536.94   24.67
   9  -7 -14   40.25    4.21
   9   7 -14   33.67    3.57
  -9   7  14   45.17    4.61
  -9  -7  14   40.74    4.56
   9  -7 -15    7.76    2.50
   9   7 -15    4.36    1.98
  -9   7  15    2.90    2.76
  -9  -7  15    5.86    2.60
   9  -7 -16   29.99    3.95
   9   7 -16   30.21    4.09
  -9  -7  16   35.81    4.43
  -9  -7  17  333.89   17.89
   9   7 -17  329.54   14.93
  -9   7  17  309.31   18.13
   9  -7 -17  352.86   17.26
  -9  -7  18   25.78    3.78
   9   7 -18   20.30    4.61
  -9   7  18   27.53    4.13
   9  -7 -18   26.95    3.94
   9   7 -19   63.62    5.40
   9  -7 -19   71.86    6.70
   9   7 -20   27.65    4.08
   9  -7 -20   26.91    5.12
   9   7 -21  289.07   16.21
   9  -7 -21  305.13   16.02
   9   7 -22   55.76    5.26
   9   7 -22   34.52    5.27
   9  -7 -22   53.17    6.94
   9  -7 -23   13.47    5.10
   9   7 -23   16.70    3.68
   9   7 -23   10.43    2.90
   9   7 -24   -1.32    2.51
   9   7 -24    1.45    2.76
   9  -7 -24    5.35    3.53
   9   7 -25  199.70   14.73
   9   7 -25  182.62   14.95
   9  -7 -25  213.53   16.83
   9   7 -26    5.12    4.86
   9   7 -26    8.32    4.23
   9  -7 -26   16.14    4.29
   9   7 -27   28.11    4.73
   9  -7 -27   24.42    5.20
   9   9  -1   31.78    4.45
  -9  -9   1   26.04    3.59
   9  -9  -1   40.61    4.15
   9  -9  -1   33.36    3.40
   9   9  -2   41.09    4.71
  -9  -9   2   35.36    4.74
   9  -9  -2   38.46    3.38
   9  -9  -2   40.84    4.07
   9   9  -3  111.10    6.82
  -9   9   3  110.90    7.25
   9  -9  -3  112.01    6.90
   9  -9  -3  122.49    7.51
   9   9  -4   -1.84    2.62
  -9   9   4    4.88    3.04
  -9  -9   4    2.43    2.30
   9  -9  -4    5.21    2.08
   9   9  -5   13.14    2.76
  -9   9   5    9.12    2.38
  -9  -9   5   10.75    2.94
   9  -9  -5   11.61    2.61
   9   9  -6   48.17    4.61
  -9   9   6   49.59    5.03
  -9  -9   6   41.08    5.76
   9  -9  -6   52.90    4.05
   9   9  -7    7.12    2.50
  -9   9   7   10.05    3.31
  -9  -9   7   10.24    2.95
   9  -9  -7   14.52    3.01
   9   9  -8  226.79   11.10
  -9   9   8  232.56   12.58
  -9  -9   8  225.83   13.10
   9  -9  -8  246.57   11.15
   9   9  -9   -0.66    2.25
  -9   9   9    0.40    3.17
  -9  -9   9   -3.59    3.08
   9  -9  -9    4.85    3.28
   9   9 -10   51.08    5.03
  -9   9  10   29.62    5.03
  -9  -9  10   50.62    5.14
   9  -9 -10   50.93    4.60
   9   9 -11  358.31   16.18
  -9  -9  11  319.10   18.32
   9  -9 -11  321.84   14.75
   9  -9 -12    2.50    2.50
   9   9 -12   -3.58    2.12
  -9  -9  12   -5.54    3.22
   9   9 -13    7.69    2.92
   9  -9 -13    8.03    3.03
   9   9 -14   84.91    6.77
   9  -9 -14   88.30    6.59
   9   9 -15   89.56    7.04
   9  -9 -15   96.01    7.39
   9   9 -16    5.31    2.65
   9  -9 -16    8.84    3.17
   9   9 -17   15.26    4.11
   9  -9 -17   17.42    4.09
   9   9 -18    9.81    2.92
   9  -9 -18    8.05    3.56
   9   9 -19   -1.19    3.84
   9  -9 -19   -6.73    3.04
   9   9 -20   25.71    5.04
   9  -9 -20   30.08    5.54
  -9   9  21    0.26    4.48
   9  -9 -22   -6.06    5.14
   9   9 -22    3.97    3.04
   9   9 -23   39.95    5.43
   9  -9 -23   39.48    6.98
   9   9 -24   34.38    5.03
   9   9 -24   14.21    4.30
   9  -9 -24   31.15    6.97
   9   9 -25    3.44    5.15
   9   9 -25    3.39    3.13
   9  -9 -25    4.99    4.33
   9  11  -1   24.65    3.80
   9 -11  -1   35.20    4.14
   9 -11  -1   32.25    4.68
  -9 -11   1   27.01    4.59
   9  11  -2    1.31    2.23
   9 -11  -2    4.15    2.85
  -9 -11   2    0.79    2.23
   9 -11  -2    0.65    3.40
   9  11  -3   24.55    4.73
   9 -11  -3   17.90    3.63
   9 -11  -4   94.71    6.63
   9  11  -4   95.56    7.36
   9 -11  -4   88.09    7.50
   9  11  -5    0.92    2.50
   9 -11  -5   -1.19    2.77
   9 -11  -5   -1.69    2.99
   9  11  -6    8.70    5.01
   9 -11  -6   12.25    3.52
   9  11  -7   12.41    5.02
   9 -11  -7    6.78    2.61
   9  11  -8    3.97    3.70
   9 -11  -8    6.93    2.61
   9  11  -9   -3.18    3.57
   9 -11  -9   -0.39    2.36
   9  11 -10   31.15    5.17
   9 -11 -10   44.69    5.64
   9  11 -11    5.18    3.72
   9 -11 -11    6.04    3.81
   9  11 -12   21.66    4.38
   9 -11 -12   29.31    5.13
   9  11 -13   -0.27    2.79
   9 -11 -13    0.39    3.95
   9  11 -14   76.78    7.32
   9 -11 -14   95.14    9.23
   9  11 -15   -0.93    2.80
   9 -11 -15    5.54    3.43
   9  11 -16   26.10    5.33
   9 -11 -16   25.36    4.89
   9  11 -17    4.13    3.46
   9 -11 -17    3.57    3.70
   9  11 -18   17.58    5.19
   9 -11 -18   10.05    4.23
   9  11 -19    7.59    3.60
   9 -11 -19    7.81    3.97
   9  11 -20    3.46    3.86
   9 -11 -20    9.40    4.76
   9 -11 -21    1.19    5.95
   9  11 -21    2.79    3.59
   9  11 -22    6.25    5.32
   9 -11 -22    1.32    5.69
   9 -11 -23   12.95    6.61
   9  11 -23   -2.26    5.58
  -9 -13   1  111.76    8.80
   9 -13  -1   91.19    7.62
  -9 -13   2    5.91    3.68
   9 -13  -2   -2.84    3.87
  -9 -13   3    4.34    3.16
   9 -13  -3    5.30    2.97
   9  13  -4   38.05    5.27
  -9 -13   4   35.02    5.14
   9 -13  -4   41.57    5.05
   9  13  -5  165.31   12.40
   9 -13  -5  175.07   11.42
  -9 -13   5  190.88   14.64
   9  13  -6    3.96    3.43
   9 -13  -6    3.90    2.99
   9  13  -7    3.83    3.83
   9 -13  -7    6.76    3.64
   9  13  -8    2.52    4.63
   9 -13  -8    0.91    4.04
   9  13  -9   45.74    6.23
   9 -13  -9   50.10    6.00
   9  13 -10   32.66    6.37
   9 -13 -10   26.01    4.57
   9  13 -11   18.87    4.65
   9 -13 -11   21.60    4.58
   9  13 -12   -3.46    4.92
   9 -13 -12    2.88    4.72
   9  13 -13   52.48    8.93
   9 -13 -13   56.34    7.62
   9  13 -14    4.67    3.87
   9 -13 -14   -3.42    5.52
   9  13 -15   16.27    6.00
   9 -13 -15   19.10    6.19
   9  13 -16    0.00    3.87
   9 -13 -16    3.03    4.62
   9  13 -17   -1.20    5.34
   9 -13 -17    7.13    4.62
   9  13 -18    2.94    5.61
   9 -13 -18    1.72    4.89
  -9  13  19    1.47    3.87
  -9 -15   1    3.16    5.65
   9 -15  -1    5.78    3.98
  -9 -15   2   -3.42    5.79
   9 -15  -2   -0.13    5.02
  -9 -15   3    7.64    5.66
   9 -15  -3    8.38    4.25
  -9 -15   4    6.72    5.67
   9 -15  -4    1.55    5.29
  -9 -15   5   21.12    6.86
   9 -15  -5   28.56    5.56
  -9 -15   6   14.54    4.63
   9 -15  -6   12.68    5.69
  -9 -15   7   18.92    5.56
   9 -15  -7   15.94    4.80
  -9 -15   8    2.65    4.24
   9 -15  -8    2.99    3.50
  -9 -15   9   -3.05    6.10
   9 -15  -9    6.24    5.98
   9  15  -9   -2.12    4.78
   9  15 -10    5.31    6.78
   9 -15 -10    5.08    4.17
  -9 -15  10    9.70    6.51
   9  15 -11    3.33    6.25
  -9 -15  11    2.53    4.12
   9 -15 -11   -0.13    4.04
   9 -15 -12    0.78    6.27
   9  15 -12    7.06    5.06
   8   0  -1   -0.39    0.52
  -8   0   1   -0.26    0.79
  -8   0   1    0.00    0.83
   8   0  -2 2352.01   78.49
  -8   0   2 2447.60   83.31
  -8   0   2 2406.64   79.82
  -8   0   3   -1.59    0.93
  -8   0   3   -0.55    0.55
   8   0  -3    0.39    0.65
   8   0  -4    3.65    0.91
  -8   0   4    2.25    0.79
  -8   0   4    0.83    0.41
   8   0  -5    0.78    0.78
  -8   0   5    0.79    1.06
  -8   0   5    0.41    0.27
   8   0  -6  187.39    6.66
  -8   0   6   68.95    4.36
  -8   0   6  197.56    6.76
   8   0  -7   -1.30    0.91
  -8   0   7   -1.72    1.32
   8   0  -8    0.65    0.91
  -8   0   8    1.45    1.06
   8   0  -9   -0.13    1.43
  -8   0   9   -0.66    1.06
   8   0 -10  448.03   16.60
  -8   0  10  447.47   18.89
   8   0 -11   -0.39    1.04
  -8   0  11   -1.45    1.19
   8   0 -12   85.61    4.83
  -8   0  12   94.31    4.75
   8   0 -13   -1.04    1.82
  -8   0  13    4.08    2.24
   8   0 -14 1056.35   37.31
  -8   0  14 1075.84   37.96
   8   0 -15    0.39    1.43
  -8   0  15   -0.39    1.58
   8   0 -16   60.01    4.16
  -8   0  16   70.66    4.34
  -8   0  17    5.91    2.49
   8   0 -17    0.41    0.96
   8   0 -17   -1.43    2.08
   8   0 -18   92.05    4.93
   8   0 -18   92.98    5.21
  -8   0  18   87.48    5.64
   8   0 -19   -0.65    2.33
  -8   0  19    1.44    2.10
   8   0 -20   33.13    3.88
  -8   0  20   40.74    3.93
   8   0 -21    2.20    1.81
  -8   0  21    6.68    3.40
  -8   0  22   76.88    6.20
   8   0 -23   -0.39    2.07
  -8   0  23   -0.92    3.01
  -8   0  24    4.39    2.45
  -8   0  25   -1.81    2.32
  -8   0  26    4.65    3.74
  -8   0  27    3.10    3.74
  -8   0  28    0.00    4.00
  -8   0  29    2.58    4.39
  -8   0  30   69.72    8.02
   8   2  -1  147.62    6.38
   8   2  -1  145.78    6.49
  -8  -2   1  143.52    6.84
   8  -2  -1  158.18    6.00
  -8   2   1  155.82    6.43
   8   2  -2  437.46   17.39
   8  -2  -2  434.03   16.06
  -8   2   2  448.11   16.04
   8   2  -2  424.37   16.06
  -8  -2   2  460.03   16.36
   8   2  -3 1463.08   49.24
  -8   2   3 1433.01   46.87
  -8  -2   3 1467.86   48.74
   8  -2  -3 1404.96   48.12
   8   2  -3 1363.35   46.90
   8   2  -4 1197.35   41.68
  -8   2   4 1225.70   40.58
  -8  -2   4 1243.52   44.28
   8  -2  -4 1184.27   40.44
   8   2  -4 1211.13   41.72
   8   2  -5  446.89   16.77
   8   2  -5  468.62   17.44
  -8  -2   5  466.16   17.06
   8  -2  -5  451.63   17.54
  -8   2   5  441.44   16.34
   8   2  -6    7.19    1.83
  -8   2   6   -0.79    1.32
  -8  -2   6    1.06    1.19
   8  -2  -6    1.44    1.05
   8   2  -7  219.19   10.20
  -8   2   7  211.68    8.44
   8  -2  -7  210.63    8.65
  -8  -2   7  226.29    8.86
   8   2  -8 1012.01   36.76
  -8   2   8 1058.61   35.11
   8  -2  -8  999.89   35.79
  -8  -2   8 1053.88   35.57
   8   2  -9  885.69   35.30
  -8   2   9  873.68   29.70
   8  -2  -9  930.33   33.29
  -8  -2   9  925.98   32.11
   8   2 -10   14.61    2.22
  -8   2  10   10.80    2.11
  -8  -2  10   14.62    1.71
   8  -2 -10   10.33    2.09
   8   2 -11  403.42   18.02
   8   2 -11  407.75   14.96
  -8   2  11  416.28   14.91
  -8   2  11  403.14   16.57
   8  -2 -11  411.69   16.11
  -8  -2  11  382.30   13.99
   8   2 -12  156.25    7.57
  -8   2  12  167.55    6.99
  -8  -2  12  173.10    7.64
   8  -2 -12  177.17    7.59
   8   2 -12  172.67    6.90
   8   2 -13  168.01    7.18
   8   2 -13  167.31    7.18
  -8   2  13  175.25    7.77
  -8   2  13  154.18    7.57
  -8  -2  13  180.84    7.64
   8  -2 -13  165.94    8.10
   8   2 -14   14.84    2.08
  -8   2  14   18.67    2.37
  -8   2  14   17.15    1.89
  -8  -2  14   13.00    2.50
   8  -2 -14   18.78    2.35
   8   2 -14   11.58    1.52
   8   2 -15   19.51    2.86
   8   2 -15   18.86    2.20
  -8   2  15   23.13    2.63
  -8  -2  15   23.35    3.02
   8  -2 -15   16.03    2.87
  -8   2  15   20.25    2.16
   8   2 -16   68.37    4.81
  -8   2  16   73.17    4.86
  -8   2  16   78.47    5.26
  -8  -2  16   85.48    5.12
   8  -2 -16   84.75    5.08
   8   2 -16   74.08    4.27
   8   2 -17    1.17    2.21
   8   2 -17    1.92    1.51
  -8   2  17   -0.53    1.71
  -8  -2  17   -0.79    1.57
   8  -2 -17   -0.26    1.56
  -8   2  17    2.02    1.48
   8   2 -18   83.47    5.59
   8   2 -18   85.71    5.07
  -8   2  18   85.66    5.77
  -8   2  18   89.51    5.64
  -8  -2  18   80.77    5.50
   8  -2 -18   88.44    5.46
   8   2 -19   76.67    4.42
   8   2 -19   64.77    4.51
  -8   2  19   64.59    4.82
  -8  -2  19   66.20    4.84
   8  -2 -19   66.15    5.19
  -8   2  19   56.63    4.72
   8   2 -20  178.29    8.96
  -8   2  20  147.90    9.44
  -8   2  20  151.04    9.60
  -8  -2  20  145.81    9.94
   8  -2 -20  157.28    8.17
   8   2 -20  148.11    8.46
   8   2 -21   10.37    2.98
   8   2 -21    9.26    2.04
  -8   2  21    7.72    3.67
  -8  -2  21   13.59    3.14
   8  -2 -21   15.40    2.98
   8   2 -22   14.77    2.72
   8   2 -22   12.50    2.17
  -8   2  22   16.88    4.71
   8  -2 -22   14.48    3.10
  -8  -2  22   12.42    3.27
   8   2 -23    9.20    3.37
   8   2 -23    1.49    1.90
   8  -2 -23    8.00    2.84
   8  -2 -24  145.62    9.94
   8   2 -24  136.60    8.54
   8   2 -25   41.07    4.80
   8   2 -25   30.14    3.92
   8  -2 -25   45.75    5.29
   8   2 -26   -1.43    2.33
   8   2 -26    1.35    2.70
   8   2 -27   -1.35    2.43
   8  -2 -27   -0.13    2.96
   8   2 -27   -2.20    3.76
   8   2 -28   91.63    8.57
   8   2 -28   88.99    9.03
   8  -2 -28  110.44   10.04
   8   2 -29   71.72    8.06
   8   2 -29   57.83    7.00
   8  -2 -29   53.68    6.82
   8   2 -30   -3.64    3.25
   8  -2 -30    3.09    3.73
  -8   4   1  165.13    6.49
  -8  -4   1  177.25    7.80
   8   4  -1  158.91    7.93
  -8   4   2   37.35    2.51
  -8  -4   2   34.17    2.86
   8  -4  -2   37.97    2.22
   8   4  -2   37.65    3.00
   8   4  -3   -0.26    1.44
  -8   4   3    0.26    0.79
  -8  -4   3   -1.95    0.91
   8  -4  -3   -1.57    1.05
   8   4  -4  163.63    7.08
  -8   4   4  162.27    6.98
  -8  -4   4  152.21    7.05
   8  -4  -4  163.83    7.46
   8   4  -5  375.81   14.18
  -8   4   5  346.16   15.27
  -8  -4   5  387.83   13.87
   8  -4  -5  373.59   15.72
  -8  -4   6   11.11    1.57
   8  -4  -6    8.38    2.49
  -8   4   6    7.49    1.84
   8   4  -6   12.60    1.71
   8   4  -7   35.46    2.63
  -8   4   7   26.42    2.63
  -8  -4   7   33.25    3.01
   8  -4  -7   31.97    2.49
  -8   4   8  108.84    4.87
  -8  -4   8  110.62    5.38
   8  -4  -8  114.54    5.51
   8   4  -8  110.85    5.26
  -8   4   9  754.67   31.85
  -8  -4   9  816.96   27.22
   8  -4  -9  775.11   30.20
   8   4  -9  782.66   26.82
  -8   4  10  257.91   10.27
  -8  -4  10  250.59   10.38
   8  -4 -10  243.96   10.63
   8   4 -10  262.33   11.69
   8   4 -11   73.97    4.46
  -8   4  11   60.60    3.95
  -8  -4  11   71.51    4.86
   8  -4 -11   63.57    3.94
  -8   4  12  231.19   10.13
  -8  -4  12  246.34   10.51
   8  -4 -12  220.42    9.97
   8   4 -12  231.30    9.71
  -8   4  13  468.35   17.77
  -8  -4  13  451.40   17.35
   8  -4 -13  437.37   17.58
   8   4 -13  442.60   16.79
   8   4 -14  227.41    9.96
  -8   4  14  241.24   10.45
  -8  -4  14  255.49   10.50
   8  -4 -14  229.88    9.83
  -8   4  14  247.77   10.66
   8   4 -15   60.54    4.06
  -8   4  15   53.06    4.60
  -8   4  15   50.48    3.91
  -8  -4  15   56.03    4.06
   8  -4 -15   64.23    4.71
   8   4 -16    0.39    2.09
  -8   4  16    4.59    2.23
  -8   4  16    1.07    1.88
   8  -4 -16    4.05    2.61
  -8  -4  16    2.62    1.83
   8   4 -17   12.77    2.15
  -8   4  17   18.63    3.94
  -8   4  17   15.81    2.41
  -8  -4  17   15.55    2.48
   8   4 -17    8.09    2.74
   8  -4 -17   13.84    3.00
  -8  -4  18   89.21    5.75
   8   4 -18   90.03    5.23
   8   4 -18   68.37    4.59
  -8   4  18   84.44    6.69
  -8   4  18   83.34    5.89
   8  -4 -18   88.29    6.26
   8   4 -19   37.95    3.78
  -8   4  19   48.87    5.24
  -8   4  19   38.07    4.14
  -8  -4  19   35.90    3.92
   8  -4 -19   47.80    4.69
   8   4 -19   34.98    3.38
   8   4 -20    1.17    1.82
   8   4 -20   -0.41    1.49
  -8   4  20    4.45    2.75
  -8  -4  20    6.78    3.39
   8  -4 -20   -0.13    2.73
  -8   4  20    2.80    3.47
   8   4 -21    1.62    2.30
  -8   4  21    6.39    3.46
  -8  -4  21    3.00    3.26
   8  -4 -21    3.77    3.12
   8   4 -21    0.91    2.08
   8   4 -22   -1.30    2.74
   8   4 -22    0.67    2.97
   8  -4 -22    3.24    2.72
   8   4 -23   10.81    3.52
   8   4 -23   11.46    2.70
   8  -4 -23   10.23    3.11
   8   4 -24   12.90    3.00
   8  -4 -24   15.65    3.75
   8   4 -24   20.72    3.90
   8   4 -25    1.56    3.65
   8   4 -25   -0.94    2.42
   8  -4 -25    2.20    2.97
   8   4 -26   76.00    6.78
   8   4 -26   68.12    6.98
   8  -4 -26   74.43    7.10
   8   4 -27   21.39    5.22
   8   4 -27   29.32    5.62
   8  -4 -27   31.57    5.54
   8   4 -28   -0.65    2.74
   8  -4 -28   12.48    5.28
   8   4 -29   15.08    4.14
   8  -4 -29    3.09    5.53
   8   6  -1  111.46    5.47
  -8  -6   1  112.32    6.32
   8  -6  -1  116.09    5.87
  -8   6   1  103.35    5.15
   8   6  -2  307.05   12.66
  -8   6   2  305.18   12.44
  -8  -6   2  333.57   12.91
   8  -6  -2  325.32   12.81
   8   6  -3    3.92    1.57
  -8  -6   3    4.51    1.67
   8  -6  -3    1.44    1.18
  -8   6   3    3.44    1.72
   8   6  -4  110.07    5.63
  -8  -6   4  110.75    5.68
   8  -6  -4  111.12    5.76
  -8   6   4  110.61    5.55
  -8   6   5  173.66    8.06
   8   6  -5  170.21    8.01
  -8  -6   5  180.58    8.02
   8  -6  -5  181.64    7.73
   8   6  -6  484.87   18.16
  -8   6   6  498.15   17.45
  -8  -6   6  477.12   17.88
   8  -6  -6  444.20   17.32
  -8   6   7   -0.53    1.45
   8   6  -7    7.63    2.50
  -8  -6   7    7.51    2.33
   8  -6  -7    3.93    1.44
  -8   6   8  537.59   19.55
   8   6  -8  513.12   19.39
  -8  -6   8  532.66   22.10
   8  -6  -8  530.51   19.59
  -8  -6   9   49.36    4.16
   8  -6  -9   46.22    3.81
   8   6  -9   55.88    4.75
  -8   6   9   54.67    4.22
   8   6 -10  118.28    5.81
  -8   6  10  105.08    6.46
   8  -6 -10  125.21    6.31
  -8  -6  10  112.79    6.12
  -8   6  11    7.37    2.11
   8   6 -11    4.22    1.71
  -8  -6  11    6.25    1.95
   8  -6 -11    7.75    1.97
   8  -6 -12   37.73    3.68
   8   6 -12   34.55    3.30
  -8  -6  12   32.72    3.13
  -8   6  12   38.03    3.55
   8   6 -13  145.79    7.13
  -8  -6  13  161.48    8.88
   8  -6 -13  148.32    7.63
  -8   6  13  137.97    8.95
   8   6 -14   12.12    2.37
  -8   6  14    9.73    3.55
  -8  -6  14   13.57    3.00
   8  -6 -14   17.49    2.89
   8   6 -15  147.23    8.17
  -8  -6  15  155.51    8.50
   8  -6 -15  154.57    7.90
  -8   6  15  149.81    8.81
   8   6 -16   89.10    5.93
  -8   6  16   82.48    6.57
  -8  -6  16   95.34    6.92
   8  -6 -16   87.37    6.05
  -8   6  16   91.52    6.34
   8   6 -17  334.35   14.10
  -8   6  17  335.91   17.74
  -8   6  17  328.31   16.45
   8  -6 -17  347.66   15.13
  -8  -6  17  334.66   18.81
   8   6 -18   32.34    3.55
  -8   6  18   29.91    4.28
  -8  -6  18   32.45    4.56
   8  -6 -18   27.94    4.46
   8   6 -19  126.91    8.02
  -8  -6  19  114.10    9.00
   8  -6 -19  139.43    8.27
   8  -6 -20   15.71    4.06
   8   6 -20   27.31    4.33
   8   6 -21  207.25   13.01
  -8   6  21  197.01   12.10
   8  -6 -21  226.13   14.00
   8   6 -21  245.71   14.59
   8   6 -22    4.85    3.41
   8   6 -22    0.40    1.99
   8  -6 -22    8.09    3.13
   8   6 -23   36.99    4.20
   8   6 -23   24.31    3.99
   8  -6 -23   39.87    4.82
   8   6 -24   23.61    3.94
   8  -6 -24   19.90    4.94
   8   6 -24   10.23    3.59
   8   6 -25    8.37    4.25
   8  -6 -25   35.58    6.49
   8   6 -25   30.56    5.64
   8   6 -26   23.87    5.25
   8   6 -26   16.19    4.78
   8  -6 -26    5.83    4.93
   8   6 -27    1.57    3.41
   8   6 -27    5.30    4.64
   8  -6 -27   -1.29    5.30
   8   6 -28    8.13    4.72
   8   6 -28    5.69    5.03
   8  -6 -28   11.49    4.39
   8   8  -1    9.53    2.22
  -8  -8   1    5.26    2.18
   8  -8  -1    9.63    2.08
   8  -8  -1    7.47    2.36
   8   8  -2   -0.78    2.74
  -8   8   2   -0.53    1.45
  -8  -8   2    0.64    2.56
   8   8  -3  137.65    7.20
  -8   8   3  138.31    7.26
   8  -8  -3  137.73    6.66
  -8  -8   3  131.40    7.18
   8   8  -4  228.80   11.41
  -8   8   4  245.05   12.16
  -8  -8   4  257.37   13.08
   8  -8  -4  271.50   11.64
   8   8  -5  554.69   21.16
  -8   8   5  530.22   25.00
   8  -8  -5  548.89   21.10
  -8  -8   5  562.37   23.50
   8   8  -6    6.71    2.10
  -8   8   6    1.72    1.85
   8  -8  -6    5.11    1.83
  -8  -8   6    2.95    2.18
   8   8  -7   38.32    3.69
  -8   8   7   42.55    3.83
   8  -8  -7   43.65    3.80
  -8  -8   7   43.62    4.36
   8   8  -8   52.63    4.35
  -8   8   8   56.29    4.23
   8  -8  -8   57.48    4.33
  -8  -8   8   55.62    4.50
   8   8  -9  150.55    7.80
  -8   8   9  152.69    9.12
  -8  -8   9  142.41    8.12
   8  -8  -9  148.19    7.10
   8   8 -10   16.66    2.64
  -8   8  10   19.14    3.17
   8  -8 -10   17.89    2.89
  -8  -8  10   19.84    2.84
   8   8 -11   45.12    3.84
  -8   8  11   40.12    5.02
   8  -8 -11   41.73    4.08
  -8  -8  11   48.14    4.65
   8   8 -12   53.48    4.63
  -8   8  12   58.83    5.41
   8  -8 -12   56.39    4.75
  -8  -8  12   61.66    5.18
   8   8 -13   32.58    3.58
  -8   8  13   30.06    4.09
  -8  -8  13   43.88    4.66
   8  -8 -13   47.33    4.48
   8  -8 -14   77.56    5.15
  -8  -8  14   72.70    5.84
   8   8 -14   64.76    4.77
  -8  -8  15   99.74    7.54
   8  -8 -15  104.63    7.53
   8   8 -15  105.95    7.16
   8   8 -16  165.25    8.75
  -8  -8  16  150.28    9.89
   8  -8 -16  159.67    9.78
   8   8 -17   44.21    5.16
  -8  -8  17   44.53    5.07
   8  -8 -17   56.08    5.81
   8   8 -18   33.87    4.24
   8  -8 -18   38.25    5.94
   8   8 -19   42.46    5.03
   8  -8 -19   46.93    5.67
   8  -8 -20   59.67    6.33
   8   8 -20   56.58    5.95
   8   8 -21    8.85    4.10
   8  -8 -21    9.47    3.42
   8   8 -22    2.11    3.57
   8  -8 -22   -0.79    3.15
   8   8 -23    3.27    3.66
   8  -8 -23    6.30    4.59
   8   8 -23   13.73    4.36
   8   8 -24   31.80    5.54
   8   8 -24   25.54    5.24
   8  -8 -24   38.77    6.68
   8   8 -25  116.32   11.22
   8   8 -25  117.45   10.37
   8  -8 -25  110.74   11.64
   8   8 -26   14.63    4.22
   8   8 -26    9.96    3.93
   8  -8 -26   15.53    4.96
   8  10  -1   76.99    6.55
  -8 -10   1   79.48    5.89
  -8 -10   1   50.80    5.50
   8 -10  -1   74.76    5.20
   8 -10  -1   64.23    5.86
  -8 -10   2  101.32    8.31
   8 -10  -2  128.14    7.03
   8 -10  -2  133.56    7.59
   8  10  -2  122.62    7.47
  -8 -10   3   22.72    4.21
   8 -10  -3   26.02    3.77
   8 -10  -3   23.36    3.54
   8  10  -3   21.11    3.41
  -8  10   4   54.35    4.87
  -8 -10   4   45.77    4.85
   8 -10  -4   44.04    4.30
   8 -10  -4   50.53    5.00
   8  10  -4   46.73    5.12
   8  10  -5   -0.13    3.42
  -8  10   5    3.96    2.37
  -8 -10   5   -2.17    2.42
   8 -10  -5    2.22    1.96
   8 -10  -5    8.17    2.77
   8  10  -6    7.37    2.50
  -8  10   6    0.66    3.43
   8 -10  -6    6.01    2.35
  -8 -10   6    4.97    2.80
   8  10  -7  139.10    9.23
  -8  10   7  115.23    7.80
   8 -10  -7  135.02    7.99
  -8 -10   7  125.43    7.79
   8  10  -8    9.51    3.43
  -8  10   8   -0.13    2.38
   8 -10  -8    7.21    2.75
  -8 -10   8    1.66    2.81
   8  10  -9   30.68    4.50
   8 -10  -9   24.67    3.54
   8  10 -10  175.70   10.34
   8 -10 -10  187.90   10.00
   8  10 -11   31.95    4.91
   8 -10 -11   42.24    4.87
   8 -10 -12   10.67    3.16
   8  10 -12   11.28    3.85
   8 -10 -13  130.85    8.71
   8  10 -13  133.04    8.50
   8  10 -14   20.59    3.72
   8 -10 -14   10.43    3.43
   8 -10 -15   17.31    3.97
   8  10 -15    3.59    3.72
   8  10 -16   12.89    3.46
   8 -10 -16   14.02    3.70
   8  10 -17   22.73    5.05
   8 -10 -17   34.93    5.29
   8  10 -18    0.66    2.66
   8 -10 -18    6.49    2.91
  -8  10  19    2.65    3.31
   8  10 -20   11.02    4.78
   8 -10 -20    6.62    5.43
   8  10 -21    0.80    4.38
   8 -10 -21    0.93    5.16
   8  10 -22    9.02    5.04
   8 -10 -22    0.79    5.02
   8  10 -23   33.67    6.36
   8 -10 -23   27.45    5.68
   8  10 -24    4.50    5.03
   8 -10 -24   -3.69    4.48
  -8 -12   1    1.57    2.49
   8 -12  -1   -2.72    2.20
   8 -12  -2   37.18    5.05
  -8 -12   2   41.60    5.78
   8  12  -3   99.69    7.75
  -8 -12   3   79.07    7.75
   8 -12  -3  101.57    8.05
  -8 -12   4   43.65    5.39
   8 -12  -4   52.48    5.33
   8  12  -4   42.07    5.39
   8  12  -5   28.96    4.87
   8 -12  -5   28.49    3.90
   8 -12  -6   -0.52    3.65
   8  12  -6   -1.71    3.82
   8 -12  -7   -3.00    3.52
   8  12  -7   -4.75    3.83
   8  12  -8   18.37    5.02
   8 -12  -8   10.19    3.14
   8 -12  -9   13.87    3.40
   8  12  -9   21.44    5.82
   8  12 -10    8.75    4.37
   8 -12 -10    3.02    2.75
   8  12 -11   10.09    3.85
   8 -12 -11   16.81    3.81
   8  12 -12   60.05    7.31
   8 -12 -12   62.60    6.84
   8 -12 -13    1.58    4.48
   8  12 -13    3.06    4.26
   8  12 -14   -2.26    3.19
   8 -12 -14    5.14    5.01
  -8  12  15   47.02    6.74
   8  12 -16   12.65    3.73
   8 -12 -16   14.81    5.42
   8  12 -17   11.46    5.59
   8 -12 -17   13.63    6.09
   8  12 -18    8.13    4.93
   8 -12 -18   16.03    4.37
   8  12 -19    9.06    4.13
   8 -12 -19   19.75    5.17
   8  12 -20   13.45    4.26
   8 -12 -20    7.82    4.24
   8  12 -21   19.69    6.25
   8 -12 -21   11.66    5.04
  -8 -14   1    1.71    4.86
   8 -14  -1    9.67    3.61
  -8 -14   2   -1.05    3.15
   8 -14  -2   -4.65    2.84
  -8 -14   3   67.60    7.89
   8 -14  -3   73.95    7.76
  -8 -14   4   44.23    6.32
   8 -14  -4   31.72    5.83
  -8 -14   5   -0.92    3.03
   8 -14  -5    5.06    3.50
  -8 -14   6    6.33    3.83
   8 -14  -6    3.38    3.25
  -8 -14   7   17.97    5.81
   8 -14  -7   16.51    5.46
   8  14  -7   15.33    4.49
   8  14  -8    1.59    3.57
   8 -14  -8    0.78    3.39
  -8 -14   8   -1.19    5.03
   8  14  -9   32.72    6.62
  -8 -14   9   30.60    5.17
   8 -14  -9   23.87    5.22
   8  14 -10   -2.65    5.44
   8 -14 -10   10.58    4.18
   8 -14 -11    7.85    5.50
   8  14 -11   -1.06    3.85
   8  14 -12   -2.26    5.45
   8 -14 -12    2.62    5.38
   8 -14 -13   41.63    7.75
   8  14 -13   34.46    5.86
   8  14 -14   39.02    7.59
   8 -14 -14   25.78    5.66
   8  14 -15   -5.33    4.26
   8 -14 -15    0.00    3.95
  -8  14  16   -4.00    5.73
  -8  16   2   21.88    6.69
  -8  16   3    3.61    4.25
  -8 -16   4   18.58    5.93
   8 -16  -4   24.77    6.71
  -8 -16   5   -6.46    4.88
   8 -16  -5    8.91    4.91
   8 -16  -6   -0.13    6.34
  -8 -16   6   13.47    5.41
   7   1  -1  780.96   26.55
   7   1  -1  779.18   29.04
  -7   1   1  769.51   26.83
  -7  -1   1  779.05   26.86
  -7  -1   1  767.71   29.23
   7  -1  -1  766.87   26.48
   7   1  -2   93.76    4.32
   7   1  -2   98.73    4.62
  -7   1   2   89.86    4.36
  -7  -1   2   96.18    4.37
  -7  -1   2   91.77    4.22
   7  -1  -2   99.00    4.31
   7   1  -3   42.23    2.35
   7   1  -3   42.92    2.24
  -7   1   3   39.14    2.37
  -7  -1   3   44.27    2.38
   7  -1  -3   42.39    2.35
   7  -1  -4  488.16   17.92
   7   1  -4  491.31   18.58
  -7   1   4  475.32   17.98
   7   1  -4  482.43   16.96
  -7  -1   4  486.46   17.87
   7   1  -5   79.92    3.79
   7   1  -5   93.11    3.50
  -7   1   5   90.30    4.36
  -7  -1   5   97.60    4.23
   7  -1  -5   79.44    3.92
   7   1  -6   94.11    4.83
  -7   1   6  107.43    5.15
  -7  -1   6   99.93    5.02
   7  -1  -6  103.14    5.10
   7   1  -7   31.58    2.09
   7   1  -7   27.73    1.26
  -7   1   7   32.95    2.37
  -7  -1   7   34.83    2.11
   7  -1  -7   28.63    2.22
   7   1  -8   32.49    2.61
   7   1  -8   30.20    1.53
  -7   1   8   37.03    2.77
  -7   1   8   37.25    1.78
  -7  -1   8   32.70    2.37
   7  -1  -8   35.30    2.62
   7   1  -9   80.48    4.31
   7   1  -9   75.20    3.20
  -7   1   9   78.39    4.48
  -7  -1   9   82.48    4.35
   7  -1  -9   77.77    4.06
   7   1 -10  196.12    8.10
   7   1 -10  183.35    7.92
  -7   1  10  200.57    8.44
  -7   1  10  188.29    7.22
  -7  -1  10  208.17    9.23
   7  -1 -10  207.88    9.29
   7   1 -11   61.52    3.65
   7   1 -11   60.56    2.78
  -7  -1  11   60.92    4.08
   7  -1 -11   62.81    3.79
  -7   1  11   60.55    3.82
  -7   1  11   60.07    3.14
   7   1 -12  212.87    8.88
   7   1 -12  188.16    7.90
  -7   1  12  202.62    8.17
  -7   1  12  190.64    9.41
  -7  -1  12  192.61    7.90
   7  -1 -12  192.20    8.62
   7   1 -13  209.23    9.52
   7   1 -13  186.60    8.44
  -7   1  13  194.21    8.29
  -7   1  13  214.62    9.40
  -7  -1  13  204.55    8.16
   7  -1 -13  204.82    9.01
   7   1 -14    0.78    1.82
   7   1 -14    1.52    1.24
  -7   1  14    0.26    1.31
  -7   1  14    2.03    1.22
  -7  -1  14    3.28    2.10
   7  -1 -14    0.91    1.95
   7   1 -15   53.05    3.64
   7   1 -15   51.75    3.44
  -7   1  15   55.55    4.07
  -7   1  15   59.13    3.92
  -7  -1  15   58.37    3.94
   7  -1 -15   59.85    3.91
   7   1 -16  117.58    5.85
   7   1 -16  101.95    5.78
  -7   1  16  119.41    6.57
  -7   1  16  122.99    6.73
  -7  -1  16  114.96    6.43
   7  -1 -16  114.77    6.11
   7   1 -17   85.56    5.20
   7   1 -17   84.76    5.35
  -7   1  17   96.12    5.25
  -7  -1  17   92.48    5.64
   7  -1 -17  102.44    6.37
   7   1 -18   52.02    4.02
   7   1 -18   56.27    3.43
  -7   1  18   49.92    4.59
  -7  -1  18   51.97    4.19
   7  -1 -18   58.75    4.28
   7   1 -19  316.22   13.12
   7   1 -19  314.77   13.42
  -7   1  19  338.99   15.07
  -7  -1  19  331.28   15.85
   7  -1 -19  306.13   13.36
   7   1 -20   -1.17    2.33
   7   1 -20   -1.50    2.05
  -7   1  20    5.23    3.14
  -7  -1  20    2.75    3.01
   7  -1 -20    0.65    2.72
   7   1 -21   56.40    4.63
  -7   1  21   51.39    4.97
  -7  -1  21   66.28    4.71
   7  -1 -21   51.07    4.66
   7   1 -21   57.38    4.92
   7   1 -22  115.10    6.87
   7   1 -22   83.93    6.40
   7  -1 -22  119.25    7.50
  -7  -1  22  122.06    8.63
   7   1 -23  235.10   12.57
   7   1 -23  225.49   12.79
  -7  -1  23  221.48   11.25
   7  -1 -23  230.46   12.02
   7   1 -24   -0.26    2.20
   7   1 -24   -1.22    2.03
   7  -1 -24   -1.16    2.06
   7  -1 -25   11.61    2.97
   7   1 -25    3.79    2.44
   7   1 -25   10.36    3.50
   7   1 -26   42.50    5.44
   7   1 -26   33.70    5.28
   7  -1 -26   44.25    5.29
   7   1 -27   29.82    4.93
   7   1 -27   25.28    4.87
   7  -1 -27   27.87    4.65
   7   1 -28    2.98    3.24
   7  -1 -28    1.55    2.84
   7   1 -29   53.40    6.37
   7  -1 -29   60.85    6.33
   7   3  -1  229.99    8.98
   7   3  -1  225.55   10.08
  -7   3   1  229.28    8.58
  -7  -3   1  244.65   10.30
   7  -3  -1  227.86    9.41
   7   3  -2 1787.55   60.72
  -7   3   2 1796.13   60.73
  -7  -3   2 1784.58   60.89
   7  -3  -2 1757.93   59.18
  -7   3   3   -1.84    1.05
   7  -3  -3    0.39    0.78
  -7  -3   3    1.57    1.18
   7   3  -3   -0.13    1.18
  -7  -3   4 1076.19   36.34
   7  -3  -4 1057.63   36.84
   7   3  -4  973.70   36.73
  -7   3   4 1067.78   35.26
   7   3  -5  212.21    9.45
  -7   3   5  219.75    8.42
  -7  -3   5  210.58    8.80
   7  -3  -5  204.17    8.52
  -7   3   6  579.21   20.39
  -7  -3   6  588.56   21.05
   7  -3  -6  605.14   22.57
   7   3  -6  565.08   20.76
   7   3  -7   11.67    1.71
  -7   3   7   10.51    1.84
  -7  -3   7    9.59    1.84
   7  -3  -7    9.83    1.57
   7   3  -8  988.98   34.53
  -7   3   8 1008.74   33.83
  -7  -3   8 1023.11   34.66
   7  -3  -8 1004.06   34.66
   7   3  -9    0.26    1.05
  -7   3   9   -1.71    1.18
  -7  -3   9    2.89    1.58
   7  -3  -9    1.31    1.31
   7   3 -10  663.83   27.01
  -7   3  10  679.99   22.91
  -7  -3  10  669.97   23.45
   7  -3 -10  669.51   25.19
   7   3 -11   87.14    4.98
  -7   3  11   95.14    4.73
  -7  -3  11   99.01    4.87
   7  -3 -11   96.63    5.63
   7   3 -12  797.11   29.74
  -7   3  12  797.23   31.44
  -7   3  12  797.40   29.90
  -7  -3  12  857.94   30.26
   7  -3 -12  832.40   30.68
   7   3 -13   18.55    2.22
  -7   3  13   11.95    2.23
  -7   3  13   16.39    1.63
  -7  -3  13   19.54    2.75
   7  -3 -13   13.60    2.22
   7   3 -14  452.87   17.40
   7   3 -14  436.92   19.06
  -7   3  14  489.18   19.06
  -7   3  14  471.01   18.31
  -7  -3  14  486.55   18.91
   7  -3 -14  463.41   18.19
   7   3 -15   53.75    3.53
   7   3 -15   44.21    3.26
  -7   3  15   44.75    4.20
  -7   3  15   51.44    3.78
  -7  -3  15   53.80    4.32
   7  -3 -15   54.56    3.92
   7   3 -16    4.30    2.22
   7   3 -16    2.31    1.22
  -7   3  16    0.66    1.84
  -7   3  16    5.39    2.02
  -7  -3  16    2.62    2.22
   7  -3 -16    0.65    1.56
   7   3 -17    9.12    2.48
   7   3 -17    5.58    1.36
  -7   3  17    5.37    2.36
  -7   3  17    8.22    2.69
  -7  -3  17    6.27    2.61
   7  -3 -17    6.77    2.08
   7   3 -18   -2.86    1.91
  -7   3  18    0.40    2.02
  -7  -3  18    4.31    2.74
   7  -3 -18    3.38    1.95
  -7   3  18    1.18    2.49
   7   3 -18    3.78    2.21
   7   3 -19   31.50    4.17
   7   3 -19   20.42    3.13
  -7  -3  19   29.11    3.92
   7  -3 -19   29.74    3.25
  -7   3  19   26.17    3.66
  -7   3  19   24.70    3.76
   7   3 -20   -1.63    1.63
  -7   3  20    3.66    2.48
  -7   3  20    0.54    2.41
  -7  -3  20    3.13    2.09
   7  -3 -20    3.37    1.82
   7   3 -20    0.52    1.56
   7   3 -21   34.35    3.64
   7   3 -21   30.41    3.67
  -7   3  21   30.84    4.83
  -7   3  21   43.51    4.41
  -7  -3  21   45.94    4.83
   7  -3 -21   39.64    4.41
   7  -3 -22    2.07    2.07
   7   3 -22    1.76    1.90
   7   3 -22    0.91    2.73
  -7   3  22   -2.93    3.33
  -7  -3  22    0.39    3.26
   7   3 -23    4.81    2.21
  -7   3  23    3.98    3.71
   7  -3 -23    0.26    3.49
   7   3 -23    7.30    2.30
   7   3 -24   19.91    3.90
   7  -3 -24   15.36    4.39
   7   3 -25   16.67    3.39
   7   3 -25   18.73    4.31
   7  -3 -25   18.05    4.26
   7   3 -26   10.29    4.17
   7   3 -26    6.32    2.96
   7  -3 -26    6.70    3.99
   7   3 -27    3.26    2.87
   7   3 -27    4.43    3.09
   7  -3 -27   -1.16    2.96
   7   3 -28  103.63    9.92
   7   3 -28   88.08    8.58
   7  -3 -28   99.37    8.76
   7   3 -29    9.15    4.44
   7   3 -29    5.89    4.95
   7  -3 -29    2.70    3.22
   7   5  -1   75.42    4.29
  -7   5   1   75.19    3.70
  -7  -5   1   75.80    4.26
   7  -5  -1   69.58    3.66
   7   5  -2  215.72    8.74
  -7   5   2  210.16    7.81
  -7  -5   2  197.95    8.65
   7  -5  -2  203.48    8.51
   7   5  -3  205.23    8.50
  -7   5   3  220.32    8.86
  -7  -5   3  237.11    9.57
   7  -5  -3  211.40    8.65
   7   5  -4   95.13    4.45
  -7   5   4  100.95    4.75
  -7  -5   4  106.89    5.05
   7  -5  -4  106.98    5.11
   7   5  -5  424.48   17.07
  -7   5   5  444.17   15.85
  -7  -5   5  428.46   15.44
   7  -5  -5  433.91   15.75
   7   5  -6    9.46    2.23
  -7   5   6    3.56    1.45
  -7  -5   6    7.01    2.21
   7  -5  -6    3.54    1.31
   7   5  -7  712.61   27.52
  -7   5   7  690.10   25.19
  -7  -5   7  725.83   24.24
   7  -5  -7  673.37   26.81
   7   5  -8  106.36    5.53
  -7   5   8  113.16    5.66
  -7  -5   8  116.28    6.91
   7  -5  -8  124.87    6.44
   7   5  -9   23.18    2.50
  -7   5   9   26.17    2.37
  -7  -5   9   21.78    2.22
   7  -5  -9   20.10    2.63
  -7   5  10    5.39    2.10
  -7  -5  10    5.09    2.09
   7  -5 -10    2.23    1.45
   7   5 -10    5.14    1.71
   7   5 -11   21.59    3.03
  -7   5  11   23.40    3.02
  -7  -5  11   24.30    2.74
   7  -5 -11   23.78    2.76
   7   5 -12  386.39   15.15
  -7   5  12  384.85   16.05
  -7  -5  12  429.60   16.64
   7  -5 -12  395.86   16.06
   7   5 -13    4.47    2.24
  -7   5  13    3.15    1.97
  -7  -5  13   11.50    2.61
   7  -5 -13    6.17    2.10
   7   5 -14    4.86    1.58
  -7   5  14   10.37    2.36
  -7   5  14    5.70    1.63
  -7  -5  14    2.35    2.48
   7  -5 -14    7.35    1.97
   7   5 -15   -3.02    2.76
  -7   5  15    2.10    2.10
  -7   5  15    1.62    1.62
  -7  -5  15    1.70    1.70
   7  -5 -15   -2.10    2.36
   7   5 -16  102.53    5.65
  -7   5  16  105.44    7.22
  -7   5  16  108.24    7.03
  -7  -5  16  101.54    6.66
   7  -5 -16  115.88    6.56
   7   5 -17   -0.39    2.89
  -7   5  17    3.01    3.01
  -7   5  17    1.88    1.61
  -7  -5  17   -0.13    1.83
   7  -5 -17   -1.05    1.96
   7   5 -18   71.20    5.12
  -7   5  18   79.36    6.68
  -7   5  18   79.92    5.91
  -7  -5  18   79.65    5.35
   7  -5 -18   74.03    5.37
   7   5 -19    1.57    1.83
   7   5 -19    1.60    2.13
  -7   5  19    2.62    2.62
  -7   5  19    1.20    3.08
  -7  -5  19    1.17    2.87
   7  -5 -19    3.27    2.48
   7   5 -20   -1.74    2.14
  -7   5  20   -3.07    2.94
  -7  -5  20    6.38    3.26
   7  -5 -20    1.04    2.22
   7   5 -21    7.89    2.94
   7  -5 -21    1.95    3.52
   7   5 -22    2.62    2.10
   7   5 -22   -2.01    2.67
   7  -5 -22    0.39    3.25
   7  -5 -23    1.30    3.50
   7   5 -23    7.99    4.06
   7   5 -24   -4.32    4.06
   7   5 -24    3.88    4.68
   7  -5 -24   -0.78    2.72
   7   5 -25   17.95    4.45
   7   5 -25   17.62    3.47
   7  -5 -25   16.56    4.14
   7   5 -26   -0.26    4.72
   7   5 -26    6.00    4.27
   7  -5 -26    3.88    4.52
   7   5 -27    7.34    3.02
   7   5 -27    8.25    4.66
   7  -5 -27   -4.39    4.51
   7   5 -28    0.26    3.93
   7   5 -28    3.86    5.18
   7  -5 -28    1.80    3.61
  -7   7   1  136.46    6.18
   7  -7  -1  142.56    6.14
  -7  -7   1  128.57    7.07
   7   7  -1  123.88    6.52
  -7   7   2    1.84    1.32
  -7  -7   2    0.64    2.18
   7  -7  -2    0.26    1.44
   7   7  -2    0.13    1.44
  -7   7   3  264.78   12.55
  -7  -7   3  273.49   11.81
   7  -7  -3  272.56   11.65
   7   7  -3  274.45   10.99
   7   7  -4  130.78    7.20
  -7  -7   4  122.28    6.42
   7  -7  -4  133.75    6.42
   7   7  -5    7.61    1.84
  -7   7   5    7.92    1.98
  -7  -7   5    5.77    1.92
   7  -7  -5    6.16    1.83
   7   7  -6   69.11    4.86
  -7   7   6   62.85    4.62
  -7  -7   6   61.51    4.88
   7  -7  -6   64.01    4.07
   7   7  -7  745.99   27.81
  -7   7   7  752.65   29.36
  -7  -7   7  775.08   28.65
   7  -7  -7  738.02   29.86
   7   7  -8  491.38   20.59
  -7   7   8  440.41   17.98
  -7  -7   8  441.49   20.15
   7  -7  -8  451.94   17.65
   7   7  -9  103.72    5.55
  -7   7   9   93.24    7.13
  -7  -7   9   99.77    5.82
   7  -7  -9   93.55    5.53
   7   7 -10    0.66    1.72
  -7   7  10    4.09    2.11
  -7  -7  10    7.24    2.20
   7  -7 -10    4.08    1.98
   7   7 -11  454.25   17.73
  -7   7  11  418.42   19.92
  -7  -7  11  452.69   19.50
   7  -7 -11  458.19   18.09
   7   7 -12    2.78    2.51
  -7   7  12    0.13    2.63
  -7  -7  12    5.19    2.85
   7  -7 -12    1.71    2.11
   7   7 -13   16.00    2.51
  -7   7  13   14.48    3.55
  -7  -7  13   10.65    3.12
   7  -7 -13    7.65    3.03
   7   7 -14    6.35    1.85
  -7   7  14   -0.92    2.24
  -7  -7  14    7.41    2.34
   7  -7 -14    6.07    3.03
   7   7 -15  534.83   21.58
  -7   7  15  546.91   26.20
  -7  -7  15  567.54   27.53
   7  -7 -15  555.52   23.65
   7   7 -16    2.38    2.11
  -7   7  16   -0.39    2.50
  -7   7  16   -1.89    2.02
  -7  -7  16   -0.91    1.95
   7  -7 -16   -0.13    2.37
  -7   7  17   69.86    5.93
   7   7 -17   75.69    5.95
  -7  -7  17   75.17    6.12
   7  -7 -17   72.08    5.93
   7  -7 -18   -1.98    3.42
   7   7 -18    5.68    2.38
  -7   7  18    0.94    2.28
  -7  -7  18    2.60    3.51
   7   7 -19  395.92   19.96
  -7   7  19  350.91   19.23
  -7  -7  19  382.25   20.36
   7  -7 -19  388.70   20.55
   7   7 -20  151.96    8.72
   7  -7 -20  140.57    9.47
   7  -7 -21    0.39    2.75
   7   7 -21   -1.05    3.03
   7   7 -22    7.25    3.82
   7   7 -22    1.18    2.37
   7  -7 -22    2.10    3.01
   7   7 -23  103.96    7.25
   7   7 -23   74.61    7.38
   7  -7 -23  100.93    9.81
   7   7 -24    6.06    3.82
   7   7 -24   -0.79    2.50
   7  -7 -24   -2.09    4.04
   7   7 -25   -0.13    2.63
   7   7 -25    2.63    3.95
   7  -7 -25    1.30    3.65
   7   7 -26    8.56    4.74
   7   7 -26    3.69    4.48
   7  -7 -26   10.52    4.29
   7   7 -27   33.04    5.79
   7   7 -27   32.65    5.80
   7  -7 -27   37.73    6.74
   7   9  -1   19.09    3.53
  -7  -9   1   26.23    3.33
   7  -9  -1   21.21    2.47
   7  -9  -1   24.14    3.52
  -7  -9   2    5.62    2.30
   7  -9  -2    8.99    1.95
   7  -9  -2    8.38    2.36
   7   9  -2    9.03    2.62
   7   9  -3  269.60   12.32
  -7   9   3  280.48   15.65
  -7  -9   3  255.78   13.17
   7  -9  -3  291.52   13.29
   7  -9  -3  283.49   11.89
   7   9  -4    6.69    3.67
  -7   9   4    0.92    2.11
  -7  -9   4   -0.26    1.79
   7  -9  -4   -0.78    1.70
   7   9  -5   20.88    3.28
  -7   9   5   22.28    3.17
  -7  -9   5   16.32    3.70
   7  -9  -5   17.40    2.62
   7   9  -6    4.47    1.97
  -7   9   6    6.34    3.04
  -7  -9   6    1.91    2.81
   7  -9  -6    2.36    1.96
   7   9  -7    1.32    2.63
  -7   9   7    3.04    2.38
  -7  -9   7    0.51    1.91
   7  -9  -7   -0.13    1.97
   7   9  -8   99.46    5.68
  -7   9   8   89.03    6.74
  -7  -9   8   96.46    7.16
   7  -9  -8   96.02    5.92
   7   9  -9   79.26    5.68
  -7   9   9   70.67    6.21
  -7  -9   9   76.38    6.15
   7  -9  -9   80.89    5.53
   7   9 -10   20.11    2.91
  -7   9  10   24.96    4.49
  -7  -9  10   20.38    3.33
   7  -9 -10   26.61    3.69
   7   9 -11    9.27    2.52
  -7   9  11    8.71    2.77
  -7  -9  11    7.19    2.70
   7  -9 -11    3.82    2.51
   7   9 -12   21.60    3.05
  -7  -9  12   19.03    3.22
   7  -9 -12   32.34    4.23
  -7  -9  13  241.92   13.83
   7  -9 -13  241.55   12.70
   7   9 -13  244.12   13.54
   7   9 -14  112.49    8.10
  -7  -9  14   86.83    7.11
   7  -9 -14   89.92    6.48
   7   9 -15    1.86    2.65
  -7  -9  15    1.16    2.71
   7  -9 -15    3.57    2.65
   7   9 -16  177.41   10.76
   7  -9 -16  200.66   12.72
   7   9 -17  196.37   11.42
   7  -9 -17  201.46   12.46
   7   9 -18   44.04    5.44
   7  -9 -18   32.69    5.56
   7   9 -19    3.18    3.98
   7  -9 -19   16.01    4.63
   7   9 -20   -1.59    2.65
   7  -9 -20    5.02    3.17
   7   9 -21    4.90    2.91
   7  -9 -21    3.30    3.43
   7   9 -22   14.83    3.97
   7  -9 -22    7.65    3.82
   7   9 -23    3.04    3.18
   7  -9 -23    3.82    5.27
   7  -9 -24    1.45    5.12
   7   9 -24    3.70    3.04
   7   9 -24    6.38    4.81
   7   9 -25   14.53    5.15
   7   9 -25   11.85    5.21
   7  -9 -25   20.72    5.38
  -7 -11   1  214.47   13.11
   7 -11  -1  224.76   11.57
   7 -11  -1  247.29   14.16
   7  11  -2   64.35    5.51
  -7 -11   2   62.13    6.03
   7 -11  -2   54.96    5.33
   7 -11  -2   68.69    5.74
   7  11  -3    1.57    3.54
  -7 -11   3    1.57    2.36
   7 -11  -3   -0.78    2.99
   7 -11  -3   -2.62    4.45
   7  11  -4    0.53    3.41
   7 -11  -4    6.64    2.61
   7 -11  -4    5.51    2.62
   7  11  -5   26.16    4.34
   7 -11  -5   24.78    3.65
   7 -11  -5   23.41    4.47
   7  11  -6    5.00    2.50
   7 -11  -6    3.79    2.48
   7  11  -7    3.69    2.50
   7 -11  -7    1.57    2.09
   7  11  -8    1.85    3.70
   7 -11  -8    7.73    2.49
   7  11  -9   13.48    3.44
   7 -11  -9    5.38    2.63
   7  11 -10   -1.32    2.38
   7 -11 -10    8.28    2.89
   7  11 -11   -0.27    2.52
   7 -11 -11    3.95    2.90
   7  11 -12    3.05    3.58
   7 -11 -12   -1.06    2.64
   7  11 -13    1.06    3.85
   7 -11 -13    3.96    3.17
   7  11 -14   58.59    6.25
   7 -11 -14   58.19    6.61
   7 -11 -15   -0.93    2.91
   7  11 -15   -7.04    3.72
   7  11 -16   36.30    4.65
   7 -11 -16   33.13    5.43
  -7  11  17   -6.50    4.77
   7  11 -18   14.09    3.86
   7 -11 -18   17.91    5.57
   7  11 -19    1.33    3.19
   7 -11 -19   -2.65    5.04
   7  11 -20    9.17    5.05
   7 -11 -20   13.79    4.64
   7  11 -21   -7.43    4.38
   7 -11 -21   -2.65    3.71
   7  11 -22   37.68    6.77
   7 -11 -22   43.70    7.15
  -7 -13   1   10.76    3.80
   7 -13  -1   15.26    4.01
  -7 -13   2   16.67    4.20
   7 -13  -2   22.92    4.27
  -7 -13   3  155.10   10.64
   7 -13  -3  143.67   10.51
  -7 -13   4    2.10    3.29
   7 -13  -4   17.01    4.67
  -7 -13   5   23.42    4.21
   7 -13  -5   16.51    3.90
   7  13  -6   15.94    5.27
  -7 -13   6   13.44    3.82
   7 -13  -6    9.77    3.78
   7  13  -7   36.80    5.67
  -7 -13   7   37.73    5.41
   7 -13  -7   33.91    5.22
   7  13  -8   20.61    5.42
   7 -13  -8    4.18    3.40
   7  13  -9    0.13    3.31
   7 -13  -9   -0.39    4.06
   7  13 -10    0.66    3.05
   7 -13 -10    0.52    4.33
   7  13 -11    3.84    4.77
   7 -13 -11   -0.79    4.33
   7  13 -12   52.16    7.30
   7 -13 -12   62.49    7.76
   7  13 -13   11.95    4.25
   7 -13 -13    6.32    5.27
   7  13 -14  -10.77    6.51
   7 -13 -14    0.66    5.28
   7  13 -15   11.44    5.45
   7 -13 -15   11.76    5.68
   7  13 -16    9.18    6.78
   7 -13 -16    4.90    5.96
   7  13 -17   25.68    7.58
   7 -13 -17   31.13    7.15
   7  13 -18    3.33    3.59
   7 -13 -18    1.86    6.23
  -7  13  19   11.70    4.79
  -7 -15   1    6.17    5.78
   7 -15  -1    5.67    5.03
  -7 -15   2    5.65    5.78
   7 -15  -2    0.52    3.10
  -7 -15   3    7.36    5.65
   7 -15  -3   12.41    4.14
  -7 -15   4   -4.21    5.39
   7 -15  -4    9.06    5.31
  -7 -15   5    5.27    4.21
   7 -15  -5    2.46    3.63
  -7 -15   6    2.24    3.69
   7 -15  -6   -1.43    3.50
  -7 -15   7   24.42    5.54
   7 -15  -7   20.53    6.37
  -7 -15   8   -4.62    5.81
   7 -15  -8   -4.69    5.60
  -7 -15   9    1.59    5.69
   7 -15  -9    2.74    3.91
  -7 -15  10    5.56    4.24
   7 -15 -10    4.70    4.44
   7  15 -11   -6.23    3.98
  -7 -15  11   -0.80    6.23
   7 -15 -11    0.92    3.79
   7  15 -12   12.08    6.10
  -7 -15  12   13.67    4.91
   7 -15 -12    6.16    6.68
   7  15 -13   11.02    4.91
  -7 -15  13   18.99    7.04
   6   0  -1    0.13    0.65
  -6   0   1   -0.26    0.66
  -6   0   1   -0.14    0.69
   6   0  -2   20.62    1.31
  -6   0   2   13.90    1.10
   6   0  -3   -0.13    0.78
  -6   0   3   -0.53    0.79
  -6   0   3   -0.14    0.41
   6   0  -4  799.31   27.22
  -6   0   4  785.30   29.11
  -6   0   4  799.50   27.54
   6   0  -5    0.39    0.65
  -6   0   5   -0.40    0.92
   6   0  -6 1670.30   56.46
  -6   0   6 1650.21   57.53
  -6   0   7    0.26    0.79
   6   0  -7   -0.52    1.18
  -6   0   7    0.14    0.27
   6   0  -8    9.80    1.31
  -6   0   8    9.22    1.45
  -6   0   8   10.46    0.82
   6   0  -9   -4.18    1.31
   6   0  -9   -0.83    0.55
  -6   0   9    0.00    0.79
   6   0 -10  133.80    6.28
   6   0 -10  129.68    5.68
  -6   0  10  132.24    6.32
   6   0 -11   -3.65    1.57
   6   0 -11    0.55    0.83
  -6   0  11    3.29    1.31
   6   0 -12    0.41    0.83
  -6   0  12   -1.45    1.71
   6   0 -12   -0.13    1.69
   6   0 -13   -0.78    1.17
   6   0 -13    0.55    1.10
  -6   0  13    1.18    1.05
   6   0 -14  414.12   15.78
   6   0 -14  415.43   16.13
  -6   0  14  411.52   15.64
   6   0 -15    0.26    1.82
   6   0 -15   -0.82    1.24
  -6   0  15   -1.44    1.97
   6   0 -16   19.88    2.21
   6   0 -16   16.19    2.47
  -6   0  16   30.66    2.88
   6   0 -17    0.52    2.08
   6   0 -17   -0.14    1.23
  -6   0  17    1.05    1.70
   6   0 -18  156.53    7.40
   6   0 -18  153.40    8.22
  -6   0  18  159.10    8.64
   6   0 -19    0.00    1.56
   6   0 -19   -2.19    1.37
  -6   0  19   -1.96    1.83
   6   0 -20  112.41    6.61
   6   0 -20  110.03    6.29
  -6   0  20  118.26    7.19
   6   0 -21    0.13    2.33
   6   0 -21    1.36    1.91
  -6   0  21    1.44    3.27
   6   0 -22  211.04   10.62
   6   0 -22  215.49   11.73
  -6   0  22  205.87   12.15
   6   0 -23    1.29    2.07
   6   0 -23    2.86    2.31
  -6   0  23    0.26    2.74
   6   0 -24   64.82    5.70
   6   0 -24   62.53    5.58
  -6   0  25    0.00    2.20
  -6   0  26    1.94    2.33
  -6   0  27   -2.72    2.46
  -6   0  28   68.25    6.88
  -6   0  29   -1.82    2.99
   6   2  -1  429.65   15.90
   6   2  -1  454.43   16.92
  -6   2   1  450.68   16.43
  -6  -2   1  451.16   16.89
   6  -2  -1  435.13   15.32
   6   2  -2    7.71    1.18
   6   2  -2    7.89    0.85
  -6   2   2    7.22    0.92
  -6  -2   2   10.88    1.31
   6  -2  -2    9.03    1.18
   6   2  -3    6.29    1.18
  -6   2   3    4.59    0.92
  -6  -2   3    4.07    0.92
   6  -2  -3    3.80    1.05
   6   2  -4    1.57    0.79
  -6   2   4    1.84    0.92
  -6  -2   4    0.39    0.66
   6  -2  -4    3.01    1.05
   6   2  -5    5.37    1.05
  -6   2   5    2.89    0.92
  -6  -2   5    4.74    1.18
   6  -2  -5    3.28    0.79
   6   2  -6  141.09    6.03
  -6   2   6  142.87    5.92
  -6  -2   6  134.55    6.59
   6  -2  -6  146.08    6.95
   6   2  -7  768.36   28.06
  -6   2   7  764.19   26.99
  -6  -2   7  784.40   26.52
   6  -2  -7  754.97   27.03
   6   2  -8  713.81   25.56
  -6   2   8  749.51   25.68
  -6  -2   8  741.54   26.11
   6  -2  -8  738.93   27.29
   6   2  -9  225.02    9.69
  -6   2   9  214.02    8.56
  -6  -2   9  219.71    9.35
   6  -2  -9  200.56    8.78
  -6  -2  10  250.42    9.61
   6   2 -10  244.21   11.51
  -6   2  10  245.39   10.26
  -6   2  10  248.02    9.45
   6  -2 -10  229.10    9.56
   6   2 -11  687.79   26.96
   6   2 -11  702.29   24.62
  -6   2  11  727.15   24.22
  -6   2  11  702.79   24.98
  -6  -2  11  738.19   25.40
   6  -2 -11  703.03   26.46
   6   2 -12   91.22    5.23
   6   2 -12   91.33    4.38
  -6   2  12   89.97    5.13
  -6   2  12   91.54    4.36
  -6  -2  12   93.13    4.73
   6  -2 -12  102.68    5.36
   6   2 -13  412.13   15.17
   6   2 -13  384.40   15.40
  -6   2  13  421.53   15.25
  -6   2  13  382.46   15.12
  -6  -2  13  422.95   15.76
   6  -2 -13  398.72   16.73
   6   2 -14  201.11    8.23
   6   2 -14  191.63    8.40
  -6   2  14  232.09    9.06
  -6   2  14  178.81    9.25
  -6  -2  14  204.57    8.40
   6  -2 -14  206.52    9.40
   6   2 -15   40.90    3.26
   6   2 -15   35.03    2.75
  -6   2  15   42.48    4.07
  -6   2  15   44.65    3.94
  -6  -2  15   44.89    3.14
   6  -2 -15   32.43    2.87
   6   2 -16  214.28    9.52
   6   2 -16  197.95    9.76
  -6   2  16  233.99   10.10
  -6   2  16  218.20   11.39
  -6  -2  16  218.01    9.17
   6  -2 -16  194.99    8.73
   6   2 -17   56.99    4.04
   6   2 -17   55.66    3.98
  -6   2  17   67.95    4.32
  -6   2  17   65.65    4.60
  -6  -2  17   67.71    4.58
   6  -2 -17   62.49    3.90
   6   2 -18  224.08   10.29
   6   2 -18  216.26   10.42
  -6   2  18  236.64   11.78
  -6   2  18  223.11   10.66
  -6  -2  18  227.19   12.29
   6  -2 -18  238.37   10.14
   6   2 -19   26.52    2.86
   6   2 -19   19.81    3.14
  -6   2  19   12.94    2.88
  -6   2  19   20.39    3.35
  -6  -2  19   12.80    3.00
   6  -2 -19   15.68    2.46
   6   2 -20   44.84    3.90
   6   2 -20   45.00    3.68
  -6   2  20   45.84    5.09
  -6   2  20   53.56    5.21
  -6  -2  20   65.80    4.96
   6  -2 -20   53.85    4.27
   6   2 -21   15.73    3.12
   6   2 -21   19.33    2.99
  -6   2  21    7.44    3.65
  -6  -2  21   26.11    3.13
   6  -2 -21   24.96    2.98
   6   2 -22  153.50    8.98
   6   2 -22  160.41    9.92
   6  -2 -22  170.41   10.09
   6   2 -23   15.47    3.38
   6   2 -23   14.23    3.39
  -6  -2  23   14.89    3.40
   6  -2 -23   20.66    3.49
   6   2 -24   -4.55    2.99
   6   2 -24   -3.25    2.71
   6  -2 -24   -4.90    3.10
   6   2 -25    3.12    2.47
   6   2 -25    0.68    3.78
   6  -2 -25   -0.52    3.48
   6   2 -26  101.08    7.82
   6   2 -26   81.45    7.96
   6  -2 -26   89.89    8.00
   6   2 -27   -3.37    3.90
   6   2 -27    3.26    3.52
   6  -2 -27    5.93    2.97
   6   2 -28    8.09    4.05
   6   2 -28   -1.48    4.71
   6  -2 -28   -2.06    2.97
   6   2 -29    4.18    4.45
   6   2 -29   -6.45    5.10
   6  -2 -29    3.36    3.23
   6   4  -1  277.59   10.79
  -6   4   1  308.75   11.38
  -6  -4   1  314.82   11.90
   6  -4  -1  318.27   12.05
   6   4  -2   81.12    4.17
  -6   4   2   80.81    3.96
  -6  -4   2   73.14    4.27
   6  -4  -2   86.64    3.93
   6   4  -3  548.57   20.27
  -6   4   3  557.55   20.73
  -6  -4   3  572.79   21.91
   6  -4  -3  546.34   20.33
   6   4  -4    8.12    1.44
  -6   4   4    8.30    1.58
  -6  -4   4   11.03    2.21
   6  -4  -4    5.77    1.18
   6   4  -5   46.58    2.89
  -6   4   5   41.06    2.63
  -6  -4   5   42.52    2.73
   6  -4  -5   42.76    2.76
   6   4  -6    7.49    1.45
  -6   4   6    7.23    1.45
  -6  -4   6    9.38    1.30
   6  -4  -6    8.27    1.97
   6   4  -7 1429.76   48.47
  -6   4   7 1418.88   46.76
  -6  -4   7 1454.77   49.60
   6  -4  -7 1408.20   48.92
   6   4  -8  157.58    7.11
  -6   4   8  153.88    6.71
  -6  -4   8  152.07    6.55
   6  -4  -8  154.81    6.84
   6   4  -9    8.42    1.58
  -6   4   9   11.30    1.97
  -6  -4   9    8.51    1.83
   6  -4  -9    9.72    1.71
   6   4 -10   10.52    1.97
  -6   4  10   13.40    1.97
  -6  -4  10   12.18    1.96
   6  -4 -10   14.97    2.23
   6   4 -11  580.25   21.32
  -6   4  11  577.16   21.04
  -6  -4  11  591.38   23.35
   6  -4 -11  549.41   21.56
   6   4 -12  103.61    5.39
  -6   4  12  114.97    6.17
  -6  -4  12  115.04    5.51
   6  -4 -12  106.79    6.30
   6   4 -13    1.05    1.31
  -6   4  13    0.00    1.44
  -6   4  13    2.73    1.64
  -6  -4  13    1.44    1.96
   6  -4 -13    1.31    1.44
   6   4 -14   19.41    2.36
  -6   4  14   26.22    2.89
  -6   4  14   24.19    2.85
  -6  -4  14   19.34    2.48
   6  -4 -14   27.11    2.49
   6   4 -15  188.32    8.27
  -6   4  15  180.58   10.23
  -6   4  15  177.81    9.24
  -6  -4  15  181.80    8.37
   6  -4 -15  173.26    8.39
   6   4 -16  126.39    5.90
  -6   4  16  127.68    7.21
  -6   4  16  123.20    7.45
  -6  -4  16  123.33    6.67
   6  -4 -16  121.82    7.06
   6   4 -17   75.53    4.59
   6   4 -17   50.11    4.69
  -6   4  17   69.88    5.37
  -6   4  17   66.69    5.27
  -6  -4  17   75.13    5.09
   6  -4 -17   69.06    4.83
   6   4 -18    9.94    2.22
   6   4 -18    6.72    2.28
  -6   4  18    4.71    3.14
  -6   4  18    9.57    2.29
  -6  -4  18    5.74    2.61
   6  -4 -18    8.08    2.09
   6   4 -19    4.32    1.96
   6   4 -19   13.60    2.56
  -6   4  19    7.19    2.74
  -6   4  19   16.41    3.23
  -6  -4  19   11.34    3.52
   6  -4 -19   16.40    2.86
   6   4 -20   12.95    2.35
   6   4 -20   12.66    2.96
  -6   4  20   11.62    3.13
  -6   4  20   14.36    3.22
  -6  -4  20   10.82    3.39
   6  -4 -20   13.91    3.64
   6   4 -21   -0.13    1.83
   6   4 -21    0.00    1.62
  -6  -4  21   -3.91    2.87
   6  -4 -21    2.34    3.11
   6   4 -22    4.45    2.75
   6   4 -22    5.65    3.63
   6  -4 -22   18.01    3.76
   6   4 -23   -2.22    2.75
   6   4 -23   -1.88    2.15
   6  -4 -23    0.13    2.07
   6   4 -24    3.93    2.62
   6   4 -24    3.89    3.76
   6  -4 -24    6.46    2.84
   6   4 -25    0.65    3.01
   6   4 -25    0.27    2.55
   6   4 -26   39.03    5.24
   6   4 -26   36.94    5.76
   6  -4 -26   46.92    6.45
   6   4 -27    3.15    2.88
   6   4 -27    9.89    4.68
   6  -4 -27    1.16    3.09
   6   4 -28   32.82    5.20
   6  -4 -28   30.25    4.76
  -6  -6   1  110.91    6.17
  -6   6   1  126.40    5.53
   6   6  -1  111.98    7.03
   6  -6  -1  126.39    5.76
   6   6  -2    1.96    1.43
  -6   6   2    2.77    1.45
  -6  -6   2    0.90    1.15
   6  -6  -2    0.79    1.57
   6   6  -3    7.96    1.57
  -6   6   3    8.45    1.45
  -6  -6   3   10.39    1.80
   6  -6  -3   10.61    1.70
   6   6  -4  494.62   20.56
  -6   6   4  522.40   17.85
  -6  -6   4  502.97   18.28
   6  -6  -4  489.62   18.92
   6   6  -5   42.21    3.54
  -6   6   5   38.00    3.30
  -6  -6   5   37.15    3.34
   6  -6  -5   37.28    3.02
   6   6  -6  214.10    9.60
  -6   6   6  205.75    8.72
  -6  -6   6  210.27    8.77
   6  -6  -6  213.78    8.82
   6   6  -7   44.87    3.42
  -6   6   7   40.86    3.16
  -6  -6   7   51.61    3.87
   6  -6  -7   36.43    3.42
   6   6  -8   13.97    1.98
  -6   6   8   13.44    2.11
  -6  -6   8   17.97    2.33
   6  -6  -8   14.74    2.50
   6   6  -9  443.02   16.77
  -6   6   9  485.84   17.55
  -6  -6   9  448.73   17.16
   6  -6  -9  455.04   17.15
   6   6 -10   18.74    2.24
  -6   6  10   12.24    2.90
  -6  -6  10   14.02    2.34
   6  -6 -10   20.95    2.37
   6   6 -11    3.96    1.58
  -6   6  11    4.73    2.10
  -6  -6  11    6.50    2.34
   6  -6 -11   11.73    2.77
   6   6 -12    1.45    1.58
  -6   6  12    5.13    2.89
  -6  -6  12    4.03    1.69
   6  -6 -12    0.79    1.71
   6   6 -13    4.09    1.72
  -6   6  13    5.65    2.36
  -6  -6  13    5.99    2.08
   6  -6 -13    6.72    2.37
   6   6 -14   75.89    5.02
  -6   6  14   76.93    5.65
  -6  -6  14   77.63    5.35
   6  -6 -14   70.37    5.41
   6   6 -15   -1.45    2.37
  -6   6  15    1.18    2.23
  -6   6  15    0.41    2.31
  -6  -6  15    2.87    1.82
   6  -6 -15    2.77    1.98
   6   6 -16    3.43    1.98
  -6   6  16    3.54    2.49
  -6   6  16    2.30    1.89
  -6  -6  16    0.78    2.60
   6  -6 -16    2.63    1.97
  -6  -6  17   29.94    4.17
   6   6 -17   35.59    3.82
  -6   6  17   29.08    3.93
  -6   6  17   27.53    4.19
   6  -6 -17   29.05    3.68
  -6  -6  18   68.45    5.47
   6   6 -18   68.25    5.14
  -6   6  18   57.84    5.89
   6  -6 -18   61.19    5.52
   6   6 -19  142.77    8.17
  -6   6  19  133.68    9.42
  -6  -6  19  133.36    9.38
   6  -6 -19  143.06    8.66
   6  -6 -20   16.76    3.67
   6   6 -20   16.46    2.90
   6   6 -20   10.55    2.64
  -6  -6  20   17.56    3.12
   6   6 -21   47.64    4.74
   6   6 -21   42.03    4.89
  -6  -6  21   53.23    5.73
   6  -6 -21   58.29    6.14
   6   6 -22    0.92    2.37
   6   6 -22    4.90    2.12
   6  -6 -22   10.17    3.91
   6   6 -23   35.92    5.00
   6   6 -23   36.29    4.64
   6  -6 -23   35.41    4.95
   6   6 -24    3.55    3.55
   6   6 -24    7.55    3.84
   6  -6 -24   -2.47    2.60
   6   6 -25    2.50    2.76
   6   6 -25    0.13    3.97
   6  -6 -25    6.35    4.54
   6   6 -26   25.65    4.74
   6   6 -26   21.84    5.69
   6  -6 -26   13.72    4.14
   6   6 -27    1.32    2.76
   6   6 -27   -1.85    5.16
   6  -6 -27    5.17    3.62
  -6  -8   1   27.90    2.94
   6  -8  -1   28.74    3.27
   6   8  -1   22.72    2.74
   6  -8  -1   28.05    2.48
   6   8  -2  382.63   16.21
   6  -8  -2  419.37   15.19
  -6   8   2  426.81   18.12
  -6  -8   2  418.93   17.93
   6  -8  -2  432.57   16.94
  -6  -8   3    6.00    2.55
   6   8  -3    5.10    3.40
  -6   8   3    3.16    1.84
   6  -8  -3    1.83    1.57
   6  -8  -4   16.89    2.62
   6   8  -4   16.11    2.62
  -6   8   4   16.59    2.90
  -6  -8   4   16.72    2.68
   6   8  -5  307.43   12.21
  -6   8   5  295.98   13.33
  -6  -8   5  312.16   14.07
   6  -8  -5  286.88   12.21
   6   8  -6  511.19   18.69
  -6   8   6  502.87   19.43
  -6  -8   6  522.06   21.01
   6  -8  -6  504.04   19.08
   6   8  -7  112.91    5.93
  -6   8   7  100.68    6.21
  -6  -8   7  110.72    7.17
   6  -8  -7  116.88    6.32
   6   8  -8   37.96    3.43
  -6   8   8   23.49    3.43
  -6  -8   8   27.53    3.46
   6  -8  -8   30.41    4.35
   6   8  -9  119.72    6.74
  -6   8   9  113.85    6.87
  -6  -8   9  122.65    7.20
   6  -8  -9  121.01    6.86
   6   8 -10  109.43    7.01
  -6   8  10  111.70    7.79
  -6  -8  10  118.78    7.34
   6  -8 -10  102.14    6.08
   6   8 -11  185.07    8.87
  -6   8  11  162.53    9.63
  -6  -8  11  168.36    9.30
   6  -8 -11  171.46    8.86
   6   8 -12    4.37    2.91
  -6   8  12    1.05    3.29
  -6  -8  12    1.03    2.06
   6  -8 -12    2.38    2.25
   6   8 -13  385.68   17.24
  -6   8  13  375.52   19.65
  -6  -8  13  367.63   17.53
   6  -8 -13  417.62   17.49
   6   8 -14   43.98    4.11
  -6   8  14   32.37    4.34
  -6  -8  14   37.02    4.79
   6  -8 -14   46.18    4.24
   6   8 -15  181.78   10.74
  -6  -8  15  170.13   11.04
   6  -8 -15  173.91    9.54
   6   8 -16   67.57    5.70
  -6  -8  16   75.73    6.11
   6  -8 -16   90.38    7.28
   6   8 -17  162.26    9.02
  -6   8  17  129.78    8.94
  -6  -8  17  149.85    8.86
   6  -8 -17  167.46   10.73
   6  -8 -18   25.11    3.83
   6   8 -18   27.41    3.58
   6  -8 -19   -1.19    2.51
   6   8 -19    0.13    2.91
   6   8 -20    6.62    3.31
   6  -8 -20   -1.98    3.69
   6   8 -21   -6.22    3.04
   6  -8 -21   -4.48    4.21
   6   8 -22   41.10    5.68
   6  -8 -22   35.62    5.52
   6   8 -23    1.59    3.70
   6   8 -23    5.22    4.18
   6  -8 -23   -1.31    3.15
   6   8 -24   25.48    5.02
   6   8 -24    6.93    4.70
   6  -8 -24    6.94    4.97
   6   8 -25   -0.39    4.84
   6  -8 -25   -3.13    3.53
   6   8 -26   -3.79    5.36
   6  -8 -26    7.29    4.56
   6  10  -1    7.98    2.62
  -6 -10   1   11.78    3.53
  -6 -10   1    3.96    2.56
   6 -10  -1   10.41    2.99
   6 -10  -1    5.20    3.12
   6  10  -2  119.11    7.60
  -6 -10   2  128.14    7.99
  -6 -10   2  132.87    9.19
   6 -10  -2  138.07    7.69
   6 -10  -2  143.37    8.23
  -6 -10   3   48.76    4.46
   6  10  -3   38.38    3.93
   6 -10  -3   52.82    4.57
   6 -10  -3   44.50    4.97
   6  10  -4   60.45    4.85
  -6 -10   4   62.95    6.36
   6 -10  -4   69.22    5.49
   6 -10  -4   55.38    4.73
   6  10  -5    1.97    3.02
  -6 -10   5   -0.38    2.67
   6 -10  -5    1.18    2.62
   6 -10  -5    2.37    2.24
   6  10  -6    4.60    3.42
  -6  10   6    3.69    2.63
  -6 -10   6    5.21    2.54
   6 -10  -6   -1.18    2.75
   6 -10  -6    8.69    3.03
  -6  10   7   27.82    3.69
   6  10  -7   28.83    3.82
  -6 -10   7   26.18    3.69
   6 -10  -7   32.80    4.33
   6  10  -8   41.27    3.82
  -6  10   8   21.51    3.83
  -6 -10   8   36.89    5.09
   6 -10  -8   28.39    3.42
   6  10  -9   80.42    6.08
  -6  10   9   66.27    6.07
  -6 -10   9   72.46    6.37
   6 -10  -9   78.72    5.53
   6  10 -10    1.59    2.25
  -6 -10  10   -6.76    3.32
   6 -10 -10    5.01    2.64
   6  10 -11    9.00    2.91
  -6 -10  11   18.78    3.83
   6 -10 -11   13.47    3.04
   6  10 -12   73.27    6.23
  -6 -10  12   77.32    6.54
   6 -10 -12   71.00    6.48
   6  10 -13   41.11    4.91
   6 -10 -13   47.92    5.30
   6  10 -14   17.51    3.32
   6 -10 -14   18.55    4.90
   6  10 -15   19.51    3.32
   6 -10 -15   17.64    3.98
   6  10 -16   31.06    5.05
   6 -10 -16   27.47    4.64
   6  10 -17   -5.18    3.58
   6 -10 -17    5.04    3.32
   6  10 -18   15.53    3.05
   6 -10 -18   16.32    5.31
   6  10 -19   42.59    6.24
   6 -10 -19   44.97    6.77
   6 -10 -20   12.20    4.37
   6  10 -20   11.40    4.11
   6  10 -21    3.58    4.37
   6 -10 -21    4.77    3.97
   6  10 -22   -4.77    4.10
   6 -10 -22    2.91    5.02
   6  10 -23   20.37    5.16
   6 -10 -23   10.43    5.68
   6  10 -24    3.96    4.36
   6 -10 -24    3.16    4.48
  -6 -12   1   14.54    3.67
   6 -12  -1   13.62    2.85
  -6 -12   2  106.29    7.74
   6 -12  -2   98.17    7.28
  -6 -12   3   12.46    3.93
   6 -12  -3   12.74    3.12
   6  12  -4   20.08    3.81
  -6 -12   4   34.13    4.86
   6 -12  -4   35.54    5.34
   6  12  -5   21.02    3.81
  -6 -12   5   29.83    4.86
   6 -12  -5   26.60    4.69
   6  12  -6   24.86    4.08
   6 -12  -6   32.26    5.09
   6  12  -7   32.27    4.35
   6 -12  -7   30.09    4.84
   6  12  -8   -0.66    2.77
   6 -12  -8   -3.54    3.93
   6  12  -9   -2.11    2.25
   6 -12  -9   -0.53    3.68
   6 -12 -10   15.65    4.34
   6  12 -10   10.18    3.97
   6  12 -11   52.29    7.41
   6 -12 -11   42.29    5.93
   6  12 -12   23.98    5.70
   6 -12 -12   25.73    5.67
   6 -12 -13   27.76    5.68
   6  12 -13   22.15    6.50
   6 -12 -14   12.31    5.29
   6  12 -14    2.52    3.32
   6  12 -15    1.19    4.51
   6 -12 -15   -0.93    3.31
   6  12 -16    1.06    3.19
   6 -12 -16    7.96    4.25
   6  12 -17   16.73    5.05
   6 -12 -17   23.50    5.05
   6  12 -18   25.09    6.24
   6 -12 -18   24.31    5.58
   6  12 -19   18.58    4.25
   6 -12 -19   15.94    5.71
   6  12 -20    2.12    3.58
   6 -12 -20    0.93    5.71
   6  12 -21   25.44    4.77
   6 -12 -21   20.45    6.90
  -6 -14   1   49.56    6.29
   6 -14  -1   58.71    6.73
  -6 -14   2   31.35    6.16
   6 -14  -2   38.71    4.79
  -6 -14   3    5.64    4.46
   6 -14  -3    4.54    3.11
  -6 -14   4   -1.58    4.73
   6 -14  -4   12.72    4.67
  -6 -14   5   16.04    5.26
   6 -14  -5    2.47    3.12
  -6 -14   6  102.26   10.14
   6 -14  -6   88.89    8.72
   6 -14  -7    6.78    3.78
  -6 -14   7    4.48    3.95
  -6 -14   8   -1.06    3.56
   6 -14  -8    0.78    3.40
   6  14  -9   -0.26    3.43
  -6 -14   9    0.92    3.70
   6 -14  -9    4.19    4.84
  -6 -14  10    8.20    5.16
   6 -14 -10    3.67    4.72
   6  14 -10    5.29    3.70
   6  14 -11   27.53    6.09
  -6 -14  11   18.92    5.16
   6 -14 -11   22.45    6.17
   6  14 -12    2.12    3.97
   6 -14 -12   23.28    6.05
   6  14 -13   -0.80    5.17
   6 -14 -13    2.77    5.53
   6 -14 -14   -5.94    5.68
   6  14 -14    3.85    3.85
   6  14 -15    7.16    5.31
   6 -14 -15   -1.59    6.08
   6  14 -16   97.78   10.62
   6 -14 -16   94.37   10.06
  -6 -16   1   14.95    6.69
   6 -16  -1    5.67    4.25
  -6 -16   2    4.46    4.59
   6 -16  -2    9.81    6.07
  -6 -16   3   -3.54    4.33
   6 -16  -3   -2.20    3.75
  -6 -16   4   -2.63    4.47
   6 -16  -4   -4.14    4.27
  -6 -16   5    3.29    4.21
   6 -16  -5    3.24    6.61
  -6 -16   6   35.01    7.77
   6 -16  -6   33.33    6.10
  -6 -16   7    2.90    4.35
   6 -16  -7    4.55    4.29
  -6 -16   8   -1.19    4.48
   6 -16  -8   -8.20    6.11
   5   1  -1    2.35    0.65
   5   1  -1    3.50    0.70
  -5   1   1    2.76    0.66
  -5  -1   1    3.55    0.79
  -5  -1   1   16.54    1.23
   5  -1  -1    4.05    0.65
   5   1  -2  103.72    4.33
   5   1  -2   97.04    4.20
  -5   1   2   97.97    4.61
  -5  -1   2   98.04    4.35
   5  -1  -2   93.80    3.93
   5   1  -3  628.73   21.91
   5   1  -3  631.95   22.00
  -5   1   3  640.92   22.81
  -5  -1   3  622.91   21.67
   5  -1  -3  602.46   22.30
   5   1  -4   55.36    3.27
  -5   1   4   55.26    2.77
  -5  -1   4   57.34    3.17
   5  -1  -4   59.06    3.01
   5   1  -5    4.58    1.05
  -5   1   5    3.68    1.05
  -5  -1   5    2.24    0.79
   5  -1  -5    2.75    0.79
   5   1  -6    2.62    1.05
  -5   1   6    0.79    0.66
  -5  -1   6    2.11    0.79
   5  -1  -6    2.23    0.79
   5   1  -7  166.26    7.33
   5   1  -7  164.76    6.60
  -5   1   7  172.48    7.11
  -5   1   7  168.15    6.87
  -5  -1   7  169.48    7.12
   5  -1  -7  171.63    7.86
   5   1  -8    1.31    1.18
   5   1  -8    1.80    0.55
  -5   1   8    1.84    0.92
  -5   1   8    1.64    0.68
  -5  -1   8    2.37    0.92
   5  -1  -8    0.52    0.79
   5   1  -9  397.60   14.80
   5   1  -9  382.41   13.76
  -5   1   9  370.64   13.70
  -5   1   9  373.05   13.99
  -5  -1   9  388.58   15.93
   5  -1  -9  385.53   14.93
   5   1 -10 1383.92   46.25
   5   1 -10 1377.43   47.02
  -5   1  10 1382.40   48.18
  -5   1  10 1312.29   46.16
  -5  -1  10 1424.69   49.76
   5  -1 -10 1352.94   46.75
   5   1 -11   34.06    2.61
   5   1 -11   34.37    2.50
  -5   1  11   32.84    2.89
  -5   1  11   34.23    2.60
  -5  -1  11   33.59    2.63
   5  -1 -11   36.04    2.87
   5   1 -12    9.26    1.70
   5   1 -12   10.11    1.66
  -5   1  12    9.19    2.10
  -5   1  12   10.39    1.64
  -5  -1  12    7.21    1.84
   5  -1 -12   10.70    1.70
   5   1 -13   53.82    3.52
   5   1 -13   53.78    3.46
  -5   1  13   57.72    3.81
  -5   1  13   65.03    3.96
  -5  -1  13   57.40    3.80
   5  -1 -13   55.78    3.78
   5   1 -14  597.90   21.94
   5   1 -14  571.66   21.16
  -5   1  14  601.50   21.13
  -5   1  14  619.44   23.86
  -5  -1  14  626.88   22.05
   5  -1 -14  596.36   22.95
   5   1 -15   27.33    2.60
   5   1 -15   22.18    2.34
  -5   1  15   26.72    3.01
  -5   1  15   27.47    2.71
  -5  -1  15   29.44    2.62
   5  -1 -15   27.05    3.12
   5  -1 -15   25.27    2.61
   5   1 -16   62.95    4.30
   5   1 -16   58.31    3.72
  -5   1  16   68.31    4.58
  -5   1  16   64.81    4.18
  -5  -1  16   64.47    4.58
   5  -1 -16   68.59    4.03
   5  -1 -16   64.47    4.53
   5   1 -17  486.93   18.11
   5   1 -17  435.92   17.60
  -5   1  17  488.77   18.72
  -5  -1  17  468.82   18.85
   5  -1 -17  480.16   18.72
   5  -1 -17  476.56   20.35
   5   1 -18    6.63    1.82
   5   1 -18    7.67    1.92
  -5   1  18    2.61    2.48
  -5  -1  18    5.09    2.48
   5  -1 -18    4.28    1.69
   5  -1 -18    3.56    1.64
   5   1 -19   27.14    3.25
   5   1 -19   23.52    2.74
  -5   1  19   21.28    3.39
  -5  -1  19   32.25    3.40
   5  -1 -19   24.22    2.98
   5   1 -20   30.00    3.38
   5   1 -20   25.66    3.14
  -5   1  20   36.00    4.04
  -5  -1  20   41.24    4.18
   5  -1 -20   32.36    3.37
   5   1 -21  207.88   10.79
   5   1 -21  188.12   10.77
  -5   1  21  219.24   11.48
  -5  -1  21  230.92   12.54
   5  -1 -21  217.20   10.49
   5   1 -22    7.53    2.99
   5   1 -22    5.85    2.86
  -5   1  22   10.68    2.74
  -5  -1  22    7.96    3.52
   5  -1 -22    9.70    2.46
   5   1 -23    0.39    2.60
   5   1 -23    2.85    2.99
  -5   1  23   -1.04    2.73
  -5  -1  23    9.39    3.65
   5  -1 -23    2.46    2.20
   5   1 -24   14.23    3.93
   5  -1 -24   12.41    2.72
   5   1 -25   15.61    3.90
   5   1 -25   15.70    4.47
   5  -1 -25   14.36    3.10
   5   1 -26    9.25    2.47
   5   1 -26    6.62    3.11
   5  -1 -26    5.95    3.75
   5   1 -27   -0.26    2.35
   5   1 -27    4.18    2.97
   5  -1 -27    0.52    3.50
   5   1 -28   -0.13    2.61
   5   1 -28   -2.16    3.10
   5  -1 -28    0.13    3.89
   5   1 -29   14.68    4.45
   5  -1 -29   18.58    4.03
   5   3  -1    9.35    1.43
  -5   3   1   10.03    1.32
  -5  -3   1   10.61    1.42
   5  -3  -1    9.69    1.18
   5   3  -2  650.74   24.01
  -5   3   2  651.05   23.75
  -5  -3   2  657.79   23.25
   5  -3  -2  653.87   22.96
   5   3  -3  554.40   20.95
  -5   3   3  625.77   22.92
  -5  -3   3  571.79   20.58
   5  -3  -3  595.27   21.79
   5   3  -4   54.80    3.02
  -5   3   4   57.58    3.29
  -5  -3   4   58.41    3.39
   5  -3  -4   52.59    2.76
   5   3  -5   99.92    4.86
  -5   3   5   96.30    4.34
  -5  -3   5   89.28    4.58
   5  -3  -5  102.07    4.46
   5   3  -6  135.47    6.05
  -5   3   6  130.68    5.92
  -5  -3   6  148.24    6.16
   5  -3  -6  122.69    5.78
   5   3  -7  308.14   12.50
  -5   3   7  283.77   12.22
  -5  -3   7  327.87   12.87
   5  -3  -7  307.45   12.48
   5   3  -8    6.44    1.58
  -5   3   8    4.07    1.18
  -5  -3   8    6.95    1.71
   5  -3  -8    7.48    1.31
   5   3  -9  148.87    6.83
  -5   3   9  153.97    6.44
  -5  -3   9  147.92    7.48
   5  -3  -9  156.08    7.09
   5   3 -10 1517.75   50.48
  -5   3  10 1497.58   52.57
  -5  -3  10 1522.97   51.13
   5  -3 -10 1524.46   51.88
   5   3 -11   73.68    4.33
  -5   3  11   74.90    4.20
  -5   3  11   88.15    4.26
  -5  -3  11   80.03    4.07
   5  -3 -11   85.55    4.46
   5   3 -12  235.68    9.71
  -5   3  12  221.86    9.32
  -5   3  12  231.15    9.60
  -5  -3  12  232.96   10.75
   5  -3 -12  220.95    9.70
   5   3 -13  214.70    9.70
  -5   3  13  219.38    8.92
  -5   3  13  209.80    9.71
  -5  -3  13  224.13    9.17
   5  -3 -13  214.86   10.08
   5   3 -14  310.34   12.19
   5   3 -14  294.15   14.68
  -5   3  14  314.98   15.07
  -5   3  14  316.81   13.11
  -5  -3  14  321.30   12.18
   5  -3 -14  317.95   13.08
   5   3 -15    2.09    1.44
   5   3 -15    4.05    1.89
  -5   3  15    7.59    1.96
  -5   3  15    5.44    1.77
  -5  -3  15    7.70    2.22
   5  -3 -15    5.61    1.83
   5   3 -16  312.76   13.88
   5   3 -16  315.50   12.90
  -5   3  16  312.03   13.22
  -5   3  16  293.12   14.42
  -5  -3  16  306.78   13.47
   5  -3 -16  333.71   13.83
   5   3 -17    3.92    1.70
   5   3 -17    2.71    1.90
  -5   3  17    2.87    1.96
  -5   3  17    2.98    1.76
  -5  -3  17    3.39    1.83
   5  -3 -17    1.30    2.21
   5   3 -18   11.10    1.96
   5   3 -18    5.97    1.90
  -5   3  18    7.31    3.26
  -5   3  18   10.28    2.44
  -5  -3  18   15.26    2.48
   5  -3 -18    6.11    2.47
   5   3 -19   30.30    3.53
   5   3 -19   30.27    3.80
  -5   3  19   26.61    4.30
  -5   3  19   21.59    3.91
  -5  -3  19   27.25    3.13
   5  -3 -19   28.16    2.99
   5   3 -20   28.47    3.40
   5   3 -20   21.16    3.53
  -5   3  20   20.20    3.52
  -5   3  20   19.78    3.90
  -5  -3  20   25.94    3.13
   5  -3 -20   25.40    2.98
   5   3 -21   -0.78    1.57
   5   3 -21    0.95    2.57
  -5  -3  21   -0.78    2.87
   5  -3 -21    1.94    1.81
   5   3 -22    0.00    2.61
   5   3 -22    1.49    2.03
  -5  -3  22   -4.83    3.13
   5  -3 -22    1.16    2.97
   5   3 -23   31.37    4.18
   5   3 -23   22.28    4.32
   5   3 -24   21.97    3.92
   5   3 -24   23.31    4.45
   5  -3 -24   30.97    4.26
   5   3 -25    8.25    2.62
   5   3 -25   19.91    4.04
   5  -3 -25   15.61    3.61
   5   3 -26   12.71    3.80
   5   3 -26   10.47    3.36
   5  -3 -26   14.05    4.38
   5   3 -27    0.52    3.41
   5   3 -27   -2.41    2.82
   5  -3 -27    1.81    4.13
   5   3 -28   43.90    7.23
   5  -3 -28   48.50    5.93
   5   3 -29    3.74    4.94
   5  -3 -29   -4.13    4.78
   5   5  -1  108.04    5.20
  -5   5   1  126.94    5.40
  -5  -5   1  118.93    5.53
   5  -5  -1  113.14    5.24
   5   5  -2  373.93   15.25
  -5   5   2  384.31   13.73
  -5  -5   2  392.90   14.54
   5  -5  -2  396.52   14.97
   5   5  -3  786.48   28.49
  -5   5   3  840.51   31.18
  -5  -5   3  836.02   28.34
   5  -5  -3  801.44   28.53
   5   5  -4    1.83    1.70
  -5   5   4    5.01    1.58
  -5  -5   4    1.80    1.42
   5  -5  -4    1.44    1.18
   5   5  -5   40.64    2.75
  -5   5   5   34.93    2.77
  -5  -5   5   41.00    2.84
   5  -5  -5   37.46    2.89
   5   5  -6  198.36    8.81
  -5   5   6  190.45    7.78
  -5  -5   6  188.59    8.67
   5  -5  -6  199.70    8.17
   5   5  -7  949.34   33.21
  -5   5   7  912.52   31.25
  -5  -5   7  942.62   32.61
   5  -5  -7  919.07   33.89
   5   5  -8  156.89    6.99
  -5   5   8  141.80    6.45
  -5  -5   8  141.45    6.50
   5  -5  -8  148.95    6.59
   5   5  -9   77.25    4.75
  -5   5   9   74.80    4.60
  -5  -5   9   82.77    4.17
   5  -5  -9   80.49    5.01
   5   5 -10   34.02    2.90
  -5   5  10   41.25    3.15
  -5  -5  10   35.71    2.87
   5  -5 -10   37.68    2.90
   5   5 -11   12.26    1.85
  -5   5  11    5.65    2.23
  -5  -5  11   12.91    2.35
   5  -5 -11    7.11    2.24
   5   5 -12   51.81    3.56
  -5   5  12   61.81    4.20
  -5  -5  12   56.36    3.92
   5  -5 -12   54.78    4.48
   5   5 -13   11.86    1.71
  -5   5  13    5.90    2.10
  -5   5  13    5.48    2.19
  -5  -5  13    9.92    1.96
   5  -5 -13   10.53    2.50
   5   5 -14  163.22    7.65
  -5   5  14  174.82    9.05
  -5   5  14  163.76    7.95
  -5  -5  14  184.80    8.50
   5  -5 -14  180.16    8.43
   5   5 -15    3.16    2.24
  -5   5  15   -0.13    1.96
  -5   5  15    1.63    1.63
  -5  -5  15    6.52    1.96
   5  -5 -15    0.39    1.71
   5   5 -16   20.40    2.63
  -5   5  16   21.33    3.14
  -5   5  16   22.14    2.99
  -5  -5  16   18.24    3.26
   5  -5 -16   26.90    3.67
   5   5 -17   55.25    4.87
  -5   5  17   58.69    5.23
  -5   5  17   62.61    5.43
  -5  -5  17   58.34    4.95
   5  -5 -17   53.33    4.06
   5   5 -18   10.39    3.16
  -5   5  18   15.15    3.00
  -5   5  18   24.20    4.06
  -5  -5  18   17.96    2.73
   5  -5 -18   15.57    2.49
   5   5 -19   64.94    5.52
   5   5 -19   62.03    5.71
  -5   5  19   72.67    5.61
  -5   5  19   97.14    6.76
  -5  -5  19   73.93    6.12
   5  -5 -19   70.66    5.88
   5   5 -20   -0.79    3.02
   5   5 -20   -1.06    2.40
  -5   5  20   -7.27    4.44
  -5  -5  20    2.08    2.99
   5  -5 -20   -2.35    2.09
   5   5 -21    5.26    3.42
   5   5 -21   11.33    3.06
  -5  -5  21   -1.30    3.52
   5  -5 -21   12.36    3.12
   5   5 -22   20.11    4.21
   5   5 -22   15.60    3.33
   5  -5 -22   14.42    3.77
   5   5 -23   39.56    4.34
   5   5 -23   26.66    4.93
   5  -5 -23   41.63    5.19
   5   5 -24    5.92    3.42
   5   5 -24    4.66    4.93
   5   5 -25    4.73    2.50
   5   5 -25    4.53    2.93
   5  -5 -25   11.11    4.26
   5   5 -26   -3.55    3.55
   5   5 -26   -4.52    4.65
   5  -5 -26   -3.61    2.58
   5   5 -27    5.26    3.03
   5   5 -27   14.87    4.52
   5  -5 -27   13.15    4.00
   5   5 -28   10.74    4.38
   5  -5 -28    6.95    5.28
   5   7  -1  464.17   17.49
  -5  -7   1  475.13   18.22
   5  -7  -1  474.89   17.81
   5  -7  -1  496.89   17.55
   5   7  -2  287.78   11.36
  -5   7   2  317.83   11.70
  -5  -7   2  313.48   12.17
   5  -7  -2  330.06   12.85
   5  -7  -2  318.62   12.35
   5   7  -3   18.41    2.35
  -5   7   3   20.12    2.24
  -5  -7   3   19.42    2.94
   5  -7  -3   25.16    2.49
   5   7  -4   16.87    2.35
  -5   7   4   21.60    2.63
  -5  -7   4   17.24    2.68
   5  -7  -4   12.07    1.84
   5   7  -5 1141.23   40.04
  -5   7   5 1164.63   41.33
  -5  -7   5 1181.72   39.64
   5  -7  -5 1131.46   41.47
   5   7  -6  254.96   10.12
  -5   7   6  237.15   10.56
  -5  -7   6  250.40   10.65
   5  -7  -6  228.28    9.62
   5   7  -7   47.74    3.68
  -5   7   7   45.08    3.82
  -5  -7   7   39.10    3.72
   5  -7  -7   42.29    3.69
   5   7  -8   12.65    2.24
  -5   7   8   15.55    2.50
  -5  -7   8   15.93    2.31
   5  -7  -8   16.75    2.37
   5   7  -9  265.56   10.70
  -5   7   9  263.59   12.40
  -5  -7   9  250.68   12.39
   5  -7  -9  256.41   11.37
   5   7 -10   90.47    5.81
  -5   7  10   91.77    5.93
  -5  -7  10  101.56    5.82
   5  -7 -10   93.03    5.82
   5   7 -11  187.97    8.73
  -5   7  11  173.44    8.96
  -5  -7  11  176.00    9.72
   5  -7 -11  181.03    8.74
   5   7 -12    8.07    2.25
  -5   7  12   10.78    3.29
  -5  -7  12   12.95    2.07
   5  -7 -12    5.95    2.91
   5   7 -13   78.32    5.43
  -5   7  13   84.76    5.92
  -5  -7  13   68.62    5.58
   5  -7 -13   80.45    5.56
   5   7 -14  244.39   10.47
  -5   7  14  239.38   12.10
  -5  -7  14  251.62   12.51
   5  -7 -14  245.94   11.53
   5   7 -15   10.58    2.25
  -5   7  15    7.08    2.76
  -5   7  15    5.18    3.41
  -5  -7  15   12.60    2.99
   5  -7 -15    8.46    3.17
   5   7 -16    1.72    2.65
  -5   7  16   -3.41    2.75
  -5   7  16    0.68    2.17
  -5  -7  16   -0.52    1.82
   5  -7 -16    0.53    2.11
   5   7 -17  204.85    9.93
  -5   7  17  183.07   11.44
  -5  -7  17  214.56   10.96
   5  -7 -17  208.22   11.24
   5   7 -18   15.73    3.44
  -5  -7  18   11.05    3.38
   5  -7 -18   13.06    3.96
   5   7 -19    0.13    2.78
  -5  -7  19    7.28    2.73
   5  -7 -19   -1.71    2.24
   5   7 -20    1.59    2.91
   5  -7 -20    3.02    3.68
  -5   7  21   36.87    5.25
   5   7 -22   68.10    5.68
   5   7 -22   52.59    6.30
   5  -7 -22   75.54    7.86
   5   7 -23    7.26    3.69
   5   7 -23   13.78    4.60
   5  -7 -23    5.62    4.44
   5   7 -24   18.33    3.69
   5   7 -24    7.75    3.55
   5  -7 -24   20.85    3.91
   5   7 -25   21.48    4.48
   5   7 -25   16.68    4.20
   5  -7 -25   31.59    5.33
   5   7 -26    8.41    5.25
   5  -7 -26    1.69    4.80
   5   9  -1  642.71   23.68
  -5  -9   1  659.31   24.34
  -5  -9   1  652.10   26.38
   5  -9  -1  619.96   27.35
   5   9  -2   47.71    4.58
  -5  -9   2   42.73    3.96
   5  -9  -2   44.52    4.05
   5  -9  -2   41.38    3.92
   5   9  -3   14.78    2.75
  -5  -9   3   20.50    2.93
   5  -9  -3   17.26    3.14
   5  -9  -3   14.14    2.49
   5   9  -4  175.48    8.39
  -5   9   4  207.52   11.69
  -5  -9   4  189.29   10.96
   5  -9  -4  192.85    9.04
   5  -9  -4  212.77   11.43
   5   9  -5  297.01   12.08
  -5   9   5  329.25   16.19
  -5  -9   5  319.15   16.31
   5  -9  -5  315.36   14.18
   5  -9  -5  312.29   15.40
   5   9  -6   30.34    3.68
  -5   9   6   23.30    3.69
  -5  -9   6   30.01    4.07
   5  -9  -6   22.72    2.89
   5   9  -7   16.44    2.76
  -5   9   7   18.05    3.56
  -5  -9   7   18.07    3.44
   5  -9  -7   20.65    3.55
   5   9  -8  113.03    6.20
  -5   9   8  103.35    6.86
  -5  -9   8  112.51    7.91
   5  -9  -8  112.53    6.99
   5   9  -9   34.43    3.69
  -5   9   9   25.58    4.48
  -5  -9   9   36.89    3.45
   5  -9  -9   36.42    3.56
   5   9 -10   65.65    4.89
  -5   9  10   68.95    6.07
  -5  -9  10   70.72    5.51
   5  -9 -10   72.16    5.95
   5   9 -11  149.57    8.34
  -5   9  11  121.93    9.23
  -5  -9  11  147.25    9.51
   5  -9 -11  154.97    8.48
   5   9 -12  267.90   12.85
  -5   9  12  240.08   15.04
  -5  -9  12  287.83   14.19
   5  -9 -12  269.09   14.19
   5   9 -13    2.12    2.12
  -5  -9  13    2.83    2.96
   5  -9 -13    2.78    2.52
   5   9 -14   51.81    5.04
  -5  -9  14   48.61    5.03
   5  -9 -14   45.91    5.57
   5   9 -15   38.31    4.38
  -5  -9  15   45.72    4.40
   5  -9 -15   37.70    5.05
   5   9 -16   42.16    5.17
   5  -9 -16   46.07    5.18
   5   9 -17   27.84    3.98
  -5  -9  17   34.05    4.02
   5  -9 -17   32.65    5.18
   5   9 -18    9.94    3.71
   5  -9 -18   14.86    3.85
   5   9 -19  143.19   10.08
   5  -9 -19  118.87    9.81
   5   9 -20   -0.53    3.57
   5  -9 -20    3.44    4.50
   5   9 -21    1.72    2.65
   5  -9 -21   -1.32    4.36
   5   9 -22   -3.17    3.70
   5  -9 -22   -3.96    3.16
   5   9 -23   15.45    4.49
   5  -9 -23    8.82    5.39
   5   9 -24   -0.92    3.83
   5   9 -24   -2.86    3.38
   5  -9 -24   -9.58    4.99
   5   9 -25   -1.56    3.64
   5  -9 -25   -1.18    3.67
  -5 -11   1   46.98    4.58
   5 -11  -1   44.08    4.42
   5 -11  -1   47.66    4.66
  -5 -11   2   29.19    3.93
   5 -11  -2   39.19    4.04
   5 -11  -2   36.27    4.68
   5  11  -3   87.49    6.68
  -5 -11   3  103.73    7.21
   5 -11  -3   97.90    6.65
   5 -11  -3   93.79    6.92
   5  11  -4   43.78    4.59
  -5 -11   4   44.31    4.85
   5 -11  -4   37.47    3.92
   5 -11  -4   49.45    6.02
   5  11  -5    0.52    3.15
   5 -11  -5    2.22    2.09
   5 -11  -5    4.85    2.49
   5  11  -6    8.54    3.42
   5 -11  -6    6.16    2.36
   5  11  -7   44.07    5.00
   5 -11  -7   58.51    5.12
   5  11  -8   26.48    4.22
   5 -11  -8   22.34    3.55
   5  11  -9    5.54    4.48
   5 -11  -9    8.43    3.03
   5  11 -10    7.00    3.83
   5 -11 -10    2.11    3.56
   5  11 -11    0.40    2.38
   5 -11 -11   -0.40    3.83
   5  11 -12   77.81    7.02
   5 -11 -12   78.88    7.15
   5  11 -13    1.19    3.58
   5 -11 -13    3.05    3.05
   5  11 -14   24.12    3.98
   5 -11 -14   25.74    4.25
   5  11 -15   -3.31    3.31
   5 -11 -15   -5.84    3.06
   5  11 -16   26.78    4.24
   5 -11 -16   30.97    5.58
   5  11 -17   -1.46    3.84
   5 -11 -17   -2.66    3.46
   5  11 -18   18.68    4.64
   5 -11 -18   20.21    4.52
   5  11 -19    2.25    3.05
   5 -11 -19   -3.06    3.46
   5  11 -20    9.79    3.71
   5 -11 -20    7.17    5.31
   5  11 -21    6.61    3.44
   5 -11 -21    1.73    5.57
   5  11 -22   54.02    6.74
   5 -11 -22   65.05    8.88
  -5 -13   1  181.91   11.79
   5 -13  -1  184.38   12.07
  -5 -13   2    9.04    4.58
   5 -13  -2    4.54    3.12
  -5 -13   3   26.21    5.50
   5 -13  -3   37.82    5.59
  -5 -13   4    0.66    3.02
   5 -13  -4    1.30    3.77
  -5 -13   5   78.63    7.48
   5 -13  -5   75.20    7.04
  -5 -13   6   -1.31    4.34
   5 -13  -6    4.18    4.18
   5  13  -7    5.00    3.16
  -5 -13   7   19.86    4.74
   5 -13  -7   14.65    4.45
   5  13  -8    4.87    3.16
  -5 -13   8    6.45    4.61
   5 -13  -8   -2.10    3.14
   5  13  -9   -1.85    4.09
  -5 -13   9   -1.05    2.77
   5 -13  -9    2.36    3.28
   5  13 -10    0.00    3.43
   5 -13 -10    1.97    4.60
   5  13 -11    2.25    3.30
   5 -13 -11   -0.66    4.48
   5  13 -12    0.00    4.23
   5 -13 -12   -1.19    4.62
   5  13 -13   13.10    3.70
   5 -13 -13   16.66    5.55
   5  13 -14    9.00    4.90
   5 -13 -14    5.43    4.90
   5  13 -15   -0.40    3.31
   5 -13 -15   16.44    5.57
   5  13 -16  -12.31    4.77
   5 -13 -16    7.57    4.78
   5  13 -17   13.37    5.43
   5 -13 -17   15.81    4.78
   5  13 -18   28.19    6.22
   5 -13 -18   30.70    7.18
  -5  13  19   25.79    5.29
  -5 -15   1   -1.57    4.98
   5 -15  -1   -0.39    3.10
  -5 -15   2   41.40    6.68
   5 -15  -2   33.39    6.21
  -5 -15   3    1.84    3.67
   5 -15  -3    1.94    3.63
  -5 -15   4   -1.18    3.02
   5 -15  -4    0.26    3.24
  -5 -15   5   67.35    8.40
   5 -15  -5   62.74    8.45
  -5 -15   6   11.56    5.12
   5 -15  -6    2.08    5.20
  -5 -15   7    0.79    5.26
   5 -15  -7   -2.74    3.78
  -5 -15   8    3.95    3.82
   5 -15  -8   -1.96    3.92
  -5 -15   9   19.24    4.48
   5 -15  -9   13.60    4.84
  -5 -15  10    9.10    5.67
   5 -15 -10    5.50    4.58
  -5 -15  11   -3.43    3.83
   5 -15 -11    1.57    4.20
  -5 -15  12    1.45    5.55
   5 -15 -12    3.68    4.47
  -5  15  13    0.79    4.62
   4   0  -1    0.00    0.39
  -4   0   1    1.45    0.66
  -4   0   1    1.24    0.41
   4   0  -2  144.60    5.63
  -4   0   2  144.42    6.07
  -4   0   2  153.20    5.75
   4   0  -3   -0.52    0.65
  -4   0   3    0.13    0.53
  -4   0   4   51.74    2.64
  -4   0   4   47.38    1.93
   4   0  -4   52.46    2.49
   4   0  -5    0.79    0.79
  -4   0   5    1.18    0.66
  -4   0   5    0.41    0.28
   4   0  -6  285.65   11.02
   4   0  -6  292.92   10.71
  -4   0   6  301.01   11.47
  -4   0   6  296.26   10.92
   4   0  -7   -0.13    0.65
   4   0  -7    0.42    0.55
  -4   0   7   -0.53    0.66
  -4   0   7    0.00    0.55
   4   0  -8  139.13    6.42
   4   0  -8  135.36    5.83
  -4   0   8  139.19    5.53
  -4   0   8  134.45    6.03
   4   0  -9   -1.18    0.91
   4   0  -9    0.00    0.83
  -4   0   9   -3.94    1.18
  -4   0   9   -0.14    0.68
   4   0 -10 1644.33   55.67
   4   0 -10 1598.58   56.86
  -4   0  10 1720.48   53.83
  -4   0  10 1504.94   56.62
   4   0 -11   -0.91    1.30
   4   0 -11    0.69    1.24
  -4   0  11    0.52    1.44
   4   0 -12  752.06   27.45
   4   0 -12  751.52   27.81
  -4   0  12  772.17   25.61
   4   0 -13    1.17    1.30
   4   0 -13   -0.69    1.38
  -4   0  13    0.26    1.70
   4   0 -14  243.53   10.30
   4   0 -14  257.68   10.89
  -4   0  14  256.29   11.27
  -4   0  15    0.00    1.18
   4   0 -15    1.69    1.82
   4   0 -16  352.05   13.67
   4   0 -16  317.32   13.61
  -4   0  16  347.73   13.35
   4   0 -17    3.25    1.69
  -4   0  17   -1.83    1.83
   4   0 -17   -1.51    1.78
   4   0 -18   42.96    3.90
   4   0 -18   50.08    4.11
  -4   0  18   52.58    3.92
   4   0 -19   -1.82    2.21
   4   0 -19   -4.37    2.32
  -4   0  19   -0.52    2.35
   4   0 -20  665.46   23.92
   4   0 -20  641.31   24.76
  -4   0  20  627.21   29.22
   4   0 -21    5.32    2.72
   4   0 -21   -2.73    1.91
  -4   0  21   -2.47    1.95
   4   0 -22    0.26    2.47
   4   0 -22    3.40    2.31
  -4   0  22    2.08    3.12
   4   0 -23    0.52    2.60
  -4   0  23   -3.51    3.25
  -4   0  24   14.80    4.07
   4   0 -25    0.26    2.73
   4   0 -25   -4.61    2.71
   4   0 -26    0.78    2.99
   4   0 -26    1.35    2.84
  -4   0  27   -2.48    3.52
  -4   0  28   -3.53    2.48
   4   2  -1  523.93   18.75
  -4  -2   1  502.51   18.34
   4  -2  -1  504.67   17.71
  -4   2   1  522.82   18.97
   4   2  -2  127.90    5.23
  -4   2   2  131.52    5.79
  -4  -2   2  120.72    5.35
   4  -2  -2  127.27    5.12
   4   2  -3  107.09    5.12
  -4   2   3  102.94    4.73
  -4  -2   3  105.72    4.85
   4  -2  -3  105.94    4.59
   4   2  -4  152.93    6.96
  -4   2   4  145.59    6.04
  -4  -2   4  149.92    6.44
   4  -2  -4  144.52    6.17
   4   2  -5  645.21   23.01
  -4   2   5  638.68   23.13
  -4  -2   5  646.63   23.03
   4  -2  -5  642.47   23.51
   4   2  -6  344.66   14.06
  -4   2   6  364.04   14.46
  -4  -2   6  387.25   13.43
   4  -2  -6  346.95   13.92
   4   2  -7   12.85    1.31
  -4   2   7    6.04    1.44
  -4  -2   7   11.69    1.44
   4  -2  -7   11.27    1.57
   4   2  -8    1.44    1.31
  -4   2   8    3.94    1.18
  -4   2   8    2.62    0.97
  -4  -2   8    4.07    1.05
   4  -2  -8    5.76    1.05
   4   2  -9 2068.01   68.56
  -4   2   9 2126.71   70.30
  -4   2   9 2112.85   71.88
  -4  -2   9 2047.16   68.77
   4  -2  -9 2098.49   69.27
   4   2 -10   44.77    2.88
  -4   2  10   45.38    3.02
  -4   2  10   35.41    2.75
  -4  -2  10   42.32    3.15
   4  -2 -10   46.05    3.14
   4   2 -11  337.38   13.11
   4   2 -11  311.26   14.24
  -4   2  11  360.91   12.86
  -4   2  11  308.09   13.32
  -4  -2  11  346.92   13.38
   4  -2 -11  352.41   14.01
   4   2 -12    2.22    1.57
   4   2 -12    1.63    1.50
  -4   2  12    4.45    1.83
  -4   2  12    5.34    1.10
  -4  -2  12    5.49    1.83
   4  -2 -12    4.18    1.44
   4   2 -13  767.25   26.35
   4   2 -13  670.46   26.58
  -4   2  13  733.70   24.78
  -4   2  13  683.37   28.12
  -4  -2  13  717.41   24.77
   4  -2 -13  714.54   27.05
   4   2 -14   25.47    2.22
   4   2 -14   20.12    2.60
  -4   2  14   19.36    2.62
  -4   2  14   23.79    2.87
  -4  -2  14   21.29    2.09
   4  -2 -14   20.98    2.22
   4   2 -15  107.56    5.49
   4   2 -15  100.13    5.21
  -4   2  15  105.36    5.89
  -4   2  15  107.77    6.69
  -4  -2  15   98.84    5.10
   4  -2 -15   92.52    5.73
  -4   2  16  310.57   12.55
  -4   2  16  281.93   13.90
  -4  -2  16  310.33   12.68
   4  -2 -16  305.96   12.76
   4   2 -16  265.78   12.62
   4   2 -16  301.80   11.90
   4   2 -17   73.87    5.34
  -4   2  17   74.11    4.70
  -4   2  17   77.04    5.16
  -4  -2  17   83.35    4.96
   4  -2 -17   92.30    5.07
   4   2 -17   86.35    5.09
   4   2 -18   67.69    4.70
   4   2 -18   63.67    5.47
  -4   2  18   68.96    5.48
  -4   2  18   75.54    5.41
   4  -2 -18   77.93    4.93
  -4  -2  18   67.55    5.09
   4   2 -19    1.83    2.09
   4   2 -19   -0.68    2.59
  -4   2  19   -0.13    2.60
  -4   2  19    0.67    2.69
  -4  -2  19    2.87    2.48
   4  -2 -19    2.07    1.68
   4   2 -20  259.18   12.02
   4   2 -20  235.96   12.95
  -4   2  20  237.33   13.41
  -4   2  20  244.61   16.22
  -4  -2  20  254.19   12.40
   4  -2 -20  246.93   12.05
   4   2 -21    3.78    2.48
   4   2 -21    5.30    2.17
  -4   2  21    4.16    2.60
  -4  -2  21   -1.04    2.48
   4  -2 -21    6.47    2.85
   4   2 -22   -3.92    1.83
   4   2 -22   11.94    3.66
  -4   2  22    1.82    2.47
  -4  -2  22    2.74    2.22
   4  -2 -22   -1.42    2.07
   4   2 -23   24.17    3.66
   4   2 -23   23.83    4.60
  -4  -2  23   30.65    4.43
   4  -2 -23   25.33    3.49
   4   2 -24   80.03    5.89
   4   2 -24   71.21    6.49
   4  -2 -24   81.41    6.72
   4   2 -25    5.76    3.40
   4   2 -25    7.96    4.18
   4  -2 -25    9.44    3.88
   4   2 -26    2.23    2.49
   4   2 -26   -6.06    3.77
   4  -2 -26    4.27    2.85
   4   2 -27   14.18    3.02
   4   2 -27    9.01    4.70
   4  -2 -27    8.16    2.85
   4   2 -28   14.23    4.03
   4  -2 -28   17.37    4.67
   4   2 -29    3.89    4.02
   4  -2 -29    1.56    3.38
   4   4  -1  907.35   32.51
  -4   4   1  924.78   33.38
  -4  -4   1  937.83   32.59
   4  -4  -1  926.65   32.46
   4   4  -2   81.44    4.04
  -4   4   2   76.62    3.83
  -4  -4   2   82.55    3.99
   4  -4  -2   83.37    3.94
  -4   4   3    0.79    1.19
  -4  -4   3    1.29    0.90
   4  -4  -3    2.23    0.92
   4   4  -3    1.83    0.78
   4   4  -4  562.66   20.84
  -4   4   4  604.39   20.58
  -4  -4   4  600.82   21.48
   4  -4  -4  590.80   21.73
   4   4  -5  124.50    5.25
  -4   4   5  102.40    5.40
  -4  -4   5  117.61    5.58
   4  -4  -5  119.99    5.53
   4   4  -6  262.37   11.18
  -4  -4   6  274.12   10.67
   4  -4  -6  285.76   11.60
  -4   4   6  250.80    9.74
   4   4  -7  175.05    7.90
  -4   4   7  190.69    7.63
  -4  -4   7  178.57    7.83
   4  -4  -7  178.79    7.51
   4   4  -8  125.52    5.93
  -4   4   8  122.14    5.52
  -4  -4   8  121.23    5.49
   4  -4  -8  131.39    6.59
  -4   4   9  257.14   11.96
  -4  -4   9  269.62   10.21
   4  -4  -9  276.56   11.47
   4   4  -9  281.25   12.13
   4   4 -10  120.26    5.93
  -4  -4  10  127.81    6.02
  -4   4  10  128.30    5.91
   4  -4 -10  122.37    6.45
   4   4 -11    0.53    1.84
  -4   4  11    2.23    1.57
  -4   4  11    3.17    1.24
  -4  -4  11    3.14    1.18
   4  -4 -11    2.63    1.45
   4   4 -12   78.18    4.48
  -4   4  12   89.62    4.98
  -4   4  12   75.80    4.41
  -4  -4  12   89.85    4.45
   4  -4 -12   82.52    4.73
   4   4 -13  130.09    6.45
  -4   4  13  144.41    7.34
  -4   4  13  136.80    7.15
  -4  -4  13  144.34    6.28
   4  -4 -13  136.51    6.83
   4   4 -14   10.39    2.24
  -4   4  14   12.43    2.22
  -4   4  14   12.73    2.60
  -4  -4  14   16.04    2.48
   4  -4 -14    8.92    2.10
   4   4 -15   28.91    3.02
  -4   4  15   36.47    3.40
  -4   4  15   29.24    3.01
  -4  -4  15   29.06    3.00
   4  -4 -15   28.94    3.01
   4   4 -16   50.44    3.68
   4   4 -16   44.88    4.53
  -4   4  16   54.07    4.57
  -4   4  16   51.00    4.37
  -4  -4  16   53.92    3.91
   4  -4 -16   53.60    4.58
   4   4 -17   32.70    3.28
   4   4 -17   29.94    3.34
  -4   4  17   28.83    3.91
  -4   4  17   36.07    3.54
  -4  -4  17   33.85    3.39
   4  -4 -17   26.24    3.00
   4   4 -18  141.52    7.10
   4   4 -18  132.79    7.38
  -4   4  18  144.02    8.48
  -4   4  18  123.19    8.84
  -4  -4  18  147.11    7.95
   4  -4 -18  158.07    8.35
   4   4 -19   55.13    4.07
   4   4 -19   48.17    4.43
  -4   4  19   42.70    5.08
  -4   4  19   33.88    5.02
  -4  -4  19   57.29    4.82
   4  -4 -19   46.44    4.29
   4   4 -20  127.33    7.23
   4   4 -20  124.61    8.06
  -4   4  20  121.47    8.85
  -4   4  20  132.87    9.34
  -4  -4  20  141.84    9.26
   4  -4 -20  136.11    8.71
   4   4 -21    5.51    2.76
   4   4 -21    0.67    2.28
  -4  -4  21   13.68    3.52
   4  -4 -21    7.91    3.37
   4   4 -22  341.03   18.01
  -4  -4  22  298.04   14.64
   4  -4 -22  309.05   16.73
   4   4 -23   17.47    3.28
   4   4 -23   17.96    3.75
   4  -4 -23   19.65    4.14
   4   4 -24   65.06    5.65
   4   4 -24   56.91    5.76
   4  -4 -24   51.27    5.94
   4   4 -25   17.36    3.81
   4   4 -25    5.21    4.01
   4  -4 -25   16.77    3.61
   4   4 -26    4.67    3.60
   4  -4 -26    5.54    4.13
   4   4 -26    4.21    2.50
   4   4 -27    3.47    5.07
   4  -4 -27    6.06    3.09
   4   4 -28   31.01    6.65
   4  -4 -28   18.44    5.41
   4   6  -1  108.33    5.21
  -4   6   1  118.33    5.37
  -4  -6   1  121.31    5.00
   4  -6  -1  119.42    5.64
   4  -6  -1  113.75    5.50
   4   6  -2  210.41    8.35
  -4   6   2  202.20    8.41
  -4  -6   2  211.95    8.08
   4  -6  -2  193.92    8.93
   4   6  -3   69.53    3.79
  -4   6   3   65.90    4.21
  -4  -6   3   72.10    3.97
   4  -6  -3   77.60    4.07
  -4   6   4  266.24   11.86
   4   6  -4  265.18   10.47
  -4  -6   4  272.28   12.04
   4  -6  -4  281.89   10.93
   4   6  -5   37.46    2.88
  -4   6   5   37.14    3.03
  -4  -6   5   36.49    2.82
   4  -6  -5   34.49    2.63
   4   6  -6  259.33   10.78
  -4   6   6  276.19   10.68
  -4  -6   6  260.47   10.03
   4  -6  -6  268.77   12.14
   4   6  -7  344.64   13.82
  -4   6   7  369.98   13.45
  -4  -6   7  355.55   13.54
   4  -6  -7  354.84   14.40
   4   6  -8   25.29    2.63
  -4   6   8   25.27    2.76
  -4  -6   8   20.12    2.58
   4  -6  -8   24.70    2.51
   4   6  -9  157.60    7.52
  -4   6   9  153.50    7.24
  -4  -6   9  169.67    8.94
   4  -6  -9  165.08    8.07
   4   6 -10   26.93    2.64
  -4   6  10   23.79    3.16
  -4  -6  10   28.51    2.98
   4  -6 -10   30.41    3.04
   4   6 -11  314.13   12.83
  -4   6  11  328.14   14.21
  -4  -6  11  323.69   12.51
   4  -6 -11  313.06   13.91
   4   6 -12   32.38    3.04
  -4   6  12   20.08    3.02
  -4  -6  12   31.33    2.73
   4  -6 -12   26.71    2.91
   4   6 -13  220.58    9.53
  -4   6  13  221.26   10.11
  -4  -6  13  222.57   10.43
   4  -6 -13  224.75   10.19
   4   6 -14    7.27    1.98
  -4   6  14   10.35    2.49
  -4   6  14    8.65    2.20
  -4  -6  14   14.05    2.47
   4  -6 -14    6.21    2.25
   4   6 -15   13.35    2.51
  -4   6  15    9.03    3.01
  -4   6  15   10.40    2.60
  -4  -6  15   13.27    2.34
   4  -6 -15    9.90    3.04
   4   6 -16  103.17    6.34
  -4   6  16  103.58    6.94
  -4   6  16   98.02    6.98
  -4  -6  16  109.66    7.43
   4  -6 -16  115.22    6.73
   4   6 -17   92.17    6.08
  -4   6  17   85.05    6.80
  -4  -6  17   94.42    6.12
   4  -6 -17   84.12    6.19
   4   6 -18    2.64    2.51
  -4   6  18    6.13    3.91
  -4   6  18    0.00    3.40
  -4  -6  18    2.86    2.60
   4  -6 -18   -0.53    1.97
   4  -6 -19   -2.10    3.02
  -4  -6  19    4.55    2.34
   4   6 -19    3.56    2.77
  -4   6  19    7.04    3.93
   4   6 -20   56.33    4.22
   4   6 -20   49.10    5.53
  -4  -6  20   70.01    5.60
   4  -6 -20   53.02    4.85
   4   6 -21   -1.19    2.77
   4   6 -21   -1.19    2.90
   4  -6 -21    0.65    2.22
   4   6 -22   27.03    3.82
   4   6 -22   24.29    4.36
   4  -6 -22   23.33    4.69
   4   6 -23    6.46    3.30
   4   6 -23    3.83    3.04
   4  -6 -23    4.42    2.86
   4   6 -24   12.78    3.03
   4   6 -24    7.79    4.36
   4  -6 -24   24.39    4.67
   4   6 -25   16.73    3.95
   4   6 -25   10.30    5.02
   4  -6 -25   17.22    4.14
   4   6 -26   -3.69    4.75
   4  -6 -26   -0.52    4.52
   4   6 -27   51.95    7.52
   4  -6 -27   29.93    5.03
   4   8  -1  810.68   28.62
  -4  -8   1  758.26   29.34
   4  -8  -1  809.06   28.54
   4  -8  -1  767.49   29.19
   4   8  -2    2.48    2.22
  -4  -8   2    1.15    1.53
   4  -8  -2   -0.78    2.22
   4  -8  -2   -0.78    2.09
   4   8  -3  540.75   21.32
  -4  -8   3  572.23   22.73
   4  -8  -3  552.59   21.13
   4  -8  -3  563.61   22.30
   4   8  -4  392.65   15.19
  -4   8   4  427.25   18.27
  -4  -8   4  407.15   17.48
   4  -8  -4  427.10   17.08
   4  -8  -4  449.56   17.62
   4   8  -5   18.60    2.62
  -4   8   5   16.17    3.02
  -4  -8   5   18.07    2.42
   4  -8  -5   24.18    3.15
   4   8  -6   55.37    4.33
  -4   8   6   59.34    4.61
  -4  -8   6   52.97    3.95
   4  -8  -6   46.87    4.21
   4   8  -7  110.92    5.79
  -4   8   7  101.77    6.32
  -4  -8   7  116.91    7.15
   4  -8  -7  118.55    6.60
   4   8  -8  152.30    7.11
  -4   8   8  148.94    8.44
  -4  -8   8  143.57    8.19
   4  -8  -8  169.46    7.67
   4   8  -9   26.63    3.43
  -4   8   9   32.92    3.56
  -4  -8   9   28.42    3.46
   4  -8  -9   33.73    3.70
   4   8 -10   10.56    2.77
  -4   8  10    6.85    2.37
  -4  -8  10   15.14    2.57
   4  -8 -10   17.48    2.65
   4   8 -11  303.13   13.10
  -4   8  11  265.17   14.36
  -4  -8  11  291.39   12.66
   4  -8 -11  281.32   13.01
   4   8 -12   39.41    3.70
  -4   8  12   26.96    3.55
  -4  -8  12   32.36    3.61
   4  -8 -12   42.99    3.85
   4   8 -13   91.04    6.35
  -4   8  13   72.29    5.92
  -4  -8  13   96.77    6.35
   4  -8 -13   79.91    5.58
   4   8 -14    4.10    1.99
  -4   8  14    1.44    3.81
  -4  -8  14    3.88    2.20
   4  -8 -14    6.77    3.32
   4   8 -15  184.31    9.54
  -4   8  15  186.61   11.95
  -4  -8  15  185.53    9.89
   4  -8 -15  177.75   10.63
   4   8 -16    9.00    2.52
  -4   8  16   14.46    4.37
  -4  -8  16   15.82    2.98
   4  -8 -16   12.47    3.98
   4   8 -17   70.69    5.56
  -4  -8  17   65.53    5.59
   4  -8 -17   68.54    6.10
   4   8 -18   10.45    2.51
  -4  -8  18   10.78    2.73
   4  -8 -18    9.27    3.05
   4   8 -19    1.85    2.12
   4  -8 -19    2.12    3.57
   4   8 -20    4.76    3.17
   4  -8 -20    0.66    3.04
   4   8 -21    7.80    3.30
   4  -8 -21    8.56    4.48
  -4   8  22   -1.85    2.38
   4   8 -23   -1.71    2.24
   4   8 -23   -0.78    4.04
   4  -8 -23    8.26    4.98
   4   8 -24    1.58    3.43
   4   8 -24   10.96    4.83
   4  -8 -24   -0.39    3.14
   4   8 -25    0.78    3.52
   4  -8 -25   -0.91    2.87
  -4 -10   1  395.45   16.23
  -4 -10   1  351.22   18.92
   4 -10  -1  401.13   16.19
   4 -10  -1  355.10   18.29
  -4 -10   2    5.49    2.22
  -4 -10   2    3.06    2.29
   4 -10  -2   11.35    3.00
   4 -10  -2    6.89    2.47
   4  10  -3   20.28    2.88
  -4 -10   3   25.90    3.92
  -4 -10   3   19.32    3.18
   4 -10  -3   22.47    2.88
   4 -10  -3   16.44    4.31
   4  10  -4    5.37    3.01
  -4 -10   4    3.05    2.67
   4 -10  -4    3.53    2.09
   4 -10  -4    2.62    2.09
   4  10  -5  144.69    8.79
  -4 -10   5  139.50    8.38
   4 -10  -5  149.96    7.61
   4 -10  -5  136.21    8.53
   4  10  -6    0.00    1.84
  -4 -10   6    1.01    2.92
   4 -10  -6   -2.50    2.89
   4 -10  -6    6.04    3.28
   4  10  -7    9.20    2.63
  -4  10   7    9.07    3.02
  -4 -10   7   10.14    3.30
   4 -10  -7    5.39    2.63
   4 -10  -7    2.10    3.16
   4  10  -8    1.45    2.76
  -4  10   8    1.97    2.63
  -4 -10   8   10.41    3.30
   4 -10  -8    2.90    2.11
   4 -10  -8    4.34    3.42
   4  10  -9  105.14    6.85
  -4 -10   9  101.55    7.13
   4 -10  -9  109.47    7.00
   4 -10  -9  106.67    7.78
   4  10 -10    4.48    2.24
  -4 -10  10    0.51    3.06
   4 -10 -10    1.72    3.31
   4  10 -11   18.22    2.77
  -4 -10  11   23.61    3.57
   4 -10 -11   20.01    3.71
   4  10 -12    0.53    2.91
  -4 -10  12    1.79    2.43
   4 -10 -12   -2.12    2.39
   4  10 -13    2.91    2.91
  -4 -10  13    0.90    3.33
   4 -10 -13   11.29    3.85
   4  10 -14    5.82    2.51
  -4 -10  14   12.33    3.98
   4 -10 -14   12.50    3.32
   4  10 -15    7.94    3.18
   4 -10 -15    9.18    3.19
   4  10 -16   -0.26    2.25
   4 -10 -16   -3.33    3.73
   4  10 -17   15.62    3.97
   4 -10 -17   17.83    5.06
   4  10 -18    6.88    3.84
   4 -10 -18   20.22    4.39
   4  10 -19   21.29    4.50
   4 -10 -19   22.06    6.11
   4  10 -20    1.19    2.51
   4 -10 -20   -1.33    4.78
   4  10 -21   41.98    5.55
   4 -10 -21   57.36    7.02
   4  10 -22   -3.30    3.56
   4 -10 -22    3.83    5.16
  -4  10  23   -2.51    3.96
  -4 -12   1   16.88    4.32
   4 -12  -1   23.01    3.64
  -4 -12   2    5.63    3.40
   4 -12  -2    3.51    3.38
  -4 -12   3   22.12    4.19
   4 -12  -3   11.86    4.04
  -4 -12   4  151.80    9.70
   4 -12  -4  165.97   10.58
  -4 -12   5   14.29    3.15
   4 -12  -5   28.36    4.71
   4  12  -6   32.28    4.46
  -4 -12   6   48.29    5.51
   4 -12  -6   37.70    4.19
   4  12  -7   13.14    2.89
  -4 -12   7   20.49    3.55
   4 -12  -7   20.59    4.20
   4  12  -8   38.53    4.74
   4 -12  -8   37.45    4.47
   4  12  -9   -2.50    2.37
   4 -12  -9   -1.05    2.76
   4  12 -10   30.05    4.74
   4 -12 -10   32.58    4.49
   4  12 -11   21.90    4.75
   4 -12 -11   12.03    4.76
   4  12 -12    3.83    2.64
   4 -12 -12    3.57    4.37
   4  12 -13   20.08    4.62
   4 -12 -13   14.72    5.04
   4  12 -14   27.49    4.49
   4 -12 -14   14.74    4.38
   4  12 -15   37.80    6.48
   4 -12 -15   36.69    5.72
   4  12 -16   12.16    4.89
   4 -12 -16   14.24    5.06
   4  12 -17    0.79    4.62
   4 -12 -17   -6.92    4.66
   4  12 -18   -0.40    5.81
   4 -12 -18    3.59    4.13
   4  12 -19   -4.35    5.67
   4 -12 -19    7.98    3.99
   4  12 -20   36.25    6.86
   4 -12 -20   27.53    6.65
  -4 -14   1   11.25    3.92
   4 -14  -1   21.39    4.93
  -4 -14   2   -0.65    3.14
   4 -14  -2   -0.65    3.24
  -4 -14   3    1.31    3.40
   4 -14  -3    2.47    2.86
  -4 -14   4  138.71   11.14
   4 -14  -4  125.40   10.67
  -4 -14   5    7.47    3.54
   4 -14  -5    4.69    3.39
  -4 -14   6    3.54    3.28
   4 -14  -6    5.74    4.83
  -4 -14   7    0.13    4.60
   4 -14  -7   12.42    4.71
  -4 -14   8  124.19    9.73
   4 -14  -8  102.00    9.43
  -4 -14   9   -5.39    3.16
   4 -14  -9   -0.92    4.85
  -4 -14  10   -0.66    4.74
   4 -14 -10    1.84    4.73
  -4 -14  11    3.43    3.69
   4 -14 -11    1.58    5.14
   4  14 -12   17.66    4.09
  -4 -14  12   27.15    5.80
   4 -14 -12   28.23    6.20
   4  14 -13   -8.31    4.62
  -4 -14  13    5.80    4.09
   4 -14 -13    6.08    4.36
   4  14 -14   47.48    7.12
  -4 -14  14   75.97    8.05
   4 -14 -14   42.49    6.88
   4  14 -15   -4.75    3.69
  -4 -14  15   -2.64    3.56
   4 -14 -15   -0.40    4.64
   4  14 -16   17.41    6.07
  -4 -14  16   31.38    5.54
   4 -14 -16   22.56    6.24
  -4 -16   1   32.57    6.28
   4 -16  -1   42.03    7.63
  -4 -16   2    8.76    4.71
   4 -16  -2   14.63    5.18
  -4 -16   3   -1.96    4.19
   4 -16  -3    9.98    4.66
  -4 -16   4   -1.31    6.02
   4 -16  -4    0.78    5.71
  -4 -16   5   44.81    7.08
   4 -16  -5   54.29    7.53
  -4 -16   6    2.36    3.80
   4 -16  -6   -1.04    4.03
  -4 -16   7    6.43    5.64
   4 -16  -7   -2.08    4.17
  -4 -16   8   16.68    4.86
   4 -16  -8    1.04    7.04
  -4  16   9   10.78    4.73
   3   1  -1    6.27    0.65
  -3   1   1    6.30    0.53
  -3  -1   1    5.76    0.65
   3  -1  -1    4.72    0.52
   3   1  -2  457.38   16.16
  -3   1   2  472.34   16.56
  -3  -1   2  471.73   16.98
   3  -1  -2  456.84   16.15
   3   1  -3   10.50    0.92
  -3   1   3    8.27    0.92
  -3  -1   3    8.55    0.79
   3  -1  -3   11.80    0.92
   3   1  -4    7.74    0.79
  -3   1   4    5.52    0.79
  -3  -1   4    6.18    0.79
   3  -1  -4    5.90    0.92
   3   1  -5    0.79    0.52
  -3   1   5    0.92    0.66
  -3  -1   5    0.13    0.66
   3  -1  -5    1.31    0.79
   3   1  -6  190.70    7.35
  -3   1   6  182.16    7.89
  -3   1   6  178.00    7.18
  -3  -1   6  194.75    7.76
   3  -1  -6  186.56    7.74
   3   1  -7  123.72    5.38
   3   1  -7  118.97    5.33
  -3   1   7  124.47    5.13
  -3   1   7  114.75    4.97
  -3  -1   7  121.13    5.26
   3  -1  -7  121.90    5.37
   3   1  -8 3000.06   96.18
   3   1  -8 2889.20   96.12
  -3   1   8 3078.90   97.28
  -3   1   8 2725.81  100.42
  -3  -1   8 3056.46   99.57
   3  -1  -8 3020.35  100.82
   3   1  -9  110.39    5.37
   3   1  -9  116.96    5.39
  -3   1   9  119.50    5.25
  -3   1   9  110.41    5.38
  -3  -1   9  114.56    5.77
   3  -1  -9  117.66    5.50
   3  -1  -9  117.66    5.80
   3   1 -10    0.39    0.78
   3   1 -10    0.55    0.69
  -3   1  10    0.26    0.79
  -3   1  10    1.93    1.10
  -3  -1  10    1.18    0.79
   3  -1 -10   -1.31    1.18
   3  -1 -10    0.00    0.83
   3   1 -11  218.82    9.30
   3   1 -11  202.09    9.28
  -3   1  11  210.39    8.39
  -3   1  11  223.54    9.78
  -3  -1  11  227.27    9.05
   3  -1 -11  218.58    8.63
   3  -1 -11  209.00   10.07
   3   1 -12 1378.43   46.65
   3   1 -12 1357.10   50.01
  -3   1  12 1314.35   45.48
  -3   1  12 1409.44   49.29
  -3  -1  12 1401.40   47.08
   3  -1 -12 1358.27   47.03
   3  -1 -12 1402.41   51.46
   3   1 -13   76.20    4.70
   3   1 -13   75.92    4.84
  -3   1  13   80.17    4.19
  -3   1  13   70.40    4.11
  -3  -1  13   80.79    3.93
   3  -1 -13   71.76    3.91
   3  -1 -13   67.30    4.54
   3   1 -14   17.47    1.96
   3   1 -14   16.27    2.48
  -3   1  14   15.55    2.35
  -3   1  14   16.07    2.59
  -3  -1  14   20.25    2.22
   3  -1 -14   16.13    2.08
   3  -1 -14   14.96    2.06
   3   1 -15   72.73    4.44
   3   1 -15   72.26    4.82
  -3   1  15   75.45    4.57
  -3   1  15   73.51    4.89
  -3  -1  15   71.41    4.31
   3  -1 -15   66.81    4.42
   3  -1 -15   68.82    4.94
   3   1 -16  288.48   12.14
   3   1 -16  247.73   12.11
  -3   1  16  293.44   12.66
  -3   1  16  287.85   14.88
  -3  -1  16  282.18   10.97
   3  -1 -16  300.24   12.49
   3  -1 -16  281.17   13.18
   3   1 -17    5.99    2.21
   3   1 -17    6.58    2.47
  -3   1  17    5.34    2.35
  -3  -1  17    7.56    1.69
   3  -1 -17    7.01    1.82
   3  -1 -17    5.06    2.33
   3   1 -18   10.03    2.47
   3   1 -18   11.77    2.46
  -3   1  18   11.32    2.73
  -3  -1  18   16.81    3.00
   3  -1 -18    8.82    2.46
   3  -1 -18   11.76    2.19
   3   1 -19  373.08   14.75
   3   1 -19  320.08   15.05
  -3   1  19  365.95   17.45
  -3  -1  19  363.31   16.30
   3  -1 -19  373.68   14.42
   3  -1 -19  352.18   15.88
   3   1 -20  149.46    7.57
   3   1 -20  130.76    8.60
  -3   1  20  127.46    8.19
  -3  -1  20  139.79    8.34
   3  -1 -20  136.84    7.26
   3  -1 -20  136.29    8.61
   3   1 -21   14.21    2.87
   3   1 -21   14.70    3.27
  -3   1  21   17.79    3.12
  -3  -1  21   15.74    3.51
   3  -1 -21   22.29    3.63
   3  -1 -21   18.95    3.95
   3   1 -22    1.44    2.48
   3   1 -22   -4.07    3.12
  -3   1  22    1.17    2.34
  -3  -1  22    2.60    2.21
   3  -1 -22    1.30    1.94
   3  -1 -22    0.95    2.32
   3   1 -23   12.67    2.87
   3   1 -23   12.88    3.93
   3  -1 -23   15.30    2.85
   3   1 -24    7.58    3.14
   3   1 -24   -1.62    3.38
   3  -1 -24    5.58    2.99
   3   1 -25   24.36    3.80
   3   1 -25   26.76    5.00
   3  -1 -25   31.96    4.29
   3   1 -26   -4.46    3.15
   3   1 -26    4.59    4.32
   3  -1 -26   -2.08    2.34
   3   1 -27    5.52    3.42
   3  -1 -27   -0.91    3.13
  -3   1  28    8.61    3.63
   3   3  -1  259.42    9.87
  -3   3   1  257.96    9.63
  -3  -3   1  280.22   10.57
   3  -3  -1  263.75   10.13
   3   3  -2  536.71   19.16
  -3   3   2  499.03   18.34
  -3  -3   2  522.48   18.21
   3  -3  -2  490.46   17.90
   3   3  -3   66.09    3.40
  -3   3   3   67.03    3.29
  -3  -3   3   74.62    3.88
   3  -3  -3   67.87    3.42
   3   3  -4  486.37   18.11
  -3   3   4  485.64   19.75
  -3  -3   4  461.99   17.68
   3  -3  -4  446.02   16.73
   3   3  -5  135.84    5.79
  -3   3   5  128.79    5.66
  -3  -3   5  141.92    6.00
   3  -3  -5  133.43    5.93
   3   3  -6   69.07    3.42
  -3   3   6   76.16    4.20
  -3  -3   6   75.78    3.66
   3  -3  -6   72.89    3.69
   3   3  -7  632.30   23.85
  -3   3   7  682.29   25.23
  -3  -3   7  687.56   24.12
   3  -3  -7  651.50   24.76
   3   3  -8  211.89    9.62
  -3   3   8  208.28    8.40
  -3  -3   8  216.88    8.65
   3  -3  -8  223.24    9.21
   3   3  -9  631.50   23.32
  -3   3   9  614.79   21.27
  -3   3   9  628.07   24.77
  -3  -3   9  646.91   22.82
   3  -3  -9  620.92   24.47
   3   3 -10  328.33   12.77
  -3   3  10  335.11   11.94
  -3   3  10  323.05   13.86
  -3  -3  10  325.97   13.49
   3  -3 -10  324.50   12.49
   3   3 -11   40.21    3.02
  -3   3  11   46.48    3.27
  -3   3  11   46.75    2.76
  -3  -3  11   55.78    3.27
   3  -3 -11   45.64    3.28
   3   3 -12  657.07   23.68
  -3   3  12  685.00   23.46
  -3   3  12  625.41   24.85
  -3  -3  12  661.79   25.12
   3  -3 -12  664.09   25.58
   3   3 -13  114.73    5.91
  -3   3  13  125.88    6.02
  -3   3  13  117.12    5.65
  -3  -3  13  130.69    5.75
   3  -3 -13  128.72    6.42
   3   3 -14  349.53   13.54
   3   3 -14  310.06   15.47
  -3   3  14  355.38   14.64
  -3   3  14  322.18   14.44
  -3  -3  14  353.63   13.07
   3  -3 -14  341.34   14.39
   3   3 -15    0.79    1.71
   3   3 -15    2.43    1.89
  -3   3  15   -0.13    1.44
  -3   3  15   -1.92    2.88
  -3  -3  15    3.13    1.95
   3  -3 -15    0.39    1.57
   3   3 -16  159.57    7.22
   3   3 -16  139.32    7.58
  -3   3  16  159.56    7.96
  -3   3  16  152.67    8.77
  -3  -3  16  154.59    7.17
   3  -3 -16  164.89    8.22
   3   3 -17    0.66    1.31
   3   3 -17    1.49    2.16
  -3   3  17    1.69    1.95
  -3   3  17    0.55    1.77
  -3  -3  17    0.65    1.43
   3  -3 -17    0.39    1.30
   3   3 -18  282.90   12.08
   3   3 -18  268.30   13.01
  -3   3  18  280.19   12.89
  -3   3  18  275.09   14.45
  -3  -3  18  291.00   13.43
   3  -3 -18  275.56   12.23
   3   3 -19   14.82    2.75
   3   3 -19   12.04    3.25
  -3   3  19   13.90    3.12
  -3   3  19   19.81    3.26
  -3  -3  19   13.54    2.86
   3  -3 -19   11.41    2.98
   3   3 -20  255.61   11.95
   3   3 -20  223.26   13.67
  -3   3  20  242.72   12.99
  -3  -3  20  266.87   12.00
   3  -3 -20  258.66   12.07
   3   3 -21   67.44    4.73
   3   3 -21   62.27    6.49
  -3   3  21   58.73    5.97
  -3   3  21   61.28    6.06
  -3  -3  21   74.66    5.35
   3  -3 -21   61.85    5.18
   3   3 -22   94.01    8.10
   3   3 -22  116.97    7.49
  -3  -3  22  124.36    7.44
   3  -3 -22  122.04    7.76
   3   3 -23   17.47    3.28
   3   3 -23   15.22    3.50
   3  -3 -23   20.80    4.13
   3   3 -24   13.41    2.63
   3   3 -24   20.84    3.90
   3  -3 -24    8.91    3.62
   3   3 -25  116.09    9.35
   3   3 -25  153.93   10.47
   3  -3 -25  110.58    7.63
   3   3 -26   36.50    4.48
   3   3 -26   47.43    6.43
   3  -3 -26   45.10    5.69
   3   3 -27    2.67    3.48
   3  -3 -27    2.07    2.98
   3   3 -28    0.80    3.74
   3  -3 -28    1.81    4.02
   3   5  -1  860.68   31.90
  -3   5   1  951.49   30.43
  -3  -5   1  946.63   33.53
   3  -5  -1  911.35   33.75
   3   5  -2   33.44    2.47
  -3   5   2   29.55    2.10
  -3  -5   2   32.51    2.56
   3  -5  -2   31.12    2.36
   3   5  -3  315.68   11.88
  -3   5   3  305.43   11.85
  -3  -5   3  294.76   11.80
   3  -5  -3  322.62   12.25
   3   5  -4  219.20    8.63
  -3   5   4  227.96    9.75
  -3  -5   4  221.44    8.60
   3  -5  -4  216.40    9.49
   3   5  -5  101.62    4.85
  -3   5   5   90.55    4.61
  -3  -5   5  103.78    5.14
   3  -5  -5   91.39    4.88
   3   5  -6  136.90    6.83
  -3   5   6  136.05    5.93
  -3  -5   6  148.93    6.58
   3  -5  -6  136.63    6.47
   3   5  -7   84.30    4.61
  -3   5   7   90.74    4.61
  -3  -5   7   84.66    4.27
   3  -5  -7   84.68    4.10
   3   5  -8   36.09    2.90
  -3   5   8   36.40    2.76
  -3  -5   8   35.26    2.72
   3  -5  -8   36.08    2.64
   3   5  -9  347.62   13.73
  -3   5   9  352.89   12.76
  -3  -5   9  351.11   13.93
   3  -5  -9  361.06   13.77
   3   5 -10    1.06    1.06
  -3   5  10   -1.84    2.10
  -3  -5  10    1.95    1.04
   3  -5 -10    2.12    1.45
   3   5 -11   69.31    4.62
  -3   5  11   75.14    4.46
  -3  -5  11   69.56    4.04
   3  -5 -11   69.38    4.63
   3   5 -12    2.90    1.45
  -3   5  12    4.72    2.10
  -3   5  12    7.33    1.80
  -3  -5  12   11.60    1.69
   3  -5 -12    4.62    1.72
   3   5 -13   78.68    4.23
  -3   5  13   66.50    4.58
  -3   5  13   66.25    4.70
  -3  -5  13   78.16    4.18
   3  -5 -13   69.26    4.62
   3   5 -14   36.83    3.30
  -3   5  14   35.83    3.66
  -3   5  14   31.39    3.86
  -3  -5  14   37.11    2.87
   3  -5 -14   34.92    3.56
   3   5 -15  215.49    9.25
  -3   5  15  209.16   10.85
  -3   5  15  210.45   10.75
  -3  -5  15  205.10    9.26
   3  -5 -15  218.02    9.62
   3   5 -16    6.33    1.85
  -3   5  16    2.61    2.48
  -3   5  16    2.19    3.15
  -3  -5  16    3.64    2.08
   3  -5 -16    8.28    2.63
   3   5 -17    1.58    1.98
  -3   5  17   -0.78    2.09
  -3   5  17   -2.05    3.01
  -3  -5  17    1.95    1.69
   3  -5 -17    2.10    1.97
   3   5 -18   32.17    3.56
   3   5 -18   33.72    4.23
  -3   5  18   36.71    4.30
  -3   5  18   34.66    5.32
  -3  -5  18   32.13    3.77
   3  -5 -18   25.65    3.40
   3   5 -19  174.80    8.05
   3   5 -19  155.75    9.03
  -3   5  19  156.55   10.28
  -3   5  19  154.51   10.36
  -3  -5  19  175.65   10.30
   3  -5 -19  167.28    9.28
   3   5 -20    5.14    2.64
   3   5 -20    4.65    2.26
  -3   5  20   -0.52    2.73
  -3  -5  20    0.00    2.60
   3  -5 -20    2.61    2.22
   3   5 -21   53.64    4.75
   3   5 -21   49.43    4.92
  -3  -5  21   56.83    4.70
   3  -5 -21   40.44    4.55
   3   5 -22    9.49    2.24
   3   5 -22    9.04    3.72
   3  -5 -22   11.94    3.50
   3   5 -23   88.57    6.07
   3   5 -23   62.06    6.78
   3  -5 -23   84.33    7.00
   3   5 -24   78.03    6.07
   3   5 -24   64.29    7.71
   3  -5 -24   63.76    6.60
   3   5 -25    2.37    3.30
   3   5 -25    9.02    3.58
   3  -5 -25    4.52    2.97
   3   5 -26   -3.18    5.30
   3  -5 -26    0.65    4.26
   3   5 -27    9.00    5.56
   3  -5 -27    9.02    3.35
   3   7  -1    8.47    2.48
  -3  -7   1    4.86    1.41
   3  -7  -1   10.99    2.35
   3  -7  -1    6.51    1.82
   3   7  -2    5.09    2.09
  -3  -7   2    9.83    2.17
   3  -7  -2    8.78    1.57
   3  -7  -2    4.44    1.83
   3   7  -3  562.41   20.52
  -3  -7   3  592.56   21.85
   3  -7  -3  573.60   22.30
   3   7  -4    9.54    2.22
  -3   7   4    2.10    2.36
   3  -7  -4    4.73    1.71
  -3  -7   4    7.64    1.78
  -3  -7   5   48.80    3.44
   3  -7  -5   52.16    3.82
   3   7  -5   48.94    3.80
  -3   7   5   52.69    3.81
   3   7  -6   54.80    3.54
  -3   7   6   56.15    4.47
  -3  -7   6   64.81    4.21
   3  -7  -6   63.20    4.22
   3   7  -7  351.71   13.68
  -3   7   7  356.08   14.36
  -3  -7   7  378.90   13.98
   3  -7  -7  353.25   15.22
   3   7  -8    0.26    1.97
  -3   7   8   -0.92    2.37
  -3  -7   8    0.51    1.41
   3  -7  -8    5.82    2.51
   3   7  -9  130.31    6.20
  -3   7   9  122.17    6.84
  -3  -7   9  137.91    6.31
   3  -7  -9  116.21    6.10
   3   7 -10    1.19    1.45
  -3   7  10    3.02    2.10
  -3  -7  10   -0.77    2.06
   3  -7 -10    2.12    1.72
   3   7 -11    0.40    1.45
  -3   7  11    0.92    1.97
  -3  -7  11    0.78    1.81
   3  -7 -11   -0.93    2.12
   3   7 -12   79.83    4.76
  -3   7  12   79.30    5.52
  -3  -7  12   85.45    5.58
   3  -7 -12   90.68    5.18
   3   7 -13    7.01    1.85
  -3   7  13   11.15    3.15
  -3  -7  13    9.34    2.08
   3  -7 -13    9.16    2.79
  -3   7  14   24.64    3.54
   3   7 -14   27.25    2.78
  -3   7  14   21.50    3.45
  -3  -7  14   27.00    3.12
   3  -7 -14   19.64    3.05
   3   7 -15   46.70    3.97
  -3   7  15   45.17    4.19
  -3   7  15   31.77    4.54
  -3  -7  15   41.82    4.16
   3  -7 -15   41.11    4.77
   3   7 -16  348.27   13.78
  -3   7  16  306.01   16.49
  -3   7  16  288.01   15.59
  -3  -7  16  351.07   15.93
   3  -7 -16  326.49   15.92
   3   7 -17    2.38    2.38
  -3  -7  17    0.00    1.82
   3  -7 -17   -0.26    3.04
   3   7 -18   -0.66    2.38
  -3  -7  18    0.26    2.99
   3  -7 -18    1.19    2.24
   3   7 -19    0.53    1.85
  -3  -7  19    6.89    2.86
   3  -7 -19   -0.92    2.11
   3   7 -20    3.83    1.98
   3  -7 -20    2.10    2.50
   3   7 -21   14.78    2.77
   3   7 -21    4.71    3.79
   3  -7 -21   11.54    4.46
   3   7 -22   15.17    3.69
   3  -7 -22   13.99    3.66
   3   7 -23   16.87    3.56
   3   7 -23    2.75    3.14
   3  -7 -23   14.09    4.30
   3   7 -24   -0.92    3.16
   3   7 -24   -3.01    4.06
   3  -7 -24    1.17    3.12
   3   7 -25   -0.92    4.72
   3  -7 -25    2.59    4.41
   3   7 -26    4.32    4.19
   3  -7 -26    7.38    3.88
  -3  -9   1  140.91    7.58
  -3  -9   1  147.94    8.95
   3  -9  -1  156.14    7.58
   3  -9  -1  155.75    8.69
   3   9  -2  244.99   10.07
  -3  -9   2  266.54   10.98
  -3  -9   2  251.31   12.13
   3  -9  -2  253.35   12.30
   3  -9  -2  229.42   11.33
   3   9  -3  154.04    7.19
   3  -9  -3  166.15    7.86
   3  -9  -3  182.78    9.14
  -3  -9   3  158.33    9.80
   3   9  -4    9.68    2.75
  -3  -9   4   10.16    2.79
   3  -9  -4   14.30    2.36
   3  -9  -4    8.37    2.22
   3   9  -5    2.88    2.09
  -3  -9   5    2.54    2.66
   3  -9  -5   10.64    3.55
   3  -9  -5    6.55    3.15
   3   9  -6  443.96   18.24
  -3   9   6  499.82   22.61
  -3  -9   6  510.95   22.01
   3  -9  -6  456.84   18.85
   3  -9  -6  509.80   21.56
   3   9  -7  266.33   11.83
  -3   9   7  281.71   14.47
  -3  -9   7  281.50   14.51
   3  -9  -7  303.79   12.28
   3  -9  -7  276.98   13.81
   3   9  -8  117.25    6.84
  -3   9   8  122.81    7.63
  -3  -9   8  124.74    7.01
   3  -9  -8  114.71    6.88
   3   9  -9    6.98    3.03
  -3   9   9    8.29    2.76
  -3  -9   9    7.13    2.29
   3  -9  -9    8.87    3.18
   3   9 -10   27.02    3.43
  -3   9  10   13.81    4.21
  -3  -9  10   24.52    3.58
   3  -9 -10   23.87    3.32
   3   9 -11  224.28   10.43
  -3   9  11  200.59   12.37
  -3  -9  11  216.54   12.07
   3  -9 -11  215.27   10.90
   3   9 -12   33.80    4.09
  -3   9  12   30.37    4.08
  -3  -9  12   32.87    3.85
   3  -9 -12   34.04    3.99
   3   9 -13   -1.72    2.64
  -3  -9  13    5.66    2.96
   3  -9 -13    3.46    2.53
   3   9 -14   48.78    4.36
  -3  -9  14   45.54    5.04
   3  -9 -14   48.32    5.46
   3   9 -15   -0.93    2.64
   3  -9 -15    3.33    2.66
  -3  -9  15    3.88    1.94
   3   9 -16   53.81    4.63
  -3  -9  16   44.79    5.06
   3  -9 -16   51.64    5.59
   3   9 -17   28.82    4.10
   3  -9 -17   27.27    4.12
   3   9 -18    6.08    3.17
   3  -9 -18    2.13    3.85
   3   9 -19   -0.26    3.04
   3  -9 -19    0.66    2.65
   3   9 -20    2.24    2.37
   3  -9 -20    0.40    3.05
   3   9 -21   32.82    5.01
   3  -9 -21   33.29    6.08
   3   9 -22    5.92    3.29
   3  -9 -22    7.38    3.56
   3   9 -23    0.00    3.51
   3  -9 -23   -0.79    4.86
   3   9 -24    6.62    4.28
   3  -9 -24    3.01    3.93
  -3 -11   1   24.31    3.79
  -3 -11   1   27.82    4.34
   3 -11  -1   17.46    3.78
   3 -11  -1   12.14    3.87
  -3 -11   2    5.10    2.35
  -3 -11   2    3.31    2.42
   3 -11  -2    0.52    3.00
   3 -11  -2    3.50    2.59
  -3 -11   3   40.79    4.71
  -3 -11   3   36.96    4.95
   3 -11  -3   38.00    4.44
   3 -11  -3   36.41    5.20
  -3 -11   4   85.19    7.10
   3 -11  -4   90.91    6.15
   3 -11  -4   88.81    6.65
  -3 -11   4  100.86    6.94
   3  11  -5    1.57    1.96
  -3 -11   5    3.27    2.36
  -3 -11   5   -1.14    2.41
   3 -11  -5    1.97    2.36
   3 -11  -5    3.27    3.92
   3  11  -6    8.91    3.54
  -3 -11   6    7.08    2.49
  -3 -11   6    2.40    3.54
   3 -11  -6   10.76    3.02
   3  11  -7    0.92    3.15
  -3 -11   7    1.77    3.16
   3 -11  -7   -1.58    3.03
   3  11  -8   61.07    5.78
  -3 -11   8   69.98    6.71
   3 -11  -8   77.23    6.72
   3  11  -9   55.09    5.39
  -3 -11   9   52.96    6.21
   3 -11  -9   58.24    5.68
   3  11 -10   72.92    6.45
  -3 -11  10   77.28    7.11
   3 -11 -10   87.86    7.28
   3  11 -11   -0.40    3.03
  -3 -11  11   -3.94    2.42
   3 -11 -11   -1.46    3.71
   3  11 -12   12.92    4.35
  -3 -11  12   13.00    3.57
   3 -11 -12   18.72    3.85
  -3  11  13   30.05    4.92
   3  11 -14  107.54    8.32
   3 -11 -14  102.09    9.46
   3  11 -15   -4.49    2.51
   3 -11 -15    6.93    4.66
   3  11 -16    4.22    3.69
   3 -11 -16    6.66    3.86
   3  11 -17   14.64    4.48
   3 -11 -17    7.46    4.00
   3  11 -18    0.00    2.64
   3 -11 -18   -3.60    4.53
   3  11 -19    3.82    2.90
   3 -11 -19    9.05    4.26
   3  11 -20    6.71    3.29
   3 -11 -20   11.30    5.85
   3  11 -21   -1.18    2.89
   3 -11 -21   -0.40    5.31
  -3 -13   1    4.05    3.01
   3 -13  -1    7.67    2.86
  -3 -13   2    3.27    2.74
   3 -13  -2   -2.34    2.60
  -3 -13   3   51.90    5.62
   3 -13  -3   63.69    6.12
  -3 -13   4   64.22    6.28
   3 -13  -4   70.69    6.13
  -3 -13   5   28.40    4.58
   3 -13  -5   29.39    4.96
  -3 -13   6    4.85    3.80
   3 -13  -6    1.70    3.01
  -3 -13   7   51.39    6.16
   3 -13  -7   41.95    5.51
  -3 -13   8   35.30    6.04
   3 -13  -8   41.51    5.78
  -3 -13   9    6.04    3.41
   3 -13  -9    9.74    4.47
   3  13 -10    1.45    3.02
  -3 -13  10    6.83    4.21
   3 -13 -10   -3.96    4.75
   3  13 -11   35.64    5.13
  -3 -13  11   51.16    5.92
   3 -13 -11   39.64    6.74
   3  13 -12    6.71    3.42
  -3 -13  12    8.95    3.42
   3 -13 -12   12.71    5.16
   3  13 -13   21.32    5.00
  -3 -13  13   29.09    4.74
   3 -13 -13   16.71    4.91
   3  13 -14   -5.13    3.03
   3 -13 -14    0.13    3.58
   3  13 -15   31.07    5.66
   3 -13 -15   28.05    5.32
   3  13 -16   23.29    5.26
   3 -13 -16   30.47    6.79
   3  13 -17   -0.13    3.16
   3 -13 -17   -4.79    5.99
   3  13 -18    3.94    3.68
   3 -13 -18   -2.00    3.99
  -3 -15   1    3.79    3.40
   3 -15  -1    2.72    3.63
  -3 -15   2    8.62    5.36
   3 -15  -2    3.89    3.76
  -3 -15   3   45.35    7.32
   3 -15  -3   59.23    7.80
  -3 -15   4   70.08    8.63
   3 -15  -4   50.98    7.41
  -3 -15   5   -0.39    3.40
   3 -15  -5    4.04    5.08
  -3 -15   6    1.96    3.14
   3 -15  -6    5.87    3.91
  -3 -15   7   89.07    9.43
   3 -15  -7   67.41    8.23
  -3 -15   8   63.05    8.13
   3 -15  -8   54.44    7.46
  -3 -15   9    5.51    3.93
   3 -15  -9   -5.24    3.80
  -3 -15  10   16.27    5.91
   3 -15 -10    0.00    3.94
  -3 -15  11   14.44    4.46
   3 -15 -11   17.37    5.53
  -3 -15  12   10.64    4.33
   3 -15 -12    5.54    4.75
  -3  15  13    0.13    5.91
   2   0  -3    0.00    0.52
   2   0  -3    0.42    0.14
  -2   0   3   -0.13    0.26
  -2   0   3    0.55    0.14
   2   0  -4  539.63   18.93
   2   0  -4  514.03   18.83
  -2   0   4  555.97   18.71
  -2   0   4  547.89   19.06
   2   0  -5    0.52    0.66
   2   0  -5    0.42    0.42
  -2   0   5    1.05    0.66
  -2   0   5    0.55    0.55
   2   0  -6   17.55    1.18
   2   0  -6   15.16    1.25
  -2   0   6   19.57    1.45
  -2   0   6   25.05    1.52
   2   0  -7    1.05    0.79
   2   0  -7   -0.14    0.56
  -2   0   7    0.13    0.79
  -2   0   7    0.27    0.82
   2   0  -8  831.13   28.59
   2   0  -8  791.02   30.33
  -2   0   8  870.13   29.04
  -2   0   8  815.58   29.81
   2   0  -9   -0.65    0.65
   2   0  -9    1.25    1.11
  -2   0   9    0.13    1.05
  -2   0   9   -0.68    1.09
   2   0 -10  573.60   21.21
   2   0 -10  561.48   22.34
  -2   0  10  605.33   20.59
   2   0 -11    0.65    1.44
   2   0 -11   -1.38    1.11
  -2   0  11    0.79    1.18
   2   0 -12 1824.77   61.07
   2   0 -12 1651.14   62.70
  -2   0  12 1821.29   59.97
   2   0 -13    5.08    1.95
   2   0 -13    5.10    2.48
  -2   0  13    0.00    1.18
   2   0 -14  294.03   12.00
   2   0 -14  268.34   11.86
  -2   0  14  301.81   11.10
   2   0 -15    1.82    1.56
   2   0 -15    2.47    2.06
  -2   0  15    5.21    1.96
   2   0 -16   99.65    5.08
   2   0 -16   95.65    5.49
  -2   0  16  102.88    5.08
   2   0 -17    1.30    1.69
   2   0 -17    0.00    1.51
  -2   0  17    2.21    2.08
  -2   0  18  376.56   17.83
   2   0 -18  385.61   14.21
   2   0 -18  370.37   15.76
   2   0 -19    1.95    2.08
   2   0 -19    2.05    2.59
  -2   0  19    0.78    1.82
   2   0 -20    2.73    2.21
   2   0 -20    0.82    2.04
  -2   0  20   -1.17    1.69
   2   0 -21    0.52    2.21
   2   0 -21   -1.50    1.91
  -2   0  21    3.89    2.59
   2   0 -22   69.99    6.00
   2   0 -22   73.25    5.98
  -2   0  22   65.31    5.19
   2   0 -23    0.39    1.83
   2   0 -23   -0.27    3.53
   2   0 -24   92.03    8.27
   2   0 -24   99.99    6.67
   2   0 -25    8.77    3.54
   2   0 -25   -1.90    2.57
   2   0 -26    0.13    3.15
   2   0 -26    1.35    3.38
  -2   0  27   -2.70    3.65
   2   2  -1   73.79    3.76
  -2   2   1   79.86    3.43
  -2  -2   1   78.50    3.36
   2  -2  -1   75.75    3.29
   2   2  -2   36.90    1.83
  -2   2   2   33.31    1.84
  -2  -2   2   35.62    2.07
   2  -2  -2   36.70    1.97
   2   2  -3  545.90   19.82
  -2   2   3  573.54   20.14
  -2  -2   3  568.26   19.96
   2  -2  -3  585.47   20.55
   2   2  -4  113.80    4.87
  -2   2   4  114.77    4.99
  -2  -2   4  123.49    5.50
   2  -2  -4  122.42    5.13
   2   2  -5   68.66    3.29
  -2   2   5   67.84    3.28
  -2  -2   5   70.11    3.41
   2  -2  -5   60.59    3.03
   2   2  -6  678.90   24.10
  -2   2   6  698.63   24.03
  -2  -2   6  693.76   25.09
   2  -2  -6  676.08   24.33
   2   2  -7   71.11    3.42
  -2   2   7   63.18    3.54
  -2   2   7   71.65    3.62
  -2  -2   7   65.36    3.28
   2  -2  -7   67.86    3.28
   2   2  -8  759.01   27.24
  -2   2   8  765.63   25.46
  -2   2   8  735.57   28.04
  -2  -2   8  758.39   26.76
   2  -2  -8  744.74   27.32
   2   2  -9  502.78   18.68
  -2   2   9  498.07   18.09
  -2   2   9  468.20   19.26
  -2  -2   9  487.85   18.48
   2  -2  -9  487.09   18.50
   2   2 -10  128.70    6.17
  -2   2  10  143.01    5.89
  -2   2  10  126.46    5.95
  -2  -2  10  142.28    6.67
   2  -2 -10  147.09    6.42
   2   2 -11  940.90   30.91
   2   2 -11  894.21   35.51
  -2   2  11  962.95   31.30
  -2   2  11  848.78   32.94
  -2  -2  11  924.81   32.08
   2  -2 -11  921.49   32.08
   2   2 -12   31.19    2.36
   2   2 -12   26.22    2.45
  -2   2  12   29.79    2.87
  -2   2  12   29.25    3.04
  -2  -2  12   31.06    2.22
   2  -2 -12   24.54    2.22
   2   2 -13  257.80   10.24
   2   2 -13  239.29   10.92
  -2   2  13  250.99    9.93
  -2   2  13  253.98   12.14
  -2  -2  13  262.78   11.10
   2  -2 -13  241.33   10.31
   2   2 -14    1.57    1.05
  -2  -2  14    2.22    1.30
   2  -2 -14    1.82    1.69
   2   2 -14    2.59    1.91
  -2   2  14   -2.20    2.06
  -2   2  14    1.70    1.70
   2   2 -15  291.17   11.29
   2   2 -15  274.35   12.18
  -2   2  15  291.13   11.35
  -2   2  15  283.48   13.73
  -2  -2  15  302.64   11.49
   2  -2 -15  301.97   12.37
   2   2 -16   20.89    2.87
  -2   2  16   21.21    2.86
  -2   2  16   28.97    3.55
  -2  -2  16   20.44    2.34
   2  -2 -16   23.90    2.34
   2   2 -17   55.38    3.80
  -2   2  17   60.31    4.55
  -2   2  17   57.46    4.50
  -2  -2  17   57.40    4.04
   2  -2 -17   53.72    4.02
   2   2 -17   48.29    4.91
   2   2 -18  177.43    8.39
   2   2 -18  179.18    9.41
  -2   2  18  197.74    9.62
  -2   2  18  169.50   11.00
   2  -2 -18  178.65    8.57
  -2  -2  18  193.75    9.90
   2   2 -19  223.74    9.32
   2   2 -19  203.55   10.76
  -2   2  19  199.08   10.78
  -2   2  19  214.11   13.24
  -2  -2  19  213.72   10.68
   2  -2 -19  225.67    9.99
   2   2 -20    0.66    1.44
   2   2 -20   -2.85    2.99
  -2   2  20    2.72    2.85
  -2  -2  20    4.55    1.82
   2  -2 -20    3.37    2.07
   2   2 -21   11.54    2.49
   2   2 -21   10.98    3.53
  -2   2  21   11.26    3.37
  -2  -2  21   11.18    3.38
   2  -2 -21   11.91    2.85
   2   2 -22   16.15    2.76
   2   2 -22   14.62    3.25
  -2  -2  22    5.85    3.12
   2  -2 -22   18.26    3.37
   2   2 -23   11.83    2.76
   2   2 -23   14.05    3.65
   2  -2 -23   12.95    2.59
   2   2 -24    0.00    2.63
   2   2 -24   -1.35    2.70
   2  -2 -24   -2.98    2.98
   2   2 -25   57.06    6.19
   2  -2 -25   52.70    4.80
   2   2 -26    9.14    3.49
   2  -2 -26   23.66    4.42
   2   2 -27   18.64    4.96
   2  -2 -27   24.23    3.91
  -2   2  28    9.38    5.63
  -2   4   1   26.45    1.83
  -2  -4   1   29.38    1.93
   2  -4  -1   25.59    1.84
   2   4  -1   22.86    1.95
   2   4  -2   76.56    3.64
  -2   4   2   78.27    3.42
  -2  -4   2   76.24    3.72
   2  -4  -2   79.16    3.68
   2   4  -3   67.09    3.78
  -2   4   3   67.86    3.55
  -2  -4   3   76.16    3.59
   2  -4  -3   72.58    3.56
  -2   4   4   19.60    1.84
  -2  -4   4   25.97    1.80
   2   4  -4   21.95    1.70
   2  -4  -4   21.63    1.98
   2   4  -5   74.29    3.67
  -2   4   5   75.48    4.21
  -2  -4   5   75.11    3.88
   2  -4  -5   68.80    3.70
   2   4  -6  391.58   15.78
  -2   4   6  406.23   15.27
  -2  -4   6  418.26   15.58
   2  -4  -6  395.07   16.14
  -2   4   7    5.52    1.31
  -2  -4   7    6.89    1.17
   2  -4  -7    5.29    1.32
   2   4  -7    6.71    1.05
   2   4  -8   37.43    2.50
  -2   4   8   34.78    2.49
  -2  -4   8   40.39    2.48
   2  -4  -8   31.58    2.51
   2   4  -9  713.47   25.22
  -2   4   9  691.94   24.95
  -2  -4   9  737.30   26.54
   2  -4  -9  685.27   25.00
  -2   4  10  578.82   21.52
  -2   4  10  562.25   23.06
  -2  -4  10  592.09   21.06
   2  -4 -10  567.68   21.41
   2   4 -10  580.05   20.74
   2   4 -11    4.35    1.32
  -2   4  11    6.02    1.57
  -2   4  11    7.64    1.81
  -2  -4  11    6.78    1.57
   2  -4 -11    6.86    1.58
  -2   4  12   83.31    4.84
  -2  -4  12   87.06    4.31
   2  -4 -12   88.09    5.01
   2   4 -12   86.52    4.75
  -2   4  13    2.87    1.57
  -2   4  13    2.77    1.52
  -2  -4  13    4.69    1.56
   2  -4 -13    4.60    1.45
   2   4 -13    6.07    1.58
   2   4 -14   17.53    2.64
  -2   4  14   20.10    2.48
  -2   4  14   14.91    3.18
  -2  -4  14   16.40    1.95
   2  -4 -14   18.38    2.63
  -2   4  15  210.67    9.66
  -2   4  15  202.97   10.49
  -2  -4  15  212.28    9.00
   2  -4 -15  191.95    8.66
   2   4 -16   79.05    5.01
   2   4 -16   70.11    5.59
  -2   4  16   76.18    5.08
  -2   4  16   83.62    6.06
  -2  -4  16   87.38    5.34
   2  -4 -16   79.77    4.84
   2   4 -17  136.74    6.73
   2   4 -17  117.54    7.35
  -2   4  17  133.18    7.94
  -2   4  17  124.75    8.52
  -2  -4  17  138.23    7.16
   2  -4 -17  131.17    7.97
   2   4 -18   82.07    4.88
   2   4 -18   73.65    5.62
  -2   4  18   86.25    5.98
  -2   4  18   71.06    7.26
  -2  -4  18   82.72    5.60
   2  -4 -18   82.46    5.48
   2   4 -19  108.81    5.93
   2   4 -19   93.40    6.30
  -2   4  19   90.81    7.01
  -2   4  19   94.76    8.06
  -2  -4  19   99.54    6.51
   2  -4 -19  108.57    7.03
   2   4 -20  171.14    8.05
   2   4 -20  146.32    9.92
  -2   4  20  159.35    9.86
  -2   4  20  143.08   10.49
  -2  -4  20  168.09    8.74
   2  -4 -20  171.46    9.75
   2   4 -21    4.68    2.41
  -2   4  21   -1.16    3.62
  -2  -4  21    1.95    2.74
   2  -4 -21   -1.94    1.94
   2   4 -21   -1.71    1.45
   2   4 -22   98.60    6.73
   2   4 -22   71.03    8.16
  -2  -4  22   95.34    5.62
   2  -4 -22   88.78    6.99
   2   4 -23  118.94    8.58
   2   4 -23  110.13    9.09
   2  -4 -23  141.82    9.45
   2   4 -24  127.69    7.79
   2   4 -24  135.76   10.29
   2  -4 -24  125.57    8.54
   2   4 -25   -8.67    4.67
   2  -4 -25   -1.68    2.58
   2   4 -26   17.71    4.53
   2  -4 -26    4.65    4.26
   2   4 -27   21.14    4.65
   2  -4 -27   10.34    3.36
   2   6  -1   -1.04    1.17
  -2  -6   1    0.90    1.15
   2  -6  -1    0.65    1.05
   2  -6  -1    0.78    1.43
   2   6  -2  190.03    8.99
  -2  -6   2  186.78    7.42
   2  -6  -2  206.75    8.27
   2  -6  -2  192.42    7.46
  -2   6   3   19.38    2.10
   2   6  -3   28.68    2.35
  -2  -6   3   31.38    2.30
   2  -6  -3   22.74    2.24
   2   6  -4   36.16    2.87
  -2   6   4   36.74    3.02
  -2  -6   4   40.30    2.81
   2  -6  -4   41.23    3.29
   2   6  -5  243.49    9.43
  -2   6   5  236.01   10.52
  -2  -6   5  236.55    8.83
   2  -6  -5  225.40   11.36
   2   6  -6  117.40    5.25
  -2   6   6  108.41    5.39
  -2  -6   6  112.97    5.38
   2  -6  -6  110.92    6.48
   2   6  -7  140.35    6.44
  -2   6   7  151.12    6.71
  -2  -6   7  162.97    7.33
   2  -6  -7  155.17    7.82
   2   6  -8   26.70    2.50
  -2   6   8   27.20    2.89
  -2  -6   8   30.13    2.45
   2  -6  -8   25.98    2.52
   2  -6  -9   15.52    2.26
   2   6  -9   16.86    2.50
  -2   6   9    9.19    2.10
  -2  -6   9   14.08    1.81
   2   6 -10   45.24    3.30
  -2   6  10   42.00    3.81
  -2  -6  10   54.53    3.50
   2  -6 -10   46.85    3.59
   2   6 -11   55.19    3.70
  -2   6  11   52.07    3.94
  -2  -6  11   64.89    4.42
   2  -6 -11   63.98    4.25
   2   6 -12   69.89    4.23
  -2   6  12   64.74    4.59
  -2   6  12   65.47    4.87
  -2  -6  12   64.58    4.29
   2  -6 -12   67.54    4.65
   2   6 -13   37.27    3.30
  -2   6  13   45.04    4.06
  -2   6  13   33.86    4.03
  -2  -6  13   46.94    3.25
   2  -6 -13   41.64    4.11
   2   6 -14   21.55    2.38
  -2   6  14   19.49    3.14
  -2   6  14   17.45    2.91
  -2  -6  14   23.67    2.47
   2  -6 -14   15.10    2.52
   2   6 -15  322.12   12.44
  -2   6  15  277.72   13.73
  -2   6  15  282.42   14.71
  -2  -6  15  315.44   14.74
   2  -6 -15  317.46   13.78
   2   6 -16    5.42    1.72
  -2   6  16    1.96    2.35
  -2   6  16    5.65    2.76
  -2  -6  16    6.50    2.47
   2  -6 -16    2.51    3.04
   2   6 -17   14.27    2.91
  -2   6  17   20.20    3.39
  -2   6  17   21.86    3.85
  -2  -6  17   27.43    3.77
   2  -6 -17   23.72    3.30
   2   6 -18  229.96   10.85
  -2   6  18  220.93   12.76
  -2   6  18  211.26   13.48
  -2  -6  18  229.02   10.45
   2  -6 -18  221.03   12.64
   2   6 -19   18.77    3.54
  -2  -6  19   38.00    3.78
   2   6 -19   40.01    3.70
   2  -6 -19   42.24    4.46
   2   6 -20    3.17    1.98
   2   6 -20   -2.89    3.02
  -2  -6  20    6.77    3.00
   2  -6 -20    0.52    2.09
   2   6 -21    5.01    2.51
   2   6 -21    1.05    3.55
   2  -6 -21   -5.09    3.26
   2   6 -22   50.63    4.75
   2   6 -22   50.44    5.40
   2  -6 -22   60.40    5.47
   2   6 -23    6.72    3.03
   2   6 -23    1.98    4.08
   2  -6 -23   -3.90    3.77
   2   6 -24   -1.19    3.16
   2  -6 -24    4.02    3.50
   2   6 -25   18.17    5.66
   2  -6 -25    7.50    4.40
   2   6 -26   26.58    7.76
   2  -6 -26   49.44    6.20
  -2  -8   1   52.32    3.79
  -2  -8   1   54.74    3.84
   2  -8  -1   55.16    3.79
   2  -8  -1   49.24    3.89
   2   8  -2  128.11    6.14
  -2  -8   2  145.46    7.96
  -2  -8   2  143.98    7.79
   2  -8  -2  143.36    7.34
   2  -8  -2  151.11    7.03
   2   8  -3  486.29   18.69
  -2  -8   3  534.44   20.41
   2  -8  -3  529.09   21.27
   2  -8  -3  520.07   23.25
   2   8  -4   88.17    4.97
  -2  -8   4   95.55    6.10
   2  -8  -4   92.52    5.26
   2  -8  -4   89.05    5.36
   2   8  -5  127.37    6.15
  -2   8   5  132.83    7.21
  -2  -8   5  134.86    6.49
   2  -8  -5  134.19    6.46
   2  -8  -5  129.43    7.60
   2   8  -6  110.78    6.42
  -2   8   6  130.52    7.35
  -2  -8   6  112.05    6.62
   2  -8  -6  104.77    6.07
   2  -8  -6  125.40    6.83
   2   8  -7   18.10    2.36
  -2   8   7   15.10    2.49
  -2  -8   7   17.30    2.93
   2  -8  -7   21.95    3.04
   2   8  -8    2.89    2.23
  -2   8   8    3.28    2.10
  -2  -8   8    4.59    1.79
   2  -8  -8    4.11    1.99
   2   8  -9   12.10    2.50
  -2   8   9   11.69    2.76
  -2  -8   9   18.54    2.94
   2  -8  -9   12.47    2.52
   2   8 -10   77.83    5.01
  -2   8  10   82.63    6.05
  -2  -8  10   80.53    5.52
   2  -8 -10   85.85    5.72
   2   8 -11    1.45    2.11
  -2   8  11    1.31    2.89
  -2  -8  11    3.22    2.32
   2  -8 -11   -1.46    2.00
   2   8 -12   18.21    3.04
  -2   8  12   13.91    3.02
  -2  -8  12   25.02    2.71
   2  -8 -12   20.64    3.73
   2   8 -13    5.81    2.51
  -2   8  13    0.92    2.23
  -2  -8  13    1.03    1.42
   2  -8 -13    0.67    2.13
   2   8 -14   47.81    4.23
  -2   8  14   34.33    5.24
  -2   8  14   44.58    4.44
  -2  -8  14   50.89    4.41
   2  -8 -14   42.08    4.53
   2   8 -15   40.55    3.70
  -2   8  15   37.46    5.12
  -2  -8  15   40.85    4.41
   2  -8 -15   48.18    5.06
   2   8 -16    2.77    1.72
  -2  -8  16   -0.26    2.73
   2  -8 -16    3.86    2.39
   2   8 -17    2.51    2.51
  -2  -8  17    6.89    2.34
   2  -8 -17    8.50    3.85
   2   8 -18   15.05    3.04
  -2  -8  18   21.72    3.25
   2  -8 -18   25.32    3.58
   2   8 -19   -1.19    1.71
   2  -8 -19    1.19    3.44
   2   8 -20    4.48    2.24
   2  -8 -20   -0.26    2.64
   2   8 -21    2.50    2.76
   2  -8 -21   -1.05    3.95
   2   8 -22   16.43    3.68
   2   8 -22   16.93    5.47
   2  -8 -22   17.71    3.94
   2   8 -23    3.52    4.82
   2  -8 -23   -6.41    4.58
   2   8 -24   -2.21    3.13
   2  -8 -24   -5.48    3.52
   2   8 -25   20.06    6.77
   2  -8 -25   25.34    5.20
  -2 -10   1   88.79    6.14
  -2 -10   1   91.06    6.14
   2 -10  -1   93.30    5.74
   2 -10  -1   78.65    5.81
  -2 -10   2   66.59    5.09
  -2 -10   2   71.20    5.73
   2 -10  -2   66.90    4.97
   2 -10  -2   59.88    4.67
  -2 -10   3  188.32    9.67
  -2 -10   3  191.72   11.07
   2 -10  -3  191.71    9.56
   2 -10  -3  194.76   11.45
   2  10  -4    4.05    2.09
  -2 -10   4    3.40    2.74
  -2 -10   4    2.16    1.90
   2 -10  -4    1.18    1.84
   2 -10  -4    5.48    3.91
   2  10  -5    4.58    2.09
  -2 -10   5    5.36    2.09
  -2 -10   5    5.45    2.28
   2 -10  -5    7.22    2.50
   2 -10  -5    3.79    2.48
   2  10  -6   12.83    3.14
  -2 -10   6    8.73    2.53
   2 -10  -6    5.00    3.29
   2 -10  -6   12.04    2.75
   2  10  -7  407.69   19.28
  -2 -10   7  403.60   20.68
   2 -10  -7  415.84   18.48
   2 -10  -7  383.60   20.08
   2  10  -8   17.45    3.54
  -2 -10   8   10.52    3.30
   2 -10  -8   21.54    3.83
   2 -10  -8    8.27    3.28
   2  10  -9   11.43    3.15
  -2 -10   9   11.17    3.94
   2 -10  -9   11.52    2.91
   2  10 -10   86.64    6.97
  -2 -10  10   80.92    6.24
   2 -10 -10   71.12    5.97
   2  10 -11  145.80    9.22
  -2 -10  11  157.16    9.08
   2 -10 -11  169.06    9.45
   2  10 -12   99.55    7.25
  -2 -10  12   98.50    7.56
   2 -10 -12  109.14    7.73
   2  10 -13  124.77    8.30
   2 -10 -13  119.65    9.07
   2  10 -14    6.06    2.24
   2 -10 -14    8.53    3.07
   2  10 -15    1.98    2.64
   2 -10 -15    2.13    3.87
  -2  10  16   56.15    6.54
   2  10 -17   30.42    3.69
   2 -10 -17   23.73    5.07
   2  10 -18    0.66    3.42
   2 -10 -18    1.73    3.06
   2  10 -19   29.45    4.60
   2 -10 -19   21.27    4.52
   2  10 -20    3.55    3.55
   2 -10 -20   -0.66    4.91
   2  10 -21    3.54    3.54
   2 -10 -21    1.99    3.84
  -2  10  22   -7.13    5.15
  -2 -12   1    4.31    3.39
   2 -12  -1    1.17    2.47
  -2 -12   2   60.19    5.22
   2 -12  -2   50.72    4.69
  -2 -12   3  106.17    7.84
   2 -12  -3  104.18    6.53
  -2 -12   4   15.81    4.05
   2 -12  -4   11.24    3.01
  -2 -12   5   33.20    4.84
   2 -12  -5   26.06    4.19
  -2 -12   6   21.32    4.45
   2 -12  -6    6.82    3.81
  -2 -12   7  124.90    8.12
   2 -12  -7  130.56    9.21
  -2 -12   8   -0.13    2.36
   2 -12  -8    4.74    2.90
   2  12  -9    7.48    3.93
  -2 -12   9    5.25    2.62
   2 -12  -9    2.11    2.90
   2  12 -10   23.75    3.81
  -2 -12  10   23.49    4.33
   2 -12 -10   18.52    4.10
   2  12 -11    3.41    3.41
   2 -12 -11    6.76    4.37
   2  12 -12   28.90    4.60
   2 -12 -12   18.06    4.25
   2  12 -13   66.89    6.57
   2 -12 -13   77.25    7.32
   2  12 -14   22.87    4.86
   2 -12 -14   24.36    6.12
   2  12 -15    8.41    4.47
   2 -12 -15   16.39    5.20
   2  12 -16    2.63    2.89
   2 -12 -16    6.93    3.87
   2  12 -17    7.61    3.15
   2 -12 -17    4.80    3.60
   2  12 -18   16.39    3.67
   2 -12 -18   13.73    6.00
   2  12 -19    0.65    3.93
   2 -12 -19    6.26    4.26
  -2 -14   1    8.22    4.83
   2 -14  -1   -0.39    2.86
  -2 -14   2  134.15   10.97
   2 -14  -2  104.06    9.63
[truncated: 272,699 more chars]
