# Supplementary material for: A molybdenum tris­(di­thiol­ene) complex coordinates to three bound cobalt centers in three different ways
Source: Acta Crystallogr E Crystallogr Commun. 2019 Jul 26;75(Pt 8):1261–4. doi: 10.1107/S2056989019010363 (PMC6690443; doi:10.1107/S2056989019010363)
Supplement: Supplementary file 2 [file e-75-01261-Isup3.hkl]

data_I                                                                          
_shelx_title ' k0993 in C2/c'                                                   
_shelx_refln_list_code          4                                               
_shelx_F_calc_maximum      831.44                                               
_exptl_crystal_F_000      3992.00                                               
_reflns_d_resolution_high  0.7691                                               
                                                                                
loop_                                                                           
 _space_group_symop_operation_xyz                                               
 'x, y, z'                                                                      
 '-x, y, -z+1/2'                                                                
 'x+1/2, y+1/2, z'                                                              
 '-x+1/2, y+1/2, -z+1/2'                                                        
 '-x, -y, -z'                                                                   
 'x, -y, z-1/2'                                                                 
 '-x+1/2, -y+1/2, -z'                                                           
 'x+1/2, -y+1/2, z-1/2'                                                         
                                                                                
_cell_length_a    22.7465                                                       
_cell_length_b    12.8779                                                       
_cell_length_c    23.6033                                                       
_cell_angle_alpha  90.000                                                       
_cell_angle_beta  115.384                                                       
_cell_angle_gamma  90.000                                                       
                                                                                
_shelx_F_squared_multiplier     1.000                                           
                                                                                
loop_                                                                           
 _refln_index_h                                                                 
 _refln_index_k                                                                 
 _refln_index_l                                                                 
 _refln_F_squared_calc                                                          
 _refln_F_squared_meas                                                          
 _refln_F_squared_sigma                                                         
 _refln_observed_status                                                         
   4   0   0      85379.02      86470.42      1763.56 o                         
   6   0   0     383155.88     394384.47      7483.41 o                         
   8   0   0      10640.46      10289.15       294.44 o                         
  10   0   0     346559.22     362638.62      6985.33 o                         
  12   0   0      11707.45      11536.10       779.70 o                         
  14   0   0      46511.57      49687.46      2046.99 o                         
  16   0   0      10086.26       8936.59       364.34 o                         
  18   0   0        127.10        339.77       156.39 o                         
  20   0   0      20124.77      20876.94       965.63 o                         
  22   0   0      31419.25      35893.67      1403.37 o                         
  24   0   0      26425.30      33077.03      2299.25 o                         
  26   0   0       6718.86       6500.03       981.17 o                         
   3   1   0      12310.98      13102.25       279.38 o                         
   5   1   0        924.50        835.06        50.09 o                         
   7   1   0       3022.96       2521.21       167.58 o                         
   9   1   0       4579.92       4473.90       134.10 o                         
  11   1   0     184732.58     199186.00      2818.73 o                         
  13   1   0         11.48         24.55        70.16 o                         
  15   1   0       1138.18        877.53       110.93 o                         
  17   1   0        647.60        562.12       110.24 o                         
  19   1   0       1990.86       2042.44       190.49 o                         
  21   1   0       8639.24       8791.42       416.76 o                         
  23   1   0       3120.35       2510.70       292.17 o                         
  25   1   0       2765.48       3012.53       785.59 o                         
   0   2   0       5364.70       4873.12       143.55 o                         
   2   2   0        697.16        815.93        71.15 o                         
   4   2   0      12857.21      12898.13       404.92 o                         
   6   2   0       4665.52       4192.08       199.17 o                         
   8   2   0      12660.95      11732.15       355.13 o                         
  10   2   0         19.67         95.91        52.73 o                         
  12   2   0      31703.50      32486.28       562.65 o                         
  14   2   0        297.72        143.68        73.97 o                         
  16   2   0       4384.64       4200.84       184.72 o                         
  18   2   0      12283.73      12714.66       573.54 o                         
  20   2   0      19487.59      21430.42       580.62 o                         
  22   2   0       2554.23       2265.67       252.89 o                         
  24   2   0        561.81        895.71       524.28 o                         
  26   2   0       5913.23       4085.74       661.25 o                         
   1   3   0      82057.73      83655.69      1485.73 o                         
   3   3   0      20188.63      21808.44       462.68 o                         
   5   3   0      19574.09      19976.24       428.28 o                         
   7   3   0       6457.39       6408.02       171.53 o                         
   9   3   0     194838.84     206593.19      3110.51 o                         
  11   3   0     131528.30     134635.27      2499.93 o                         
  13   3   0      24626.16      24810.53       526.28 o                         
  15   3   0      97586.34     105015.53      1781.03 o                         
  17   3   0       2255.17       1779.91       244.57 o                         
  19   3   0       8324.82       7972.40       264.11 o                         
  21   3   0      10298.57      11326.66       775.84 o                         
  23   3   0       2218.54       2409.60       447.03 o                         
  25   3   0       5652.31       6200.92       910.50 o                         
   0   4   0      25415.53      26610.40       808.03 o                         
   2   4   0      68311.24      69917.60      1287.55 o                         
   4   4   0      21107.54      21837.42       477.52 o                         
   6   4   0        802.20       1373.85       110.91 o                         
   8   4   0       2285.06       1913.58       158.82 o                         
  10   4   0      16683.42      16562.13       351.99 o                         
  12   4   0         31.74        249.36        97.10 o                         
  14   4   0       6398.42       5744.91       308.56 o                         
  16   4   0       2834.54       2460.61       165.54 o                         
  18   4   0          1.32        198.43       118.80 o                         
  20   4   0       2529.67       2419.60       375.07 o                         
  22   4   0       7518.61       8159.74      1532.56 o                         
  24   4   0        349.29       1103.64       715.74 o                         
   1   5   0      19228.27      19025.32       383.50 o                         
   3   5   0       1325.94       1306.71       113.21 o                         
   5   5   0      37737.12      37736.60       751.13 o                         
   7   5   0      26308.21      25132.52       546.81 o                         
   9   5   0       2402.10       2630.30       175.13 o                         
  11   5   0         19.65         57.20        96.74 o                         
  13   5   0      18497.54      18035.52       419.47 o                         
  15   5   0      26897.66      26951.64       749.95 o                         
  17   5   0       1271.21       1194.66       182.28 o                         
  19   5   0         92.32        118.96       135.39 o                         
  21   5   0       6778.16       7261.25       531.03 o                         
  23   5   0      14688.41      16062.82       959.85 o                         
   0   6   0      52515.80      48886.73      1327.28 o                         
   2   6   0       1806.15       1986.50       153.19 o                         
   4   6   0      44183.48      43574.57       914.34 o                         
   6   6   0      89077.12      92667.08      1667.48 o                         
   8   6   0       4628.34       4336.16       218.81 o                         
  10   6   0       3332.53       2922.76       196.83 o                         
  12   6   0       2653.80       2597.87       244.34 o                         
  14   6   0       2417.33       2349.91       177.65 o                         
  16   6   0      16174.02      16525.76       469.71 o                         
  18   6   0      12337.54      12371.91      1358.15 o                         
  20   6   0      10247.22      10562.23       581.45 o                         
  22   6   0       4184.19       4505.59       569.01 o                         
  24   6   0      22142.56      24002.58      1252.97 o                         
   1   7   0       1648.04       1247.50       148.44 o                         
   3   7   0     111876.88     120393.10      1975.80 o                         
   5   7   0         55.31          7.61       134.25 o                         
   7   7   0      19502.26      18062.84       676.78 o                         
   9   7   0       1577.77        985.78       133.86 o                         
  11   7   0       3723.72       3381.84       231.19 o                         
  13   7   0       5429.21       5189.64       472.45 o                         
  15   7   0        371.55        304.61       150.16 o                         
  17   7   0         15.73        -16.95       179.87 o                         
  19   7   0        390.16        788.88       248.17 o                         
  21   7   0        255.67        -21.37       382.93 o                         
  23   7   0        573.80        503.42       434.72 o                         
   0   8   0        151.77        127.59       165.58 o                         
   2   8   0        840.58        798.16       149.46 o                         
   4   8   0      26126.76      26524.74       718.57 o                         
   6   8   0       1694.17       1694.61       225.17 o                         
   8   8   0      21434.98      21761.00       929.42 o                         
  10   8   0       5999.58       5799.16       283.63 o                         
  12   8   0      10818.51      10802.53       373.92 o                         
  14   8   0      20000.57      19121.14       811.49 o                         
  16   8   0       6713.55       6711.74       342.07 o                         
  18   8   0       2323.48       2460.92       825.04 o                         
  20   8   0        584.07        640.96       491.41 o                         
  22   8   0       1473.77       2088.89       810.24 o                         
   1   9   0      12937.17      12714.74       434.15 o                         
   3   9   0      14966.66      14322.88       474.44 o                         
   5   9   0      11073.46      11131.21       405.72 o                         
   7   9   0       8932.43       8956.94       343.07 o                         
   9   9   0       4499.76       4488.93       355.67 o                         
  11   9   0      17856.42      17841.50       995.13 o                         
  13   9   0      12536.41      12287.71      1088.36 o                         
  15   9   0       6571.11       6361.62       427.36 o                         
  17   9   0       6662.20       7640.49       631.92 o                         
  19   9   0         16.11        875.98       726.43 o                         
  21   9   0        678.50       1155.79      1056.77 o                         
   0  10   0      25864.62      24603.40      1054.99 o                         
   2  10   0      30462.26      31523.07       947.21 o                         
   4  10   0        645.56        663.51       267.45 o                         
   6  10   0      15542.94      16138.78       698.13 o                         
   8  10   0       9410.68       8940.20       384.36 o                         
  10  10   0        705.27        390.05       211.67 o                         
  12  10   0         74.48        198.66       190.52 o                         
  14  10   0       3419.33       3450.03       303.63 o                         
  16  10   0       2200.56       2222.86       342.31 o                         
  18  10   0       1459.61       1367.37       366.85 o                         
  20  10   0         24.88        726.43       683.69 o                         
   1  11   0          2.68        101.75       192.51 o                         
   3  11   0       2375.53       2467.40       277.87 o                         
   5  11   0          3.62        398.84       239.03 o                         
   7  11   0       5559.84       6758.98       421.09 o                         
   9  11   0       9217.19       8688.97       488.82 o                         
  11  11   0         48.59        177.48       349.87 o                         
  13  11   0       5247.78       4687.23       480.42 o                         
  15  11   0       6198.75       5842.07       908.85 o                         
  17  11   0         85.83         36.73       303.73 o                         
  19  11   0       5323.77       1842.36       728.07 o                         
   0  12   0         55.07        -64.10       343.49 o                         
   2  12   0        311.60         64.57       287.62 o                         
   4  12   0      13117.20      14709.48       810.96 o                         
   6  12   0         22.54        353.71       294.60 o                         
   8  12   0       4952.60       4806.79       534.91 o                         
  10  12   0       3888.42       2990.61       451.12 o                         
  12  12   0        624.58        749.07       336.19 o                         
  14  12   0       4643.03       3834.35       517.73 o                         
  16  12   0       2676.60       2606.41       488.73 o                         
  18  12   0       1026.84        686.98       644.25 o                         
   1  13   0       3869.27       3632.44       518.29 o                         
   3  13   0       7209.84       6451.57       835.72 o                         
   5  13   0       3091.38       4328.63       564.68 o                         
   7  13   0        948.40        739.14       701.77 o                         
   9  13   0       3522.94       3518.70       922.00 o                         
  11  13   0          9.04        523.83       341.84 o                         
  13  13   0         65.78       -126.34       357.86 o                         
  15  13   0       4608.87       3885.69      1188.25 o                         
   0  14   0       4013.65       3316.58       834.90 o                         
   2  14   0       1184.76       1474.80       466.66 o                         
   4  14   0       1643.05       1199.31       467.89 o                         
   6  14   0         82.49       -409.81       409.81 o                         
   8  14   0       6844.49       7122.65      1410.12 o                         
  10  14   0        108.37         62.11       403.46 o                         
  12  14   0         17.50        286.09       465.61 o                         
  14  14   0       1127.42        531.20       515.47 o                         
   1  15   0        241.66        -52.99       393.38 o                         
   3  15   0      12638.01      13124.41      1220.30 o                         
   5  15   0       1039.04       1308.46       542.73 o                         
   7  15   0       2525.24       2420.44       697.66 o                         
   9  15   0        107.66        960.70       940.90 o                         
  11  15   0        993.62        966.55       825.86 o                         
   0  16   0       1359.95       1281.93       683.69 o                         
   2  16   0        831.88       1128.45       679.17 o                         
   4  16   0        152.46        252.12       471.72 o                         
   6  16   0       2794.42       3261.50       776.96 o                         
 -25   1   1       5280.92       5612.54       895.71 o                         
 -23   1   1       9764.53       9839.97       415.39 o                         
 -21   1   1      25400.14      29716.39       622.34 o                         
 -19   1   1      30111.18      32575.73       650.94 o                         
 -17   1   1       5630.44       5731.71       238.38 o                         
 -15   1   1      23056.57      23404.48       440.56 o                         
 -13   1   1      73313.33      79047.55      1222.71 o                         
 -11   1   1      27203.14      26727.92       469.51 o                         
  -9   1   1      48202.48      48404.02       766.79 o                         
  -7   1   1     123128.80     127198.75      1840.22 o                         
  -5   1   1        480.23       1072.96       323.94 o                         
  -3   1   1       1018.30        950.32        49.58 o                         
   3   1   1     316963.84     323291.12      5296.58 o                         
   5   1   1      20166.85      18683.86       317.97 o                         
   7   1   1        167.10         74.19        37.62 o                         
   9   1   1      94096.70      98518.80      1359.19 o                         
  11   1   1      63924.54      66988.66      1018.31 o                         
  13   1   1       3107.16       2921.33       142.10 o                         
  15   1   1      18646.05      20041.38       394.62 o                         
  17   1   1        787.86        463.27       165.53 o                         
  19   1   1      10865.71      10631.58       302.13 o                         
  21   1   1       3331.18       3127.77       406.36 o                         
  23   1   1      10126.76      12898.17      1161.95 o                         
  25   1   1       2468.48       1919.61       611.38 o                         
 -26   2   1       7670.06      10748.47      1153.74 o                         
 -24   2   1          0.52       -471.68       471.68 o                         
 -22   2   1       7675.23       8137.82       411.25 o                         
 -20   2   1       7726.39       7398.78       275.57 o                         
 -18   2   1      32788.30      33654.00       714.51 o                         
 -16   2   1      18497.62      17886.84       474.07 o                         
 -14   2   1       9756.61       9693.21       231.78 o                         
 -12   2   1     227009.23     236150.67      3276.36 o                         
 -10   2   1      31910.98      29792.55       546.84 o                         
  -8   2   1      25265.41      24784.90       471.21 o                         
  -6   2   1      73231.75      72936.02      1194.86 o                         
  -4   2   1      80005.38      84351.67      1513.95 o                         
  -2   2   1      12203.13      12682.42       283.24 o                         
   0   2   1      19325.67      19529.50       400.37 o                         
   2   2   1       4403.90       4211.63       160.36 o                         
   4   2   1     148828.23     152291.38      2331.79 o                         
   6   2   1      26243.70      26358.87       474.16 o                         
   8   2   1      58776.07      58519.17       907.64 o                         
  10   2   1     195161.94     201630.88      2845.83 o                         
  12   2   1      21260.92      20048.56       447.00 o                         
  14   2   1      70159.62      74286.98      1243.62 o                         
  16   2   1         29.30        223.71        99.69 o                         
  18   2   1       9581.87       9507.84       270.16 o                         
  20   2   1      24128.61      25776.05       703.87 o                         
  22   2   1        445.30        306.47       492.23 o                         
  24   2   1       1699.13       1788.13       588.37 o                         
 -25   3   1         95.95        330.73       407.27 o                         
 -23   3   1        608.37        868.17       441.28 o                         
 -21   3   1       7357.73       7496.04       405.79 o                         
 -19   3   1       1991.94       2009.61       179.51 o                         
 -17   3   1        128.48        -31.94       110.52 o                         
 -15   3   1      39785.09      41464.79       800.01 o                         
 -13   3   1       1280.32       1050.73       136.19 o                         
 -11   3   1       6038.20       5610.93       181.52 o                         
  -9   3   1       1272.63       1101.22        99.60 o                         
  -7   3   1      35973.83      38003.30       691.14 o                         
  -5   3   1       1641.49       1630.77       108.91 o                         
  -3   3   1      45279.45      43560.78       824.39 o                         
  -1   3   1       1427.54       1311.28        79.83 o                         
   1   3   1      51273.43      50216.55       837.04 o                         
   3   3   1     140116.70     144601.17      2235.75 o                         
   5   3   1         42.38         34.23        49.34 o                         
   7   3   1      46243.88      47026.43       915.69 o                         
   9   3   1       6789.73       6389.44       181.32 o                         
  11   3   1         60.09        180.05        78.04 o                         
  13   3   1        765.87        662.87        97.73 o                         
  15   3   1       1243.02       1284.53       189.89 o                         
  17   3   1      13732.31      14397.64       352.86 o                         
  19   3   1      25600.69      26723.19       584.18 o                         
  21   3   1       4217.24       4493.15       295.64 o                         
  23   3   1        433.35         77.12       335.73 o                         
  25   3   1       3571.74       4222.15       974.59 o                         
 -26   4   1        197.18        946.65       624.53 o                         
 -24   4   1       7187.54       6869.18       625.72 o                         
 -22   4   1       1048.14       1173.94       216.59 o                         
 -20   4   1       4330.75       4549.59       297.60 o                         
 -18   4   1        440.01        433.97       151.37 o                         
 -16   4   1      12215.82      12399.00       535.00 o                         
 -14   4   1       4153.18       3846.07       221.19 o                         
 -12   4   1      58427.77      61192.02      1059.47 o                         
 -10   4   1      16262.84      16252.90       394.24 o                         
  -8   4   1      28502.01      27483.06       791.53 o                         
  -6   4   1      48521.41      50028.32      1315.30 o                         
  -4   4   1     144434.39     151901.84      2689.47 o                         
  -2   4   1       4263.85       4319.21       175.07 o                         
   0   4   1       6071.75       6395.74       276.62 o                         
   2   4   1      33277.30      33980.92       621.12 o                         
   4   4   1     160409.84     170451.94      2922.03 o                         
   6   4   1      41519.52      43728.67       833.88 o                         
   8   4   1      83524.98      89578.89      1423.54 o                         
  10   4   1      35673.79      35901.17       647.70 o                         
  12   4   1      13636.68      13411.29       382.15 o                         
  14   4   1      52816.60      57756.04      1050.50 o                         
  16   4   1       2278.51       2154.63       406.36 o                         
  18   4   1       5883.91       5396.08       224.33 o                         
  20   4   1        480.09        506.84       172.27 o                         
  22   4   1       4052.85       3114.81       394.78 o                         
  24   4   1       3062.22       2195.71       882.56 o                         
 -25   5   1      15246.65      17340.67      1090.81 o                         
 -23   5   1       2430.20       2371.24       449.46 o                         
 -21   5   1      14886.79      15501.00       621.47 o                         
 -19   5   1       1687.89       1357.19       200.45 o                         
 -17   5   1       6297.98       5256.63       262.56 o                         
 -15   5   1      26635.95      26616.50       610.38 o                         
 -13   5   1      10736.58      10463.64       295.69 o                         
 -11   5   1        337.00        377.48        90.63 o                         
  -9   5   1      10666.25      10025.98       303.01 o                         
  -7   5   1      13564.20      12135.14       324.11 o                         
  -5   5   1      18322.50      19219.59       585.69 o                         
  -3   5   1     142093.94     151093.64      2991.09 o                         
  -1   5   1     201112.31     211166.36      4366.01 o                         
   1   5   1      20102.34      21262.60       466.20 o                         
   3   5   1     316289.66     338379.00      5040.99 o                         
   5   5   1      14091.36      12788.22       332.53 o                         
   7   5   1      14163.40      14006.13       370.37 o                         
   9   5   1      23490.55      21272.12       718.50 o                         
  11   5   1      28045.57      26863.38       517.66 o                         
  13   5   1      11937.59      11103.68       315.85 o                         
  15   5   1       1146.84       1186.66       166.67 o                         
  17   5   1       8942.98       8291.68       314.75 o                         
  19   5   1       6215.34       6105.86       339.36 o                         
  21   5   1       2131.62       2605.98       454.75 o                         
  23   5   1       9630.32       9225.61       724.42 o                         
  25   5   1       4477.83       3579.54       852.98 o                         
 -24   6   1       5400.91       6643.52       710.50 o                         
 -22   6   1       1429.90       1167.64       413.06 o                         
 -20   6   1         89.55       -106.25       244.22 o                         
 -18   6   1       3799.33       3765.12       410.86 o                         
 -16   6   1      14218.90      14032.11       532.49 o                         
 -14   6   1         32.05        -92.22       125.45 o                         
 -12   6   1      16289.20      15533.67       452.75 o                         
 -10   6   1      10291.40      10620.20       327.10 o                         
  -8   6   1      18017.35      18156.67       464.51 o                         
  -6   6   1      21009.75      19798.88       709.28 o                         
  -4   6   1      21482.79      19137.63       391.74 o                         
  -2   6   1         78.27         51.52        96.80 o                         
   0   6   1        553.85        599.12       139.01 o                         
   2   6   1       1940.92       1684.38       169.37 o                         
   4   6   1       1479.64       1288.73       121.97 o                         
   6   6   1      19827.37      18335.37       523.61 o                         
   8   6   1       6622.86       5852.09       218.35 o                         
  10   6   1        974.78        732.10       154.40 o                         
  12   6   1       4241.25       3600.19       186.41 o                         
  14   6   1      17847.89      17083.27       482.40 o                         
  16   6   1          5.22       -131.25       138.41 o                         
  18   6   1       1618.71       1823.88       177.08 o                         
  20   6   1        972.09       1043.62       596.59 o                         
  22   6   1       2371.89       1996.71       663.15 o                         
  24   6   1        835.29        765.98       441.48 o                         
 -23   7   1       6322.32       6606.41      1979.59 o                         
 -21   7   1       7349.58       8771.35       918.72 o                         
 -19   7   1        151.50        201.23       650.00 o                         
 -17   7   1       6367.49       5976.20       285.66 o                         
 -15   7   1       3301.36       3126.96       231.84 o                         
 -13   7   1      39878.47      41369.95      1025.02 o                         
 -11   7   1          6.81        -17.61       153.52 o                         
  -9   7   1       1530.18       1475.98       168.04 o                         
  -7   7   1      21427.84      21993.45       630.29 o                         
  -5   7   1      78857.98      78578.85      1459.48 o                         
  -3   7   1       1356.26       1230.12       191.91 o                         
  -1   7   1        623.88        680.56       140.00 o                         
   1   7   1       2388.34       1854.22       142.59 o                         
   3   7   1       5736.70       5621.18       228.14 o                         
   5   7   1       4992.90       5057.18       210.96 o                         
   7   7   1       1079.63       1032.00       154.02 o                         
   9   7   1       6472.03       6078.56       257.36 o                         
  11   7   1      12183.24      12147.10       354.28 o                         
  13   7   1        101.54        -58.40       226.40 o                         
  15   7   1      25877.64      28093.78      1013.40 o                         
  17   7   1       1755.33       1684.56       200.82 o                         
  19   7   1       3777.77       3536.77       690.27 o                         
  21   7   1       9826.72       9160.25       697.13 o                         
  23   7   1       5699.51       4997.80       482.78 o                         
 -22   8   1       1099.01        491.41       788.88 o                         
 -20   8   1        181.28       -134.82       251.37 o                         
 -18   8   1      15128.14      16126.16       820.55 o                         
 -16   8   1         14.44        132.53       211.05 o                         
 -14   8   1      23555.33      22947.52       850.57 o                         
 -12   8   1      10874.09      10852.42       396.59 o                         
 -10   8   1      28526.95      29568.17       685.66 o                         
  -8   8   1       1386.20       1365.11       181.05 o                         
  -6   8   1       4404.38       4430.36       231.27 o                         
  -4   8   1     123571.08     129450.62      2376.19 o                         
  -2   8   1       9170.01       8711.02       314.47 o                         
   0   8   1       5980.52       5243.61       280.63 o                         
   2   8   1      56346.30      58036.48      1167.89 o                         
   4   8   1      26498.18      26730.88       670.44 o                         
   6   8   1      44240.52      47913.25      1010.71 o                         
   8   8   1       2471.91       2631.19       184.51 o                         
  10   8   1      29017.19      30271.40       761.88 o                         
  12   8   1      48442.96      51682.73      1409.50 o                         
  14   8   1       9854.57      10200.37       621.75 o                         
  16   8   1        799.95       1126.46       240.44 o                         
  18   8   1       3924.21       3574.10       487.30 o                         
  20   8   1       7045.38       7838.70       722.13 o                         
  22   8   1        439.42        723.14       489.76 o                         
 -21   9   1          0.06        555.50       811.89 o                         
 -19   9   1        779.28        575.34       272.16 o                         
 -17   9   1       6008.09       5480.18       921.18 o                         
 -15   9   1      17420.95      18386.50       841.41 o                         
 -13   9   1       2864.19       2934.27       477.76 o                         
 -11   9   1       2773.24       2553.01       240.18 o                         
  -9   9   1       5747.30       5478.44       383.11 o                         
  -7   9   1       4024.41       3738.58       255.11 o                         
  -5   9   1     100912.73     105972.95      2079.69 o                         
  -3   9   1      24992.11      24696.76       667.98 o                         
  -1   9   1       2109.64       1910.07       235.42 o                         
   1   9   1      10185.10       8879.65       355.28 o                         
   3   9   1      21077.06      22422.89       617.75 o                         
   5   9   1      37377.50      39760.54      1083.38 o                         
   7   9   1      26376.03      27071.27       721.87 o                         
   9   9   1       9918.24      10455.82       372.27 o                         
  11   9   1       1147.61       1136.32       193.79 o                         
  13   9   1      20038.76      19676.96       590.48 o                         
  15   9   1        280.33        658.18       203.66 o                         
  17   9   1       2663.06       3069.49       420.56 o                         
  19   9   1       1563.38        891.56       972.13 o                         
  21   9   1        478.77       1939.33       767.51 o                         
 -20  10   1       3303.74       2921.94       573.94 o                         
 -18  10   1        669.47        503.92       351.56 o                         
 -16  10   1       6007.25       5674.99       545.08 o                         
 -14  10   1         98.49        -85.43       756.83 o                         
 -12  10   1       3930.75       4425.81       587.68 o                         
 -10  10   1        101.66       -184.61       184.61 o                         
  -8  10   1      12065.60      11573.81       752.36 o                         
  -6  10   1       1248.31       1282.26       217.07 o                         
  -4  10   1      56216.90      62480.82      2141.13 o                         
  -2  10   1      14447.45      14503.73       488.85 o                         
   0  10   1      10044.79       9780.35       465.66 o                         
   2  10   1      48492.20      55301.41      1253.97 o                         
   4  10   1        209.34        278.99       188.11 o                         
   6  10   1      58494.25      65627.52      1452.83 o                         
   8  10   1       1199.62        996.80       253.47 o                         
  10  10   1       2503.65       2464.10       392.53 o                         
  12  10   1       2710.11       2643.59       296.09 o                         
  14  10   1        176.06       -111.35       667.26 o                         
  16  10   1       5275.43       4312.38       735.47 o                         
  18  10   1       2635.57       1349.31       557.15 o                         
  20  10   1       5845.87       4805.59      1004.18 o                         
 -19  11   1       1183.83       1663.92       582.65 o                         
 -17  11   1         62.88       -193.21       263.24 o                         
 -15  11   1       3164.87       3300.10       356.46 o                         
 -13  11   1         17.45         91.81       296.95 o                         
 -11  11   1        284.61         37.69       223.26 o                         
  -9  11   1       4513.59       4956.38       374.57 o                         
  -7  11   1      35746.09      37529.73      1410.54 o                         
  -5  11   1       8651.95       7597.08       431.74 o                         
  -3  11   1       3198.94       3583.01       534.45 o                         
  -1  11   1      17844.51      18746.66       742.86 o                         
   1  11   1       5143.67       4429.22       314.85 o                         
   3  11   1       8579.31       8611.80       492.10 o                         
   5  11   1      34801.29      35748.92      1136.89 o                         
   7  11   1       1061.60       1130.51       346.75 o                         
   9  11   1      10256.88      10501.54       542.14 o                         
  11  11   1       1856.98       1141.31       281.77 o                         
  13  11   1       1248.67       1018.46       355.98 o                         
  15  11   1         85.90       -131.39       331.16 o                         
  17  11   1        554.55        300.76       578.51 o                         
  19  11   1       2000.12        192.29       770.80 o                         
 -18  12   1       1299.79       1548.17       925.29 o                         
 -16  12   1       2588.13       2691.30       530.52 o                         
 -14  12   1       1367.90        953.22       346.24 o                         
 -12  12   1         46.46        -86.95       375.54 o                         
 -10  12   1       6197.98       5133.31       521.19 o                         
  -8  12   1          1.90       -116.30       352.53 o                         
  -6  12   1       2384.86       2297.66       369.95 o                         
  -4  12   1       3263.33       3436.67       503.73 o                         
  -2  12   1        127.75        409.81       328.09 o                         
   0  12   1        724.21        351.89       280.35 o                         
   2  12   1       2140.95       2321.03       363.74 o                         
   4  12   1       3623.94       3698.14       368.49 o                         
   6  12   1       6439.83       7939.90       605.44 o                         
   8  12   1       3895.93       4312.30       802.03 o                         
  10  12   1        578.76        426.45       517.70 o                         
  12  12   1       1047.62        587.60       456.07 o                         
  14  12   1          0.76       -358.44       358.44 o                         
  16  12   1       1788.79        601.52       923.65 o                         
  18  12   1       5075.14       4654.39       943.37 o                         
 -17  13   1       5442.48       5020.88      1055.13 o                         
 -15  13   1       6625.94       7286.66      1514.48 o                         
 -13  13   1        551.86        419.34       346.69 o                         
 -11  13   1        593.64        715.44       495.98 o                         
  -9  13   1      17622.76      16605.98      1690.34 o                         
  -7  13   1       2306.56       2172.12       453.32 o                         
  -5  13   1      26724.33      30096.44      1386.13 o                         
  -3  13   1        821.92        970.69       340.75 o                         
  -1  13   1       2045.22       2221.66       426.80 o                         
   1  13   1       8146.85       8350.86      1042.80 o                         
   3  13   1       1140.09       2166.23       945.01 o                         
   5  13   1        967.85       1416.29       460.10 o                         
   7  13   1       9598.95      10180.16       785.00 o                         
   9  13   1       2551.86       1660.69       493.94 o                         
  11  13   1       5667.02       5527.14      1265.49 o                         
  13  13   1        639.03        969.46       366.50 o                         
  15  13   1       1296.75        308.61      1396.97 o                         
 -14  14   1        756.56        869.57       580.98 o                         
 -12  14   1       3398.87       3742.24       862.84 o                         
 -10  14   1       1140.91       1606.01       561.98 o                         
  -8  14   1        984.14       1031.68       654.11 o                         
  -6  14   1       7608.51       8909.93       755.25 o                         
  -4  14   1       3020.85       2740.31       833.25 o                         
  -2  14   1       1041.36        462.18       707.53 o                         
   0  14   1       1569.95       1980.97       537.33 o                         
   2  14   1        268.50        664.77       772.44 o                         
   4  14   1        913.08       1110.86       405.76 o                         
   6  14   1       1229.31       1043.72       441.44 o                         
   8  14   1       2760.76       2038.80       521.58 o                         
  10  14   1        647.61        498.17       382.35 o                         
  12  14   1        122.26        431.46       550.16 o                         
  14  14   1       4097.51       3307.25       683.44 o                         
 -11  15   1        514.95       -181.59       439.32 o                         
  -9  15   1        429.78        771.98       534.76 o                         
  -7  15   1        679.84        970.10       623.61 o                         
  -5  15   1        175.41       -138.50       432.53 o                         
  -3  15   1        355.73        537.84       407.83 o                         
  -1  15   1        403.32       -260.61       392.44 o                         
   1  15   1         10.85         21.01       423.59 o                         
   3  15   1        820.03       1130.68       519.26 o                         
   5  15   1         78.36       -460.53       491.52 o                         
   7  15   1       1289.49       2047.57      1026.36 o                         
   9  15   1         54.74       -446.68       522.73 o                         
  11  15   1        741.85        619.38       701.77 o                         
  -6  16   1       1302.32       1524.36       762.58 o                         
  -4  16   1       5187.78       6078.07       796.90 o                         
  -2  16   1        558.06       1083.50       633.57 o                         
   0  16   1       1687.43       1639.38       610.62 o                         
   2  16   1       2844.13       3567.71       678.04 o                         
   4  16   1        412.87       1189.29       512.65 o                         
   6  16   1       1985.45       1247.41       782.30 o                         
 -26   0   2       6664.75       6652.88       981.17 o                         
 -24   0   2      21592.09      25622.62      1683.76 o                         
 -22   0   2      73431.14      89581.62      4343.76 o                         
 -20   0   2      30701.85      35782.27       995.15 o                         
 -18   0   2       2731.32       2597.51       223.08 o                         
 -16   0   2      50909.76      54956.86      1311.64 o                         
 -14   0   2       2009.94       2129.24       231.87 o                         
 -12   0   2       1480.22       1587.72       165.43 o                         
 -10   0   2     195899.55     203713.81      4064.34 o                         
  -8   0   2     381484.69     394583.19      7635.05 o                         
  -6   0   2       3035.89       2849.08       552.22 o                         
  -4   0   2      24876.81      24255.49       551.10 o                         
   4   0   2      34052.31      32750.06       714.65 o                         
   6   0   2        757.72        786.74        67.29 o                         
   8   0   2     109066.20     109716.04      2283.57 o                         
  10   0   2       1689.57       1598.33       149.34 o                         
  12   0   2        655.71        600.21       101.37 o                         
  14   0   2       1519.25       1585.21       160.55 o                         
  16   0   2      72002.05      78599.94      2646.63 o                         
  18   0   2      13382.52      13882.97       464.54 o                         
  20   0   2       7116.75       6715.45       433.19 o                         
  22   0   2      22721.60      25357.52      1756.90 o                         
  24   0   2       1344.61        918.72       547.28 o                         
 -27   1   2       1678.65       1914.67       805.31 o                         
 -25   1   2       5596.10       5157.08       530.44 o                         
 -23   1   2        772.42        974.25       221.85 o                         
 -21   1   2      17552.75      19881.52       518.34 o                         
 -19   1   2       4235.92       4049.88       294.69 o                         
 -17   1   2        393.66         58.15        95.16 o                         
 -15   1   2        652.55        491.03        89.75 o                         
 -13   1   2      14801.58      15390.54       323.00 o                         
 -11   1   2        304.40        243.91        71.88 o                         
  -9   1   2     163547.06     168520.33      2407.00 o                         
  -7   1   2      14725.35      15598.62       292.65 o                         
  -5   1   2      16809.75      16111.92       313.59 o                         
  -3   1   2      76181.36      76327.19      1351.94 o                         
   1   1   2     167796.98     172108.98      2544.64 o                         
   3   1   2       2684.04       2402.47        85.66 o                         
   5   1   2       1431.55       1483.22        78.64 o                         
   7   1   2      12685.21      12672.07       236.25 o                         
   9   1   2      30195.80      29912.03       464.23 o                         
  11   1   2      26828.36      27498.11       466.21 o                         
  13   1   2        394.56        286.41        70.51 o                         
  15   1   2       4466.22       4385.92       155.34 o                         
  17   1   2      11223.29      11894.22       399.44 o                         
  19   1   2       8345.37       8629.04       397.30 o                         
  21   1   2         67.46         93.74       199.03 o                         
  23   1   2       1085.27         65.74       408.26 o                         
  25   1   2       1229.91        696.84       545.64 o                         
 -24   2   2         48.47         20.80       245.27 o                         
 -22   2   2       6191.45       6942.57       563.92 o                         
 -20   2   2       8294.66       8099.38       322.10 o                         
 -18   2   2       4722.33       4165.36       335.84 o                         
 -16   2   2      14431.85      13993.28       476.67 o                         
 -14   2   2        306.60        395.53        94.59 o                         
 -12   2   2      12293.33      11561.15       278.44 o                         
 -10   2   2      35604.00      35803.91       728.99 o                         
  -8   2   2      74072.09      72495.80      1202.36 o                         
  -6   2   2       1343.16       1382.07        90.38 o                         
  -4   2   2      20562.64      20842.33       440.07 o                         
  -2   2   2       6656.25       5860.90       157.78 o                         
   0   2   2      11894.42      12305.78       267.01 o                         
   2   2   2      34777.96      34316.64       584.69 o                         
   4   2   2      13545.61      14561.05       281.35 o                         
   6   2   2       3017.24       3093.37        90.50 o                         
   8   2   2      32421.52      31981.03       521.48 o                         
  10   2   2      32144.19      31245.61       585.67 o                         
  12   2   2       4600.18       4086.83       213.27 o                         
  14   2   2      48873.38      52085.79       849.96 o                         
  16   2   2      13810.35      14550.89       310.32 o                         
  18   2   2      18704.99      19801.30       594.37 o                         
  20   2   2        590.21        858.21       159.57 o                         
  22   2   2        677.20        487.61       277.87 o                         
  24   2   2       2193.24       -174.21       741.22 o                         
 -25   3   2         84.02        384.58       514.41 o                         
 -23   3   2        229.16        330.50       267.45 o                         
 -21   3   2       6318.40       6766.26       501.48 o                         
 -19   3   2      14416.28      14353.59       418.82 o                         
 -17   3   2      39877.57      42052.66       847.30 o                         
 -15   3   2       4626.03       3514.97       288.97 o                         
 -13   3   2     153456.09     163231.53      2621.87 o                         
 -11   3   2     126168.23     128192.11      3083.13 o                         
  -9   3   2     264679.56     271564.88      4641.75 o                         
  -7   3   2     282804.97     292764.72      4960.71 o                         
  -5   3   2     104001.72     107393.41      1929.61 o                         
  -3   3   2      80908.62      84158.58      1653.41 o                         
  -1   3   2      11751.54      11677.69       269.89 o                         
   1   3   2       9717.60       9164.08       222.72 o                         
   3   3   2      67798.11      67855.37      1129.27 o                         
   5   3   2      59585.93      61260.28      1018.35 o                         
   7   3   2      97676.81     102790.74      1639.77 o                         
   9   3   2      45095.96      44978.64       839.27 o                         
  11   3   2      13049.13      13589.43       300.19 o                         
  13   3   2     147465.61     165967.22      2612.64 o                         
  15   3   2      20547.59      21347.68       628.79 o                         
  17   3   2      31495.77      34648.84       689.64 o                         
  19   3   2       7398.00       7622.21       247.99 o                         
  21   3   2       1836.76       2118.13       414.36 o                         
  23   3   2       1590.92        867.77       520.99 o                         
  25   3   2       2492.94       2269.67       691.91 o                         
 -26   4   2       1719.92       1288.75       447.58 o                         
 -24   4   2        618.97        257.89       535.78 o                         
 -22   4   2       3260.51       3019.06       323.62 o                         
 -20   4   2        533.81        625.13       169.85 o                         
 -18   4   2       6822.96       6462.16       391.47 o                         
 -16   4   2      10656.28      10301.49       465.43 o                         
 -14   4   2       6257.10       5822.82       263.77 o                         
 -12   4   2        816.52        712.28        99.11 o                         
 -10   4   2      11068.22      10567.88       264.93 o                         
  -8   4   2       5783.02       6084.27       213.06 o                         
  -6   4   2      13380.45      13309.70       334.87 o                         
  -4   4   2      13281.58      13312.99       324.40 o                         
  -2   4   2      13611.16      12754.23       296.58 o                         
   0   4   2      65512.85      64364.11      1076.85 o                         
   2   4   2       1012.05       1130.41       133.32 o                         
   4   4   2       3409.63       3329.13       125.91 o                         
   6   4   2       8718.30       9015.67       257.43 o                         
   8   4   2      13653.79      13346.89       311.94 o                         
  10   4   2       5927.62       5237.38       195.70 o                         
  12   4   2      41914.14      41460.15       932.06 o                         
  14   4   2       2992.56       3002.96       252.25 o                         
  16   4   2      33039.07      35064.48       832.48 o                         
  18   4   2        856.59        779.76       252.52 o                         
  20   4   2       2804.89       2959.74       706.70 o                         
  22   4   2       1993.40       2180.22       392.14 o                         
  24   4   2        328.78       -923.65      1096.21 o                         
 -25   5   2       9159.69       9434.62       777.59 o                         
 -23   5   2          1.25        -27.35       376.79 o                         
 -21   5   2        720.18        432.65       214.78 o                         
 -19   5   2        451.87        326.42       165.77 o                         
 -17   5   2       3770.67       3412.45       226.31 o                         
 -15   5   2       1953.38       2024.95       311.46 o                         
 -13   5   2         29.84         37.91       121.11 o                         
 -11   5   2       7713.58       6655.38       224.65 o                         
  -9   5   2       9168.63       8662.64       259.73 o                         
  -7   5   2      31853.78      34043.95       690.45 o                         
  -5   5   2      62780.97      63632.96      1198.74 o                         
  -3   5   2       4381.00       5180.30       193.31 o                         
  -1   5   2     136104.28     142414.97      2567.01 o                         
   1   5   2      19365.93      18343.40       458.83 o                         
   3   5   2      70859.84      73079.27      1339.62 o                         
   5   5   2      61904.10      63495.44      1211.17 o                         
   7   5   2       6002.87       6522.79       204.90 o                         
   9   5   2       1466.72       1227.09       113.70 o                         
  11   5   2      14397.93      14247.37       347.75 o                         
  13   5   2      11531.52      11774.25       310.55 o                         
  15   5   2       3439.10       2947.82       164.39 o                         
  17   5   2        966.88        908.03       180.37 o                         
  19   5   2       4131.42       4114.06       239.74 o                         
  21   5   2       4404.94       4270.26       576.52 o                         
  23   5   2       2706.95       2601.66       831.61 o                         
 -24   6   2       4408.59       3658.25       667.35 o                         
 -22   6   2      24774.94      27888.83      1828.39 o                         
 -20   6   2       3039.85       2641.31       320.69 o                         
 -18   6   2       9977.00       9172.33       361.90 o                         
 -16   6   2      10256.96      10305.38       373.96 o                         
 -14   6   2       5113.95       5324.03       368.73 o                         
 -12   6   2      11335.17      10747.46       410.65 o                         
 -10   6   2       1162.47        856.05       162.17 o                         
  -8   6   2      50297.21      52251.00      1106.86 o                         
  -6   6   2        382.21        259.21       112.70 o                         
  -4   6   2      34385.19      33747.75       692.42 o                         
  -2   6   2      35802.13      31873.79       654.13 o                         
   0   6   2       5788.02       5896.60       266.88 o                         
   2   6   2      98559.71      97011.23      1773.75 o                         
   4   6   2      44750.27      46096.83       925.59 o                         
   6   6   2       7650.45       6773.86       215.21 o                         
   8   6   2      22204.64      22606.58       525.54 o                         
  10   6   2        532.23        385.24       119.85 o                         
  12   6   2       1585.23       1541.82       229.78 o                         
  14   6   2      46168.64      51452.91      1947.33 o                         
  16   6   2       1262.19       1058.68       148.27 o                         
  18   6   2       8362.06       8356.96       426.28 o                         
  20   6   2       4489.20       3882.52       374.89 o                         
  22   6   2       9225.14       8273.22       691.21 o                         
  24   6   2      12558.64      12922.82      1331.23 o                         
 -25   7   2       2055.03       2111.89       619.60 o                         
 -23   7   2       9325.98       8863.38      1153.74 o                         
 -21   7   2        627.74        997.76       351.07 o                         
 -19   7   2       3161.89       3007.60       460.18 o                         
 -17   7   2       1726.82       1632.94       282.80 o                         
 -15   7   2        153.63        -32.36       135.53 o                         
 -13   7   2         11.38        -93.17       136.63 o                         
 -11   7   2      35276.58      34944.17       794.95 o                         
  -9   7   2      20744.06      18993.44       500.01 o                         
  -7   7   2        111.49        123.54       124.28 o                         
  -5   7   2      51155.81      51469.45       885.88 o                         
  -3   7   2       1014.39       1250.47       215.39 o                         
  -1   7   2      21343.00      21002.45       458.83 o                         
   1   7   2         17.53        137.54       119.50 o                         
   3   7   2       2212.41       2137.97       159.32 o                         
   5   7   2       7789.07       7133.90       268.38 o                         
   7   7   2        993.27        998.54       124.77 o                         
   9   7   2       1731.00       1839.94       137.10 o                         
  11   7   2        311.50        235.22       140.62 o                         
  13   7   2       7444.06       7177.21       401.84 o                         
  15   7   2        606.07        554.34       230.37 o                         
  17   7   2        133.52        251.03       134.94 o                         
  19   7   2        374.26        850.79       351.71 o                         
  21   7   2         42.74       -348.89       348.89 o                         
  23   7   2         45.15       -378.00       586.73 o                         
 -24   8   2       7056.30       7067.04      1111.00 o                         
 -22   8   2        218.23       -384.58       747.79 o                         
 -20   8   2        723.63       1042.08       290.51 o                         
 -18   8   2       4748.46       4406.20       408.68 o                         
 -16   8   2       9128.76       7940.53       418.69 o                         
 -14   8   2      22739.10      22261.95       612.71 o                         
 -12   8   2      25130.47      25012.74       770.25 o                         
 -10   8   2       1160.21       1261.76       197.99 o                         
  -8   8   2        172.63        -45.51       188.35 o                         
  -6   8   2      63587.00      68377.98      1232.52 o                         
  -4   8   2        226.69         92.50       159.49 o                         
  -2   8   2      23833.04      23300.87       526.12 o                         
   0   8   2        443.40        400.61       170.92 o                         
   2   8   2       1115.09       1470.71       163.43 o                         
   4   8   2        484.46        550.47       145.84 o                         
   6   8   2      22098.82      24135.58       620.78 o                         
   8   8   2        221.39         49.49       135.09 o                         
  10   8   2       2688.34       2982.46       296.20 o                         
  12   8   2        863.55       1285.63       169.78 o                         
  14   8   2      13125.45      12779.13       618.13 o                         
  16   8   2       6828.07       6674.24       544.00 o                         
  18   8   2        143.17        -85.46       405.94 o                         
  20   8   2       2088.55       1321.37       532.49 o                         
  22   8   2       1553.24        425.67       468.40 o                         
 -23   9   2         25.29       1881.80       940.08 o                         
 -21   9   2        692.51       1027.19       792.17 o                         
 -19   9   2       1968.56       1822.04       389.32 o                         
 -17   9   2       4662.59       4848.86       453.75 o                         
 -15   9   2       1344.84       1047.84       263.24 o                         
 -13   9   2      21071.26      22349.86       700.25 o                         
 -11   9   2      19773.72      21297.43       582.16 o                         
  -9   9   2       6349.58       6424.92       337.25 o                         
  -7   9   2       1759.99       1344.25       186.42 o                         
  -5   9   2       7530.18       7220.87       337.25 o                         
  -3   9   2      37216.09      41012.45       828.48 o                         
  -1   9   2       7201.23       7075.70       615.82 o                         
   1   9   2        291.69        210.11       152.44 o                         
   3   9   2      35237.80      37549.66       894.60 o                         
   5   9   2      15903.27      17160.52       805.83 o                         
   7   9   2         95.95        433.70       188.77 o                         
   9   9   2      35394.43      39244.32       991.72 o                         
  11   9   2       6192.91       6013.73       373.42 o                         
  13   9   2      30170.63      31789.89       972.51 o                         
  15   9   2       2995.24       2590.69       243.84 o                         
  17   9   2        237.05        245.87       240.47 o                         
  19   9   2       1959.32       1429.84       726.43 o                         
  21   9   2       1666.46       1257.28       724.78 o                         
 -20  10   2         51.26        258.03       729.71 o                         
 -18  10   2       1050.24        880.91       373.56 o                         
 -16  10   2       7654.25       7259.11       713.28 o                         
 -14  10   2          6.70       -132.02       285.43 o                         
 -12  10   2       5844.59       6400.26       403.55 o                         
 -10  10   2      12596.88      12872.50       638.25 o                         
  -8  10   2      19097.41      20314.01       895.74 o                         
  -6  10   2      21086.11      21780.12       594.24 o                         
  -4  10   2        694.75       1091.27       229.86 o                         
  -2  10   2      10282.14      10821.72       416.92 o                         
   0  10   2      11808.50      10763.02       429.27 o                         
   2  10   2      26564.08      26003.58       695.14 o                         
   4  10   2       2652.06       2552.97       245.59 o                         
   6  10   2       8697.48       9081.69       424.38 o                         
   8  10   2       3615.46       3538.26       294.54 o                         
  10  10   2       2403.28       1874.52       257.44 o                         
  12  10   2         78.23         70.97       221.28 o                         
  14  10   2        197.45         84.61       261.36 o                         
  16  10   2       4504.02       4753.86       437.94 o                         
  18  10   2       1820.48        898.99       792.17 o                         
  20  10   2        113.83        703.42       746.15 o                         
 -19  11   2       5332.91       4909.65       977.88 o                         
 -17  11   2      19388.04      21730.16      1115.10 o                         
 -15  11   2        373.29       -166.92       426.43 o                         
 -13  11   2       4008.02       3403.37      1355.06 o                         
 -11  11   2      14732.43      15138.64      1182.96 o                         
  -9  11   2         14.62        275.97       210.12 o                         
  -7  11   2       9994.37      10305.52       463.02 o                         
  -5  11   2       5695.75       5784.94       428.87 o                         
  -3  11   2         10.61        533.98       210.08 o                         
  -1  11   2       5322.48       5060.69       329.07 o                         
   1  11   2       1306.96       1160.69       220.91 o                         
   3  11   2        130.10        473.55       223.22 o                         
   5  11   2      31354.68      35879.41      1297.76 o                         
   7  11   2       1288.32       1546.74       268.44 o                         
   9  11   2       7602.23       7730.55       693.13 o                         
  11  11   2        159.20        615.71       380.47 o                         
  13  11   2        698.05        281.32       282.33 o                         
  15  11   2       9966.90       9786.76       649.42 o                         
  17  11   2       8178.54       7009.52      1007.46 o                         
  19  11   2       1282.36        128.19       854.62 o                         
 -18  12   2       6530.87       5016.00       806.89 o                         
 -16  12   2       3706.61       3304.18       485.16 o                         
 -14  12   2       1086.93       1034.14       358.12 o                         
 -12  12   2        120.88        274.68       298.72 o                         
 -10  12   2       5720.56       5860.93       589.37 o                         
  -8  12   2       5952.71       6445.16       625.02 o                         
  -6  12   2      15427.89      16787.11       871.53 o                         
  -4  12   2        882.86        750.56       393.96 o                         
  -2  12   2       8006.36       9097.31       778.20 o                         
   0  12   2       2533.74       2493.18       918.72 o                         
   2  12   2         17.80        -64.10       386.22 o                         
   4  12   2       6480.48       5160.18       440.23 o                         
   6  12   2      15242.74      14872.48       664.72 o                         
   8  12   2       1000.61        743.85       321.05 o                         
  10  12   2        659.03         62.88       789.70 o                         
  12  12   2          1.05       -302.40       302.40 o                         
  14  12   2       1401.07       1132.78       714.10 o                         
  16  12   2       5020.87       3393.82       795.45 o                         
 -17  13   2        630.59       1277.00       418.64 o                         
 -15  13   2       1011.41       1418.53       441.56 o                         
 -13  13   2       2918.58       2283.97       472.65 o                         
 -11  13   2       1740.43       2556.38       558.20 o                         
  -9  13   2        312.13        270.37       719.03 o                         
  -7  13   2       3623.23       3326.08       513.59 o                         
  -5  13   2        186.42       1045.82       423.78 o                         
  -3  13   2         12.24         64.34       461.00 o                         
  -1  13   2      12789.50      14438.66       863.06 o                         
   1  13   2       3702.24       3760.50       559.44 o                         
   3  13   2         19.03        -44.75       453.39 o                         
   5  13   2       2558.43       2600.71       420.80 o                         
   7  13   2       2507.07       2373.98       986.92 o                         
   9  13   2       8329.24       7800.80       644.46 o                         
  11  13   2         21.31        286.85       420.74 o                         
  13  13   2       2314.28       2058.29      1433.95 o                         
  15  13   2        383.40        343.49       603.16 o                         
 -14  14   2        101.08        486.14       466.03 o                         
 -12  14   2       5485.91       5198.62       627.79 o                         
 -10  14   2       1260.37        571.51       679.59 o                         
  -8  14   2          5.21       -346.66       346.66 o                         
  -6  14   2       6975.03       5964.35       621.46 o                         
  -4  14   2        224.10       -106.83       370.58 o                         
  -2  14   2      17280.00      19566.75      2472.64 o                         
   0  14   2        323.80        727.96       412.22 o                         
   2  14   2        938.18        879.90       698.49 o                         
   4  14   2       1369.11        282.79       426.21 o                         
   6  14   2       1505.49        649.45       437.52 o                         
   8  14   2        998.20        416.72       506.20 o                         
  10  14   2       5275.07       5631.88       917.07 o                         
  12  14   2         58.87        -64.06       465.25 o                         
 -11  15   2        941.14       1167.93       487.62 o                         
  -9  15   2         83.28       -272.46       623.36 o                         
  -7  15   2         32.01        379.79       448.98 o                         
  -5  15   2       5605.14       6168.60       747.50 o                         
  -3  15   2          4.31        959.82       505.89 o                         
  -1  15   2       9711.44       9840.99      1384.65 o                         
   1  15   2        566.22        162.12       577.69 o                         
   3  15   2        590.47        391.06       440.29 o                         
   5  15   2       9740.34      10915.45      1186.61 o                         
   7  15   2       1464.04       1340.14       557.59 o                         
   9  15   2       2062.68       1825.92       478.72 o                         
  -8  16   2       1404.69       3595.97      1099.50 o                         
  -6  16   2        881.63       1111.60       601.70 o                         
  -4  16   2       2705.30       1899.15       572.73 o                         
  -2  16   2        921.30        317.33       456.44 o                         
   0  16   2        130.83         30.17       569.81 o                         
   2  16   2          5.95         83.01       467.15 o                         
   4  16   2        689.89        902.43       665.95 o                         
   6  16   2        135.69       -887.49       887.49 o                         
 -27   1   3        542.88        -42.73       652.47 o                         
 -25   1   3       1082.70       1472.91       294.19 o                         
 -23   1   3      13779.76      13322.20       591.04 o                         
 -21   1   3      31418.09      35282.63       748.37 o                         
 -19   1   3      15317.27      16040.42       389.16 o                         
 -17   1   3       1985.79       2099.48       192.08 o                         
 -15   1   3         58.83        114.63        86.20 o                         
 -13   1   3       2302.88       1946.81       109.36 o                         
 -11   1   3      83400.89      85889.45      1426.40 o                         
  -9   1   3      76478.86      80180.53      1197.45 o                         
  -7   1   3       7422.91       6947.04       171.72 o                         
  -5   1   3     100708.23     102808.47      1626.38 o                         
  -3   1   3       2028.35       1625.45       130.00 o                         
  -1   1   3       6868.27       6528.32       159.00 o                         
   1   1   3     311555.41     317553.62      4654.93 o                         
   3   1   3          9.56         14.58        33.16 o                         
   5   1   3      49006.67      47925.21       833.40 o                         
   7   1   3      20108.05      18850.46       321.85 o                         
   9   1   3      55055.14      56634.74       813.51 o                         
  11   1   3      10484.14      10466.46       226.38 o                         
  13   1   3       3223.88       2829.64       106.82 o                         
  15   1   3      13815.43      15189.37       312.52 o                         
  17   1   3      38746.79      42959.29       744.22 o                         
  19   1   3       1495.71       1549.07       182.77 o                         
  21   1   3       2459.73       2582.87       275.81 o                         
  23   1   3        342.08       1083.77      1270.42 o                         
  25   1   3       3648.77       2417.58       718.21 o                         
 -26   2   3        191.93       -473.33       473.33 o                         
 -24   2   3        247.90        261.53       300.65 o                         
 -22   2   3       8244.74       7912.65       466.97 o                         
 -20   2   3      15934.16      16753.55       527.93 o                         
 -18   2   3      42016.36      44935.57       873.52 o                         
 -16   2   3        569.15        387.97       170.77 o                         
 -14   2   3      62993.12      66317.49      1280.71 o                         
 -12   2   3      36106.66      35885.19       639.10 o                         
 -10   2   3     335427.56     354762.38      5270.96 o                         
  -8   2   3     222523.55     234427.19      3523.95 o                         
  -6   2   3        941.63        776.55        82.30 o                         
  -4   2   3      17625.29      17320.11       395.34 o                         
  -2   2   3      92267.91      93400.77      1652.70 o                         
   0   2   3      21241.98      21330.38       448.38 o                         
   2   2   3      35219.73      35903.09       560.12 o                         
   4   2   3      10010.51       9808.82       280.67 o                         
   6   2   3      31918.88      30138.16       476.10 o                         
   8   2   3       5450.11       5417.67       126.13 o                         
  10   2   3       1175.03       1027.89        88.93 o                         
  12   2   3      50247.23      52870.91       770.04 o                         
  14   2   3       6313.01       6678.65       213.39 o                         
  16   2   3       2649.72       2528.18       130.66 o                         
  18   2   3        120.08        -34.02       114.17 o                         
  20   2   3       2189.68       1948.66       247.95 o                         
  22   2   3       2343.78       1748.68       764.23 o                         
  24   2   3       1359.00         42.73       586.73 o                         
 -27   3   3       1135.35       2514.55       802.03 o                         
 -25   3   3        130.65       -238.84       693.56 o                         
 -23   3   3         57.17        530.74       295.70 o                         
 -21   3   3       6261.54       6841.20       363.57 o                         
 -19   3   3         72.43         19.43       127.62 o                         
 -17   3   3       4597.34       3994.46       209.58 o                         
 -15   3   3      13201.73      12540.33       328.22 o                         
 -13   3   3       9553.60       9586.03       269.75 o                         
 -11   3   3       2278.02       1982.85       126.55 o                         
  -9   3   3      14368.54      14261.39       309.42 o                         
  -7   3   3         11.15         -1.34        93.23 o                         
  -5   3   3      93174.34      96305.61      2250.02 o                         
  -3   3   3      11512.46      11285.49       285.74 o                         
  -1   3   3       5148.07       5606.53       174.19 o                         
   1   3   3     222556.16     224134.05      3791.02 o                         
   3   3   3      14230.94      14234.20       420.11 o                         
   5   3   3      47324.78      49972.81       759.32 o                         
   7   3   3        496.12        443.55        62.66 o                         
   9   3   3       2659.55       2247.20       132.19 o                         
  11   3   3      58106.54      62013.80      1036.49 o                         
  13   3   3       2381.49       2292.95        94.54 o                         
  15   3   3      16856.65      17662.17       407.48 o                         
  17   3   3        602.28        517.20       213.81 o                         
  19   3   3       1161.52        976.35       247.66 o                         
  21   3   3       4750.89       4594.52       487.04 o                         
  23   3   3        158.91        606.45       714.92 o                         
 -26   4   3        441.34        496.34       734.64 o                         
 -24   4   3        563.79        249.62       507.02 o                         
 -22   4   3       7208.59       6770.37       398.70 o                         
 -20   4   3       2741.12       2277.45       231.91 o                         
 -18   4   3      12534.92      12602.30       451.97 o                         
 -16   4   3       2091.13       1858.99       236.64 o                         
 -14   4   3       7648.68       7045.71       259.18 o                         
 -12   4   3        582.86        600.87       102.86 o                         
 -10   4   3       3097.13       2955.36       144.76 o                         
  -8   4   3          3.82        -83.50        83.50 o                         
  -6   4   3      90207.70      91357.88      1707.58 o                         
  -4   4   3        222.51        261.23        75.28 o                         
  -2   4   3      12186.92      11701.18       327.12 o                         
   0   4   3       8435.88       7905.61       223.49 o                         
   2   4   3     123852.77     131635.50      2288.77 o                         
   4   4   3     154040.66     161658.25      2762.25 o                         
   6   4   3      66653.91      70213.84      1066.22 o                         
   8   4   3       5692.35       5394.95       174.51 o                         
  10   4   3         96.84        135.83       118.11 o                         
  12   4   3      18322.01      19508.02       388.81 o                         
  14   4   3       2842.40       2945.68       156.35 o                         
  16   4   3      17072.22      17003.66       519.03 o                         
  18   4   3       5928.23       5497.64       758.06 o                         
  20   4   3         68.85        -63.43       513.12 o                         
  22   4   3        222.56         85.46       688.63 o                         
  24   4   3       9307.72      10413.20      1267.14 o                         
 -25   5   3       2417.53       1411.76       557.15 o                         
 -23   5   3      27050.98      29175.71      1003.13 o                         
 -21   5   3       1076.22       1192.90       219.99 o                         
 -19   5   3      12082.17      11974.54      1059.89 o                         
 -17   5   3       5634.88       5103.82       251.77 o                         
 -15   5   3       2653.39       1833.11       226.70 o                         
 -13   5   3      14984.12      14004.96       350.15 o                         
 -11   5   3      13995.39      13395.85       337.29 o                         
  -9   5   3      48506.38      48118.85       953.47 o                         
  -7   5   3      33139.83      35844.07       967.85 o                         
  -5   5   3     131703.41     134070.64      2388.60 o                         
  -3   5   3      50696.70      50903.62       981.26 o                         
  -1   5   3        127.12        -44.00       111.36 o                         
   1   5   3     333732.22     350751.78      5752.39 o                         
   3   5   3       5873.47       5388.89       246.51 o                         
   5   5   3     120052.63     122962.50      2202.48 o                         
   7   5   3       6895.04       6076.70       173.43 o                         
   9   5   3      21027.72      22118.56       429.71 o                         
  11   5   3      56551.49      60662.89      1691.51 o                         
  13   5   3         39.80        -71.71       185.94 o                         
  15   5   3        661.62        413.41       116.79 o                         
  17   5   3       4026.23       3476.32       372.43 o                         
  19   5   3        616.34        488.62       269.36 o                         
  21   5   3        119.95       -553.86       660.69 o                         
  23   5   3      10565.58      11760.87      1300.01 o                         
 -26   6   3       1921.70       2094.35       511.34 o                         
 -24   6   3      11699.09      13041.90       891.04 o                         
 -22   6   3         34.35        122.70       373.90 o                         
 -20   6   3        467.66        -21.28       227.37 o                         
 -18   6   3        645.94        599.45       179.51 o                         
 -16   6   3      10104.38       9712.57       329.88 o                         
 -14   6   3      48581.81      50627.62      1023.60 o                         
 -12   6   3         88.91         14.12       116.55 o                         
 -10   6   3       7041.62       5673.25       262.28 o                         
  -8   6   3        736.76        519.20       121.81 o                         
  -6   6   3       1353.22       1534.98       132.61 o                         
  -4   6   3      12474.71      11759.90       338.51 o                         
  -2   6   3       5051.08       4289.20       425.57 o                         
   0   6   3      57163.89      59258.94      1134.61 o                         
   2   6   3      12539.27      13334.42       346.72 o                         
   4   6   3       7441.51       7054.88       249.21 o                         
   6   6   3         48.27        172.85        86.45 o                         
   8   6   3       4618.01       3816.60       160.17 o                         
  10   6   3       8106.62       7842.81       390.53 o                         
  12   6   3        149.54        176.04        89.71 o                         
  14   6   3        651.88        701.81       131.45 o                         
  16   6   3        507.45        568.88       135.15 o                         
  18   6   3         17.65       -149.56       425.67 o                         
  20   6   3       1968.99       1522.41       366.18 o                         
  22   6   3       2013.53       3213.04       908.85 o                         
 -25   7   3       4789.20       3905.87       660.89 o                         
 -23   7   3       6458.97       7297.13       877.63 o                         
 -21   7   3        166.54        350.11       252.35 o                         
 -19   7   3        547.93        393.61       355.00 o                         
 -17   7   3        118.68        116.42       160.45 o                         
 -15   7   3      31786.39      32273.37       777.77 o                         
 -13   7   3      20246.42      20243.46       599.78 o                         
 -11   7   3       6543.50       5813.06       313.59 o                         
  -9   7   3        121.54        146.96       149.25 o                         
  -7   7   3      42343.64      44650.77       962.34 o                         
  -5   7   3       3950.99       3465.42       222.54 o                         
  -3   7   3      89075.20      94649.32      2041.59 o                         
  -1   7   3       5244.66       4724.71       213.39 o                         
   1   7   3        228.83        119.79       146.69 o                         
   3   7   3      10473.37      10447.96       536.11 o                         
   5   7   3      33496.80      34828.64      1312.77 o                         
   7   7   3        306.92        232.55       199.74 o                         
   9   7   3      14795.19      14882.38       645.29 o                         
  11   7   3       6466.58       5980.71       336.26 o                         
  13   7   3      80355.20      88071.09      2212.35 o                         
  15   7   3      17377.61      17419.42       628.63 o                         
  17   7   3       5651.91       5237.79      1311.51 o                         
  19   7   3      18373.67      20323.49      1344.38 o                         
  21   7   3       3297.89       1922.74       644.25 o                         
 -24   8   3       2939.74       3658.43      1283.57 o                         
 -22   8   3        254.56        663.97      1005.82 o                         
 -20   8   3       4911.04       5552.21       532.02 o                         
 -18   8   3         26.71         66.32       318.05 o                         
 -16   8   3       3943.47       3734.18       512.87 o                         
 -14   8   3      18083.72      18120.24       635.44 o                         
 -12   8   3      53447.52      58448.12      1381.09 o                         
 -10   8   3      40473.12      43334.51       992.79 o                         
  -8   8   3      20903.01      22413.05       580.32 o                         
  -6   8   3        408.67        593.05       169.39 o                         
  -4   8   3      83409.02      91527.66      1794.68 o                         
  -2   8   3      81971.18      84856.52      1702.07 o                         
   0   8   3       5087.10       5457.73       271.86 o                         
   2   8   3      10424.79      10609.63       342.49 o                         
   4   8   3      32561.23      31739.83       742.57 o                         
   6   8   3       4863.18       4974.35       263.55 o                         
   8   8   3       9131.50       8151.24       336.50 o                         
  10   8   3      28291.60      29040.80       827.52 o                         
  12   8   3      36238.20      38534.71      1221.81 o                         
  14   8   3       6651.27       5656.74       352.98 o                         
  16   8   3      21433.75      23362.60       877.46 o                         
  18   8   3       7256.79       7108.13       769.16 o                         
  20   8   3       3244.93       2341.98       617.96 o                         
  22   8   3       1043.45         41.09       815.17 o                         
 -23   9   3         77.06       -599.88       599.88 o                         
 -21   9   3         97.76       -398.73       435.48 o                         
 -19   9   3       3920.39       3411.25       445.96 o                         
 -17   9   3        277.86          8.65       377.24 o                         
 -15   9   3       1036.09        560.73       510.73 o                         
 -13   9   3      26082.62      28040.92       888.74 o                         
 -11   9   3        222.12        -22.30       219.26 o                         
  -9   9   3      19370.78      18741.14       583.77 o                         
  -7   9   3      42657.62      45454.02       962.25 o                         
  -5   9   3       3003.97       2753.74       229.81 o                         
  -3   9   3      26775.65      27089.02       867.27 o                         
  -1   9   3       1071.43       1233.83       213.86 o                         
   1   9   3       3015.21       2747.91       215.01 o                         
   3   9   3      50746.05      52821.13      1302.57 o                         
   5   9   3       1257.85       1210.62       182.67 o                         
   7   9   3        598.43        907.90       187.22 o                         
   9   9   3         67.96         98.78       190.25 o                         
  11   9   3        629.86        553.16       158.79 o                         
  13   9   3       5356.04       5344.30       336.88 o                         
  15   9   3         73.76        154.29       227.95 o                         
  17   9   3       3701.82       3272.20       642.61 o                         
  19   9   3         55.02        170.92       682.05 o                         
  21   9   3       1033.37        318.84       532.49 o                         
 -22  10   3       8407.42       8020.27      1115.93 o                         
 -20  10   3       8228.29       8898.82       834.90 o                         
 -18  10   3       9404.31      10425.74       898.17 o                         
 -16  10   3       5924.30       5830.36       826.68 o                         
 -14  10   3       5177.34       5574.83       384.03 o                         
 -12  10   3       7836.64       6537.98       356.13 o                         
 -10  10   3       3267.05       3096.15       305.32 o                         
  -8  10   3       4695.22       3838.35       303.84 o                         
  -6  10   3       7538.09       7602.23       443.60 o                         
  -4  10   3       4430.12       3506.53       242.60 o                         
  -2  10   3      29115.90      31455.16       849.56 o                         
   0  10   3       8054.41       8306.64       386.88 o                         
   2  10   3       2321.92       2148.27       245.97 o                         
   4  10   3      43156.67      45773.30      1112.42 o                         
   6  10   3       1509.83       1421.32       221.71 o                         
   8  10   3      31026.97      31806.30       969.29 o                         
  10  10   3         42.08        395.11       209.41 o                         
  12  10   3         58.50        103.13       262.53 o                         
  14  10   3       4615.52       4741.33       435.64 o                         
  16  10   3        617.72        386.22       493.05 o                         
  18  10   3        114.31       -277.75       619.60 o                         
  20  10   3       1781.99       1257.28       831.61 o                         
 -21  11   3       1326.99       1546.53      1032.12 o                         
 -19  11   3       3326.54       3019.60      1115.93 o                         
 -17  11   3       1565.35       1882.15       506.52 o                         
 -15  11   3         41.18        231.58       762.58 o                         
 -13  11   3       4501.47       4983.16      1152.91 o                         
 -11  11   3        741.46        355.60       346.66 o                         
  -9  11   3       2605.43       3430.22       546.46 o                         
  -7  11   3        636.12         33.66       253.09 o                         
  -5  11   3      16621.32      15749.61       563.24 o                         
  -3  11   3       6437.43       6280.54       394.45 o                         
  -1  11   3       1646.24       1910.99       254.71 o                         
   1  11   3      12460.02      12309.25       688.41 o                         
   3  11   3       4229.95       4108.86       461.00 o                         
   5  11   3        498.25        622.42       248.42 o                         
   7  11   3      25486.26      26982.24       936.08 o                         
   9  11   3       1028.14       1131.19       370.05 o                         
  11  11   3        672.27        -55.19       341.85 o                         
  13  11   3        617.82        254.06       399.37 o                         
  15  11   3          6.68       -450.32       494.69 o                         
  17  11   3        354.57        685.34       749.43 o                         
 -18  12   3       6716.35       7799.58       609.62 o                         
 -16  12   3       2126.42       1841.16       797.10 o                         
 -14  12   3       3136.26       3395.32       495.58 o                         
 -12  12   3         31.64       -294.11       338.45 o                         
 -10  12   3        617.01        581.76       475.79 o                         
  -8  12   3      15439.57      15508.72      1077.91 o                         
  -6  12   3       1633.25       2076.27       401.60 o                         
  -4  12   3       2933.85       3010.13       843.11 o                         
  -2  12   3      16536.53      17257.42       824.63 o                         
   0  12   3        161.66        299.15       313.77 o                         
   2  12   3        686.93        934.98       304.63 o                         
   4  12   3       5815.33       5735.76       446.85 o                         
   6  12   3        119.49        148.24       468.26 o                         
   8  12   3      15543.04      16439.98      1618.02 o                         
  10  12   3       1606.57       1811.90       433.25 o                         
  12  12   3         76.31        386.97       848.87 o                         
  14  12   3       4679.00       5412.87       723.96 o                         
  16  12   3       2873.51       3134.15      1009.11 o                         
 -17  13   3        608.03        431.36       465.81 o                         
 -15  13   3       1877.09       2357.47       468.84 o                         
 -13  13   3      10198.29      10286.79       713.92 o                         
 -11  13   3      11901.47      12730.22       910.49 o                         
  -9  13   3        507.46        794.61       355.68 o                         
  -7  13   3      20739.65      24575.79      1228.88 o                         
  -5  13   3       5522.71       5419.63       954.05 o                         
  -3  13   3       9963.49       9515.18       968.84 o                         
  -1  13   3       1033.29       1923.83      1083.89 o                         
   1  13   3        293.11        395.92       372.04 o                         
   3  13   3      10117.50      11214.63       719.68 o                         
   5  13   3        198.72       -237.63       450.65 o                         
   7  13   3       2974.15       2155.56       639.32 o                         
   9  13   3      12917.61      13552.11       863.66 o                         
  11  13   3       1820.39       1342.45       381.72 o                         
  13  13   3       1957.28       1810.35       478.27 o                         
  15  13   3       2944.19        688.63       688.63 o                         
 -14  14   3       4709.27       3327.20       615.24 o                         
 -12  14   3          3.76        314.37       447.07 o                         
 -10  14   3          6.34        -58.88       440.78 o                         
  -8  14   3      10336.83      11663.91       909.27 o                         
  -6  14   3          5.14        820.42       419.26 o                         
  -4  14   3         47.40        318.84       359.70 o                         
  -2  14   3       1771.26       2571.76      1196.47 o                         
   0  14   3        288.28       1706.32       634.39 o                         
   2  14   3       2032.25       2072.80       527.73 o                         
   4  14   3        189.50        235.15       426.94 o                         
   6  14   3       2364.93       2702.34       659.86 o                         
   8  14   3       1500.00        806.97       398.80 o                         
  10  14   3         31.90       -409.58       519.59 o                         
  12  14   3         52.44       1129.85       502.04 o                         
 -11  15   3        393.43        728.51       558.19 o                         
  -9  15   3       1572.19       1325.09       558.55 o                         
  -7  15   3       2570.14       1688.60       548.84 o                         
  -5  15   3        248.83        310.67       424.16 o                         
  -3  15   3       5948.32       8673.55      1140.59 o                         
  -1  15   3         93.19        249.99       603.21 o                         
   1  15   3       1650.12       2291.49       634.43 o                         
   3  15   3        418.45        782.48       528.93 o                         
   5  15   3         41.90       -174.06       503.86 o                         
   7  15   3        418.38        243.49       428.19 o                         
   9  15   3       6446.48       7016.73       774.87 o                         
  -8  16   3        661.35        593.30       698.49 o                         
  -6  16   3         79.72       -463.78       465.88 o                         
  -4  16   3        805.48        606.94       981.17 o                         
  -2  16   3      14868.81      17370.81      1338.33 o                         
   0  16   3          3.95        644.50       567.83 o                         
   2  16   3       2328.20       1557.58       560.22 o                         
   4  16   3       4171.84       5238.56      1029.65 o                         
   6  16   3       2282.79       2279.53       759.30 o                         
 -26   0   4       5483.73       5305.50       831.61 o                         
 -24   0   4      21434.68      25055.44      2341.98 o                         
 -22   0   4      12561.32      12863.14       637.62 o                         
 -20   0   4      40208.57      42718.04      1184.75 o                         
 -18   0   4        871.20       1044.49       205.11 o                         
 -16   0   4       4291.68       3733.92       241.90 o                         
 -14   0   4     120504.50     121230.38      2547.00 o                         
 -12   0   4      17489.96      18573.00       761.23 o                         
 -10   0   4      87819.79      94731.92      1981.08 o                         
  -8   0   4        401.26        325.11       119.77 o                         
  -6   0   4     129364.21     130679.75      2649.35 o                         
  -4   0   4       9327.07       8219.82       263.64 o                         
  -2   0   4      89716.61      88723.24      1551.56 o                         
   0   0   4     691289.31     708145.31     22433.74 o                         
   2   0   4        133.48        193.91        40.22 o                         
   4   0   4      50968.73      55285.79      1165.52 o                         
   6   0   4       8713.86       9077.39       395.43 o                         
   8   0   4       1824.45       1946.62       216.76 o                         
  10   0   4      25336.22      24935.40      1238.89 o                         
  12   0   4        945.09        817.26       106.63 o                         
  14   0   4      13753.59      14152.52       401.81 o                         
  16   0   4        786.06        586.19       246.11 o                         
  18   0   4       4219.80       3935.20       562.63 o                         
  20   0   4       1562.47       1740.46       639.32 o                         
  22   0   4         25.38        284.33       680.41 o                         
  24   0   4      10814.22      11116.62      1375.61 o                         
 -27   1   4       4336.38       4287.89       762.58 o                         
 -25   1   4       3582.26       3841.01       362.30 o                         
 -23   1   4       3339.94       3216.49       307.54 o                         
 -21   1   4       2181.52       1886.75       187.48 o                         
 -19   1   4       8807.77       8449.62       272.41 o                         
 -17   1   4        538.81        449.05       101.20 o                         
 -15   1   4       1845.18       1492.00       108.71 o                         
 -13   1   4      12366.55      12370.61       270.31 o                         
 -11   1   4       5345.33       4830.12       223.32 o                         
  -9   1   4       3274.31       3025.90       136.97 o                         
  -7   1   4      79627.48      79654.91      1311.15 o                         
  -5   1   4       9470.01       9330.17       249.55 o                         
  -3   1   4       1114.03       1065.51        73.69 o                         
  -1   1   4      32300.14      33610.80       574.16 o                         
   1   1   4      19390.61      20152.06       332.99 o                         
   3   1   4       2161.88       1887.55        56.31 o                         
   5   1   4       1110.35       1106.70       142.72 o                         
   7   1   4      16597.75      16853.16       606.20 o                         
   9   1   4      13328.90      13430.21       208.94 o                         
  11   1   4       2287.63       1912.20        75.18 o                         
  13   1   4       5402.19       5259.96       166.22 o                         
  15   1   4       7232.52       7370.01       194.16 o                         
  17   1   4       7426.84       7018.35       176.77 o                         
  19   1   4         13.37        -63.05       142.34 o                         
  21   1   4          4.25       -340.66       340.66 o                         
  23   1   4       1567.38       2102.71       746.15 o                         
 -26   2   4          2.62       -370.45       442.10 o                         
 -24   2   4         65.62         57.54       478.79 o                         
 -22   2   4        268.05        124.81       156.33 o                         
 -20   2   4       1892.08       1688.22       185.97 o                         
 -18   2   4      58033.68      63766.26      1292.40 o                         
 -16   2   4       6528.62       6014.49       309.87 o                         
 -14   2   4       4631.46       4660.64       340.65 o                         
 -12   2   4      42630.34      42062.80       731.11 o                         
 -10   2   4       7219.06       7380.04       197.78 o                         
  -8   2   4     187642.28     199163.84      3063.06 o                         
  -6   2   4        244.98        253.84        69.77 o                         
  -4   2   4      24835.89      24320.10       523.84 o                         
  -2   2   4      19473.61      19465.13       419.65 o                         
   0   2   4       3160.95       2958.63       159.41 o                         
   2   2   4       7182.97       7186.71       192.48 o                         
   4   2   4      25042.86      23932.64       426.54 o                         
   6   2   4      51318.20      53695.70      1058.17 o                         
   8   2   4      11265.54      11276.17       267.06 o                         
  10   2   4      17951.38      17375.10       530.54 o                         
  12   2   4      21270.74      21175.23       877.75 o                         
  14   2   4       2724.20       2365.25       178.51 o                         
  16   2   4      19723.67      19857.21       486.61 o                         
  18   2   4       8782.22       7976.38       339.91 o                         
  20   2   4       2564.69       2057.84       292.34 o                         
  22   2   4        228.99        414.16       545.64 o                         
  24   2   4       3721.37       4169.55      1020.61 o                         
 -27   3   4        759.31        976.42       404.40 o                         
 -25   3   4        782.02       1357.30       503.92 o                         
 -23   3   4          2.58        342.13       437.28 o                         
 -21   3   4       4056.54       3858.37       384.53 o                         
 -19   3   4      20982.69      21182.57       547.59 o                         
 -17   3   4      19309.62      20518.39       578.14 o                         
 -15   3   4      14506.57      14720.51       367.24 o                         
 -13   3   4       2679.47       2415.31       138.95 o                         
 -11   3   4      96126.04      96459.51      1537.31 o                         
  -9   3   4     122551.93     126434.49      2489.06 o                         
  -7   3   4     164781.58     171919.66      3220.97 o                         
  -5   3   4       8650.43       9132.40       253.50 o                         
  -3   3   4      72368.88      77065.76      1518.20 o                         
  -1   3   4      27622.14      25740.48       546.24 o                         
   1   3   4       8490.87       8186.01       222.06 o                         
   3   3   4       9686.03      10131.45       316.80 o                         
   5   3   4     245263.95     254960.22      3810.02 o                         
   7   3   4      26999.56      25783.79       597.14 o                         
   9   3   4      29338.61      30299.98       649.86 o                         
  11   3   4      63587.89      68554.31      1338.50 o                         
  13   3   4       6068.17       6052.19       305.28 o                         
  15   3   4      51271.71      57618.40      1268.19 o                         
  17   3   4       8858.96       8911.72       403.80 o                         
  19   3   4       5039.87       4891.57       392.33 o                         
  21   3   4       5722.39       7035.81       846.40 o                         
  23   3   4       3206.23       2683.83       887.49 o                         
 -26   4   4         16.63        352.49       311.67 o                         
 -24   4   4       1404.59       1247.91       304.96 o                         
 -22   4   4       9817.13      10337.00       511.87 o                         
 -20   4   4      14067.20      13513.07       442.38 o                         
 -18   4   4       4813.27       4271.96       390.38 o                         
 -16   4   4      12654.55      12188.01       569.29 o                         
 -14   4   4       9300.88       8322.64       273.36 o                         
 -12   4   4      64072.93      65718.48      1135.85 o                         
 -10   4   4       9866.27       8586.26       285.18 o                         
  -8   4   4      26989.82      26385.02       586.35 o                         
  -6   4   4       1281.00       1303.58       137.98 o                         
  -4   4   4      95386.90      96972.76      1737.35 o                         
  -2   4   4       3347.54       3710.37       188.40 o                         
   0   4   4      47030.78      49558.01       981.20 o                         
   2   4   4      81084.73      82873.98      1545.42 o                         
   4   4   4      43247.46      44370.31       884.59 o                         
   6   4   4      76408.02      80617.84      1307.12 o                         
   8   4   4       1825.28       1449.42        79.18 o                         
  10   4   4      29768.93      31288.47       511.28 o                         
  12   4   4      13847.78      14113.93       645.83 o                         
  14   4   4        126.05         22.44       194.52 o                         
  16   4   4      22026.68      21490.45       721.89 o                         
  18   4   4       1091.38        694.97       274.43 o                         
  20   4   4       3897.72       3158.59       426.81 o                         
  22   4   4       3489.41       3591.04      1117.58 o                         
  24   4   4       1522.34       2486.61       729.71 o                         
 -25   5   4       4494.10       4531.48       598.37 o                         
 -23   5   4       5699.34       5644.29       394.66 o                         
 -21   5   4         23.73        168.64       254.59 o                         
 -19   5   4        133.62        162.39       188.31 o                         
 -17   5   4        489.18        191.68       160.08 o                         
 -15   5   4      15629.32      14177.63       398.35 o                         
 -13   5   4         47.67       -115.00       133.95 o                         
 -11   5   4        878.95        850.55       144.70 o                         
  -9   5   4       8699.16       8979.33       284.84 o                         
  -7   5   4      18102.29      16793.59       422.01 o                         
  -5   5   4          4.97        404.66       117.37 o                         
  -3   5   4      37236.82      36346.65       745.73 o                         
  -1   5   4       2143.90       1954.96       130.98 o                         
   1   5   4      84542.56      89007.79      2679.62 o                         
   3   5   4      26599.13      25385.36       636.24 o                         
   5   5   4      33268.76      34962.51       726.95 o                         
   7   5   4      62958.96      68554.23      1290.98 o                         
   9   5   4       6518.47       6531.74       190.99 o                         
  11   5   4      12121.25      12090.00       532.70 o                         
  13   5   4       1118.08        915.67       265.28 o                         
  15   5   4        639.02        546.21       480.72 o                         
  17   5   4        188.08       -123.96       565.36 o                         
  19   5   4         99.73       -318.76       318.76 o                         
  21   5   4       2004.44       2409.37       767.51 o                         
  23   5   4       5778.66       4812.16       829.97 o                         
 -26   6   4       4147.79       3348.20       573.47 o                         
 -24   6   4      10205.25      11192.21       850.14 o                         
 -22   6   4       1535.57       1080.47       367.99 o                         
 -20   6   4      17470.67      16560.03       816.03 o                         
 -18   6   4       1835.47       1423.63       341.88 o                         
 -16   6   4       7115.06       7149.37       294.12 o                         
 -14   6   4        908.69        695.42       155.96 o                         
 -12   6   4        463.16        546.13       141.62 o                         
 -10   6   4      18325.28      18556.39       486.62 o                         
  -8   6   4      18205.23      18182.45       464.57 o                         
  -6   6   4      78597.61      82773.66      1546.73 o                         
  -4   6   4      43877.44      44635.12       925.99 o                         
  -2   6   4       6766.31       6348.55       244.98 o                         
   0   6   4     126568.06     124555.57      2242.90 o                         
   2   6   4       4466.72       4565.30       166.41 o                         
   4   6   4     153171.91     158115.50      3637.03 o                         
   6   6   4      11220.89      11569.58       318.02 o                         
   8   6   4       1213.76       1120.02       150.13 o                         
  10   6   4      70787.11      78495.86      2079.92 o                         
  12   6   4      20359.93      21198.43       468.74 o                         
  14   6   4       3777.86       3727.88       460.47 o                         
  16   6   4      10057.20       8237.61       560.16 o                         
  18   6   4        143.37        -64.10       427.31 o                         
  20   6   4       1418.91       1470.51       525.92 o                         
  22   6   4      12279.44      14142.30      1438.06 o                         
 -25   7   4       2911.93       2418.04       658.78 o                         
 -23   7   4        141.53        457.68       330.90 o                         
 -21   7   4       1142.69        871.40       266.93 o                         
 -19   7   4        785.95        238.19       265.38 o                         
 -17   7   4       4403.78       3944.49       269.12 o                         
 -15   7   4       2076.01       1902.90       231.87 o                         
 -13   7   4        540.68        465.05       206.38 o                         
 -11   7   4      18525.43      18906.03       531.36 o                         
  -9   7   4       2971.27       2673.58       202.90 o                         
  -7   7   4      21653.72      21200.51       631.11 o                         
  -5   7   4       3064.14       2752.91       240.53 o                         
  -3   7   4       1451.68       1066.82       245.52 o                         
  -1   7   4      11404.29      10378.79       530.45 o                         
   1   7   4       3608.69       3593.99       317.39 o                         
   3   7   4        491.80        695.06       116.46 o                         
   5   7   4       4109.97       4095.46       386.67 o                         
   7   7   4       2491.62       2223.74       305.06 o                         
   9   7   4       3209.53       2940.34       199.86 o                         
  11   7   4      14200.45      13749.21       594.48 o                         
  13   7   4       4599.39       4023.83       308.87 o                         
  15   7   4      11750.26      11685.94       514.09 o                         
  17   7   4       1831.42       1239.20       427.31 o                         
  19   7   4       1187.80        382.93       382.93 o                         
  21   7   4       1792.09       1407.14       454.27 o                         
 -24   8   4       3294.68       2593.44       728.07 o                         
 -22   8   4       1355.09       1897.01       865.30 o                         
 -20   8   4         18.59       -186.88       368.14 o                         
 -18   8   4       1009.58        919.11       514.73 o                         
 -16   8   4      20165.48      20756.56       649.12 o                         
 -14   8   4      26870.15      27698.42      1223.81 o                         
 -12   8   4      15259.62      14419.40       492.86 o                         
 -10   8   4      11956.93      13138.41       455.45 o                         
  -8   8   4      40090.97      41294.17      1305.18 o                         
  -6   8   4       3313.58       2725.02       221.71 o                         
  -4   8   4      63200.47      68999.91      1385.05 o                         
  -2   8   4      15556.15      14963.94       441.92 o                         
   0   8   4         55.94         83.91       123.89 o                         
   2   8   4        316.05         14.18       141.62 o                         
   4   8   4       1991.31       2313.73       294.77 o                         
   6   8   4       8754.31       8307.81       314.80 o                         
   8   8   4      12482.82      12850.98       515.00 o                         
  10   8   4       5991.04       6023.79       413.05 o                         
  12   8   4      17568.77      18325.58       510.94 o                         
  14   8   4       2561.70       2980.59       243.49 o                         
  16   8   4        822.12        933.96       197.14 o                         
  18   8   4       7375.62       5786.75       875.98 o                         
  20   8   4       2604.10       1959.05       682.05 o                         
 -23   9   4       7247.87       6585.49      1286.86 o                         
 -21   9   4        370.13        689.05       332.73 o                         
 -19   9   4       3354.76       3110.46       447.45 o                         
 -17   9   4         89.86        537.16       267.92 o                         
 -15   9   4       5809.88       5774.26       834.64 o                         
 -13   9   4      25722.91      25698.94       856.10 o                         
 -11   9   4      11252.68      11664.24       651.40 o                         
  -9   9   4        903.91        451.18       225.36 o                         
  -7   9   4         59.25        143.65       205.19 o                         
  -5   9   4      31277.76      31794.53       922.44 o                         
  -3   9   4       1828.04       1837.12       204.93 o                         
  -1   9   4      15578.49      16468.94       450.46 o                         
   1   9   4      42953.61      45581.36      1056.03 o                         
   3   9   4       9970.85      10259.69       684.61 o                         
   5   9   4          8.75        -41.58       142.33 o                         
   7   9   4      45991.21      50980.20      1197.50 o                         
   9   9   4          4.77        253.43       168.90 o                         
  11   9   4      12875.57      12910.04       487.85 o                         
  13   9   4       1081.44       1209.77       229.42 o                         
  15   9   4       2715.48       2010.88       310.62 o                         
  17   9   4        764.12        534.14       405.94 o                         
  19   9   4       3012.06       1408.48       596.59 o                         
 -22  10   4         45.70        473.33       880.91 o                         
 -20  10   4        164.31       -461.82       461.82 o                         
 -18  10   4        685.97        613.26       439.50 o                         
 -16  10   4       1326.86       1860.77       475.72 o                         
 -14  10   4       6351.38       7462.50       586.99 o                         
 -12  10   4        829.39        563.10       238.82 o                         
 -10  10   4          2.89        -17.58       233.50 o                         
  -8  10   4       9200.11       7946.03       352.88 o                         
  -6  10   4      10273.11      10147.02       431.44 o                         
  -4  10   4        817.50        579.77       195.25 o                         
  -2  10   4        314.35        481.79       164.36 o                         
   0  10   4      16577.88      17974.49       578.57 o                         
   2  10   4      14006.36      14159.13       532.79 o                         
   4  10   4       5791.44       4677.55       294.82 o                         
   6  10   4       7100.73       6883.04       433.16 o                         
   8  10   4       1716.04       1729.19       239.17 o                         
  10  10   4        776.02        726.92       176.16 o                         
  12  10   4       1166.30       1150.09       528.38 o                         
  14  10   4        194.80       -254.47       301.58 o                         
  16  10   4       3303.92       2337.05       621.24 o                         
  18  10   4       1747.24       1645.14       790.52 o                         
 -21  11   4        160.92       -624.53       624.53 o                         
 -19  11   4      23135.59      24973.33      1420.51 o                         
 -17  11   4      10774.87      10585.05       733.23 o                         
 -15  11   4      26507.38      28721.32      1296.25 o                         
 -13  11   4      10215.54      11010.14       726.19 o                         
 -11  11   4       3138.43       3913.36       459.28 o                         
  -9  11   4      15705.00      15299.84       676.69 o                         
  -7  11   4       1074.95        745.97       274.30 o                         
  -5  11   4       6885.68       7054.45       384.56 o                         
  -3  11   4      14838.99      15080.45       548.89 o                         
  -1  11   4        324.81        495.00       228.64 o                         
   1  11   4      18891.39      20493.89       757.05 o                         
   3  11   4       5481.42       5394.95       702.93 o                         
   5  11   4        260.36        326.04       508.09 o                         
   7  11   4      49672.69      57305.94      1697.36 o                         
   9  11   4       1727.68       1517.27       369.78 o                         
  11  11   4        544.64        161.43       277.67 o                         
  13  11   4        629.53        424.24       384.58 o                         
  15  11   4       1136.02        258.03       516.06 o                         
  17  11   4          3.52        428.95       792.17 o                         
 -18  12   4        724.80        505.40       521.64 o                         
 -16  12   4       3260.35       3052.40       578.59 o                         
 -14  12   4       1329.44       1515.87       452.78 o                         
 -12  12   4       5458.56       4777.12       545.35 o                         
 -10  12   4        690.75        382.76       414.98 o                         
  -8  12   4       6637.59       7654.25       516.49 o                         
  -6  12   4       5099.54       4896.22       766.95 o                         
  -4  12   4      24379.48      26063.58      1175.07 o                         
  -2  12   4       2546.86       2175.69       397.04 o                         
   0  12   4        589.70        523.23       271.65 o                         
   2  12   4       1912.18       1856.46       306.36 o                         
   4  12   4       3501.92       2749.81       323.60 o                         
   6  12   4        979.38       1183.01       327.33 o                         
   8  12   4        916.71        925.44       555.50 o                         
  10  12   4       4736.22       5574.30      1758.54 o                         
  12  12   4       4098.23       3350.64       482.64 o                         
  14  12   4       1220.37        558.79       581.80 o                         
  16  12   4       4879.64       3176.88       772.44 o                         
 -17  13   4       1860.79       1937.82       701.18 o                         
 -15  13   4       1898.13       1956.62       452.64 o                         
 -13  13   4          0.52       -324.16       387.70 o                         
 -11  13   4        352.11        883.44       888.85 o                         
  -9  13   4       6037.01       6318.91       488.76 o                         
  -7  13   4        477.58       1474.84      1225.23 o                         
  -5  13   4        539.39        155.25       387.37 o                         
  -3  13   4      11671.54      11124.52       720.94 o                         
  -1  13   4       2545.67       1921.62       515.40 o                         
   1  13   4       5811.51       6590.91       604.02 o                         
   3  13   4       1728.47       2493.27       553.04 o                         
   5  13   4       1719.22       1653.06       402.83 o                         
   7  13   4      21628.87      22409.02      1239.57 o                         
   9  13   4        209.91        218.53       428.95 o                         
  11  13   4        978.69        819.66       375.14 o                         
  13  13   4        631.21       1960.69       754.37 o                         
 -14  14   4       3997.39       4549.19       821.75 o                         
 -12  14   4        782.86       1277.41       602.53 o                         
 -10  14   4       6215.62       5483.05       696.50 o                         
  -8  14   4       6198.70       6328.89      1028.01 o                         
  -6  14   4       1237.27        922.93      1175.10 o                         
  -4  14   4      19550.38      21711.23      1266.42 o                         
  -2  14   4        314.77         59.54       400.24 o                         
   0  14   4      13846.07      13416.48       916.48 o                         
   2  14   4          7.96       -216.49       361.99 o                         
   4  14   4         16.45         71.74       386.25 o                         
   6  14   4       2091.47       2353.49       777.37 o                         
   8  14   4       9437.69       8792.05       806.18 o                         
  10  14   4        183.41        482.89       465.80 o                         
  12  14   4       2347.86       2803.81      1078.13 o                         
 -11  15   4          8.93       -342.79       667.26 o                         
  -9  15   4        108.55        664.86       635.70 o                         
  -7  15   4        817.72        406.70      1090.46 o                         
  -5  15   4        143.07        -79.76       363.07 o                         
  -3  15   4       9909.54       9958.59      1569.54 o                         
  -1  15   4        507.15        780.38       696.84 o                         
   1  15   4       2006.94       2089.21       545.41 o                         
   3  15   4       3839.40       3602.61       547.99 o                         
   5  15   4        235.30       -200.91       413.38 o                         
   7  15   4       4885.43       5510.94       670.58 o                         
   9  15   4        442.03        172.87       502.00 o                         
  -8  16   4       2945.57       3572.55       730.28 o                         
  -6  16   4        366.97       -507.45       507.45 o                         
  -4  16   4         93.88        -39.01       680.87 o                         
  -2  16   4        609.40        933.87       591.88 o                         
   0  16   4        242.40        404.36       666.97 o                         
   2  16   4        175.86        402.13       460.47 o                         
   4  16   4        481.70       1303.16       584.53 o                         
 -27   1   5       1659.50       1531.68       904.75 o                         
 -25   1   5       1181.10       1788.72       456.07 o                         
 -23   1   5        507.25        429.37       242.71 o                         
 -21   1   5      45833.27      51837.66      1337.98 o                         
 -19   1   5      11318.92      12177.15       318.32 o                         
 -17   1   5       5174.37       5244.86       188.58 o                         
 -15   1   5      20481.07      20383.25       412.66 o                         
 -13   1   5      12546.87      11681.21       261.69 o                         
 -11   1   5        517.85        324.70       102.35 o                         
  -9   1   5       2829.09       2389.14       137.35 o                         
  -7   1   5      15065.10      14537.19       545.60 o                         
  -5   1   5        648.02        543.79        77.57 o                         
  -3   1   5        230.52        126.01        52.26 o                         
  -1   1   5      67864.96      67152.00      1003.33 o                         
   1   1   5      23644.85      23254.07       386.54 o                         
   3   1   5        217.45        237.35        27.35 o                         
   5   1   5      12571.56      12026.46       279.48 o                         
   7   1   5      17840.08      16063.50       349.91 o                         
   9   1   5       5444.25       5535.88       242.67 o                         
  11   1   5        786.40        725.74        96.51 o                         
  13   1   5         68.65        145.61        98.73 o                         
  15   1   5       6166.34       5240.00       222.83 o                         
  17   1   5        167.87        133.96       143.04 o                         
  19   1   5       6362.50       5701.73       786.48 o                         
  21   1   5         13.20       -334.88       377.90 o                         
  23   1   5         14.15       -392.53       516.09 o                         
 -26   2   5       2714.84       2705.99       393.37 o                         
 -24   2   5         10.58        149.57       242.14 o                         
 -22   2   5        195.31        131.94       203.26 o                         
 -20   2   5      28733.97      29934.85       718.93 o                         
 -18   2   5        194.32        238.63       132.45 o                         
 -16   2   5       4259.23       4083.22       285.37 o                         
 -14   2   5       1478.53       1306.09       206.00 o                         
 -12   2   5      53247.89      52228.91       913.25 o                         
 -10   2   5      62979.25      64089.89      1053.35 o                         
  -8   2   5      71362.66      74749.96      1250.42 o                         
  -6   2   5        793.66        673.09        93.46 o                         
  -4   2   5     104564.27     105723.02      1903.78 o                         
  -2   2   5      12355.43      10961.21       299.64 o                         
   0   2   5      75495.07      78691.41      1287.75 o                         
   2   2   5      27111.07      25942.13       469.95 o                         
   4   2   5       8627.90       9508.12       179.14 o                         
   6   2   5      16876.26      15812.25       398.23 o                         
   8   2   5      17013.36      17172.62       685.98 o                         
  10   2   5       5286.22       5292.79       267.16 o                         
  12   2   5       2086.74       1807.38       142.75 o                         
  14   2   5       7224.12       7140.20       428.89 o                         
  16   2   5      25299.58      28100.10       728.74 o                         
  18   2   5      13703.66      14247.08      1040.01 o                         
  20   2   5       1965.04       1632.13       448.86 o                         
  22   2   5       2088.73       5794.97       981.17 o                         
 -27   3   5        156.37       1173.46       478.26 o                         
 -25   3   5        188.83         -4.28       250.55 o                         
 -23   3   5       5969.76       6202.18       398.70 o                         
 -21   3   5        285.27         44.44       169.12 o                         
 -19   3   5        774.36        589.28       276.36 o                         
 -17   3   5       2553.04       2087.86       216.33 o                         
 -15   3   5        101.70         25.21       105.09 o                         
 -13   3   5       7144.57       6871.08       238.43 o                         
 -11   3   5       7354.46       6604.83       204.62 o                         
  -9   3   5      26914.66      28188.63       756.73 o                         
  -7   3   5      34522.38      34821.79       720.78 o                         
  -5   3   5      16078.36      15958.88       389.28 o                         
  -3   3   5      22395.54      22184.73       479.95 o                         
  -1   3   5        791.28        688.85        72.63 o                         
   1   3   5      17557.14      16787.92       376.95 o                         
   3   3   5        888.03        835.47        65.84 o                         
   5   3   5     135767.33     140983.52      2149.75 o                         
   7   3   5         45.23         62.97       126.45 o                         
   9   3   5       5019.90       4985.47       274.09 o                         
  11   3   5       1128.33        951.33       147.38 o                         
  13   3   5         34.52        126.44       143.35 o                         
  15   3   5      17914.77      17570.32       596.92 o                         
  17   3   5       6196.48       5676.41       334.18 o                         
  19   3   5       2360.40       2051.09       329.75 o                         
  21   3   5       1247.32        954.87       716.56 o                         
  23   3   5       3179.33       4537.70       885.85 o                         
 -26   4   5        897.51       1624.54       558.79 o                         
 -24   4   5       1854.25        990.11       258.48 o                         
 -22   4   5       2866.94       3223.08       354.49 o                         
 -20   4   5       9514.24       8985.74       405.96 o                         
 -18   4   5       5510.35       4781.19       247.65 o                         
 -16   4   5      10722.46      10081.39       442.45 o                         
 -14   4   5        777.92        809.13       136.35 o                         
 -12   4   5       2299.30       2167.20       151.91 o                         
 -10   4   5       3876.35       3398.32       217.77 o                         
  -8   4   5      62774.82      61211.59      1208.10 o                         
  -6   4   5       7377.36       7098.45       225.80 o                         
  -4   4   5      19886.14      19193.85       619.78 o                         
  -2   4   5      11854.47      12056.47       316.21 o                         
   0   4   5      32106.36      33036.89       692.16 o                         
   2   4   5     218077.36     233618.19      3536.06 o                         
   4   4   5      52810.94      56267.56       943.26 o                         
   6   4   5      81392.73      83688.41      1353.68 o                         
   8   4   5        827.60        770.22       113.84 o                         
  10   4   5       5011.49       4418.46       449.18 o                         
  12   4   5      22879.19      22879.52       754.31 o                         
  14   4   5      15109.97      13162.75       497.00 o                         
  16   4   5       1712.47       1208.94       248.13 o                         
  18   4   5         95.08         67.48       365.68 o                         
  20   4   5       1658.04        934.26       670.55 o                         
  22   4   5       4213.31       5757.17      1009.11 o                         
 -27   5   5       4361.15       4488.39       816.82 o                         
 -25   5   5       8619.96       8016.10       728.65 o                         
 -23   5   5       1645.70       1486.37       291.55 o                         
 -21   5   5      40936.84      48935.55      1739.94 o                         
 -19   5   5       5514.97       5463.32       280.43 o                         
 -17   5   5      12749.02      12767.50       891.19 o                         
 -15   5   5      12907.49      12129.91       369.92 o                         
 -13   5   5       1000.72        557.40       157.75 o                         
 -11   5   5      57909.88      59689.50      1225.48 o                         
  -9   5   5      41450.12      44367.85       899.27 o                         
  -7   5   5      70723.48      71182.12      1314.23 o                         
  -5   5   5       6140.48       6355.22       230.98 o                         
  -3   5   5      17272.83      15917.60       556.51 o                         
  -1   5   5      11444.60      10879.09       307.87 o                         
   1   5   5      82300.95      90916.53      1458.44 o                         
   3   5   5     359890.59     383102.00      5676.28 o                         
   5   5   5      10155.41      10165.83       255.08 o                         
   7   5   5        278.75         75.25       107.09 o                         
   9   5   5      27851.83      29656.41       555.46 o                         
  11   5   5       2754.62       2639.61       196.58 o                         
  13   5   5      22670.69      23418.69       843.59 o                         
  15   5   5      12559.21      11364.99       532.48 o                         
  17   5   5        988.45       1003.61       323.50 o                         
  19   5   5          1.80       -197.99       746.97 o                         
  21   5   5        217.25       -468.40       660.69 o                         
 -26   6   5        499.77       -279.39       535.78 o                         
 -24   6   5       3036.04       2909.06       351.15 o                         
 -22   6   5      17539.25      17947.29       861.59 o                         
 -20   6   5       4690.10       4227.43       425.10 o                         
 -18   6   5       1502.53       1265.76       356.67 o                         
 -16   6   5      24611.10      26196.76       626.10 o                         
 -14   6   5      10845.81      10293.63       336.65 o                         
 -12   6   5       7202.43       6567.77       288.27 o                         
 -10   6   5      18631.09      17192.06       516.74 o                         
  -8   6   5      28679.01      29048.93       653.43 o                         
  -6   6   5       6338.24       6342.08       269.86 o                         
  -4   6   5       6658.02       5970.28       232.47 o                         
  -2   6   5      38167.29      38849.29       813.10 o                         
   0   6   5       8420.97       7727.83       228.82 o                         
   2   6   5      36967.26      38159.35       753.31 o                         
   4   6   5       1240.91       1783.49       198.79 o                         
   6   6   5      15703.56      14815.01       339.29 o                         
   8   6   5       7436.53       7145.54       337.12 o                         
  10   6   5      14069.30      15449.08       553.02 o                         
  12   6   5       9148.67       9122.03       323.46 o                         
  14   6   5         63.20        -82.33       350.15 o                         
  16   6   5       8976.03       8631.65       728.07 o                         
  18   6   5        321.90        127.30       338.74 o                         
  20   6   5          8.90        197.64       497.98 o                         
 -25   7   5       4003.52       4601.48       601.57 o                         
 -23   7   5       4339.94       4062.99       459.36 o                         
 -21   7   5       3130.02       2754.99       440.30 o                         
 -19   7   5       5038.79       4567.64       499.02 o                         
 -17   7   5       5942.22       5883.22       321.85 o                         
 -15   7   5      42649.70      43510.69       996.59 o                         
 -13   7   5      45664.58      48135.53      1148.13 o                         
 -11   7   5      24566.71      24840.70       667.78 o                         
  -9   7   5      40881.71      39274.09       891.99 o                         
  -7   7   5       1257.47       1145.29       155.27 o                         
  -5   7   5     175039.33     189904.31      3336.03 o                         
  -3   7   5      10156.53       8317.36       304.57 o                         
  -1   7   5       2816.19       2365.19       161.55 o                         
   1   7   5      24734.27      25581.20       614.31 o                         
   3   7   5      24964.10      25692.35       610.14 o                         
   5   7   5        434.18        541.78       124.32 o                         
   7   7   5      23225.46      24029.15      1054.43 o                         
   9   7   5       8084.65       8171.42       351.71 o                         
  11   7   5      51098.48      56567.95      1257.97 o                         
  13   7   5       3246.63       3024.69       182.33 o                         
  15   7   5      18519.21      19074.43      1267.14 o                         
  17   7   5      14000.32      13455.32      1048.55 o                         
  19   7   5       1436.45        478.73       442.10 o                         
  21   7   5      15142.29      17271.52      1622.13 o                         
 -24   8   5        142.18        644.25       644.25 o                         
 -22   8   5        153.07       -382.93       382.93 o                         
 -20   8   5       2482.82       1889.14       423.20 o                         
 -18   8   5      32967.93      34519.62      2332.12 o                         
 -16   8   5      12761.55      12528.58       481.18 o                         
 -14   8   5       2364.37       2059.66       244.85 o                         
 -12   8   5      48840.67      52865.72      1227.66 o                         
 -10   8   5       4129.19       3449.19       362.09 o                         
  -8   8   5      84785.47      90402.13      1850.21 o                         
  -6   8   5      47622.86      49362.98      1058.79 o                         
  -4   8   5       2778.17       3182.64       238.88 o                         
  -2   8   5      21685.18      21660.01       493.98 o                         
   0   8   5       4547.89       4521.51       242.66 o                         
   2   8   5       1165.84        737.55       152.83 o                         
   4   8   5      16690.88      17700.24       533.91 o                         
   6   8   5       1219.27       1347.28       232.95 o                         
   8   8   5       7211.61       6790.63       531.10 o                         
  10   8   5      26021.23      26135.93       835.82 o                         
  12   8   5      22340.70      22917.61       643.39 o                         
  14   8   5      32644.32      36528.85      1297.21 o                         
  16   8   5        884.70        386.22       364.86 o                         
  18   8   5       8669.50       7647.19       897.35 o                         
  20   8   5        271.70        106.83       382.93 o                         
 -23   9   5       1501.90       1546.53       945.01 o                         
 -21   9   5        587.17        315.04       640.14 o                         
 -19   9   5       9384.56       9904.10       668.71 o                         
 -17   9   5       3421.48       4150.77       447.78 o                         
 -15   9   5        478.29        175.27       478.26 o                         
 -13   9   5        729.88        814.90       261.81 o                         
 -11   9   5       3904.73       4052.92       409.22 o                         
  -9   9   5       2136.55       1844.29       217.63 o                         
  -7   9   5       4136.13       3199.15       256.30 o                         
  -5   9   5      49436.18      51397.17      1069.44 o                         
  -3   9   5        689.01        837.76       279.21 o                         
  -1   9   5       5055.74       4360.01       267.11 o                         
   1   9   5       7255.33       6229.70       305.95 o                         
   3   9   5       3774.62       3831.05       364.60 o                         
   5   9   5        726.35        393.63       172.26 o                         
   7   9   5       3957.37       3645.22       249.36 o                         
   9   9   5        274.85        225.17       178.03 o                         
  11   9   5        418.98        394.70       161.50 o                         
  13   9   5        277.63        400.63       603.99 o                         
  15   9   5        741.75        279.39       580.15 o                         
  17   9   5        668.66        470.04       642.61 o                         
  19   9   5       5068.58       3178.52       639.32 o                         
 -22  10   5        309.17        129.84      1055.13 o                         
 -20  10   5      14943.83      17006.54      1220.30 o                         
 -18  10   5       7637.52       7317.76       660.49 o                         
 -16  10   5       4271.28       4861.20       493.95 o                         
 -14  10   5      15847.67      16810.78       871.05 o                         
 -12  10   5       5833.75       5894.62       457.39 o                         
 -10  10   5         27.89        350.25       234.51 o                         
  -8  10   5        426.83        396.18       240.29 o                         
  -6  10   5        158.19        216.28       213.08 o                         
  -4  10   5      22299.23      23532.11       681.29 o                         
  -2  10   5       1214.92        864.26       166.63 o                         
   0  10   5      57525.77      64316.21      1473.82 o                         
   2  10   5       3328.08       3622.76       285.44 o                         
   4  10   5       5881.25       6167.59       509.78 o                         
   6  10   5      54039.50      62097.89      1676.76 o                         
   8  10   5        612.05        975.49       286.95 o                         
  10  10   5       6978.67       6818.33       606.50 o                         
  12  10   5          8.21        -51.92       266.25 o                         
  14  10   5         80.34       -111.68       245.97 o                         
  16  10   5        238.90        106.83       471.68 o                         
  18  10   5       1911.88        790.52       747.79 o                         
 -21  11   5       8989.05      12689.24       958.16 o                         
 -19  11   5        469.09       1033.73       412.20 o                         
 -17  11   5       1765.74        722.20       409.04 o                         
 -15  11   5       4423.00       4815.04       624.05 o                         
 -13  11   5        172.15        110.88       363.48 o                         
 -11  11   5        430.57        705.62       268.94 o                         
  -9  11   5         80.98        -94.04       259.15 o                         
  -7  11   5       4043.08       4084.17       389.33 o                         
  -5  11   5        489.54        435.75       234.55 o                         
  -3  11   5        231.76        274.16       177.57 o                         
  -1  11   5        211.65        488.38       266.16 o                         
   1  11   5       1005.80       1180.60       270.32 o                         
   3  11   5      12335.45      13284.97       588.90 o                         
   5  11   5       2216.42       2230.93       271.72 o                         
   7  11   5       1884.88       1516.15       442.92 o                         
   9  11   5        967.97        693.86       262.71 o                         
  11  11   5        264.46        478.22       585.91 o                         
  13  11   5        594.46        507.06       564.54 o                         
  15  11   5        221.82        407.59       729.71 o                         
  17  11   5        505.12        213.65       535.78 o                         
 -20  12   5      10945.21      12552.43       874.25 o                         
 -18  12   5       2344.99       1656.70       508.92 o                         
 -16  12   5       3291.13       2993.81       622.72 o                         
 -14  12   5       1795.24       1854.46       438.09 o                         
 -12  12   5      12945.61      15066.15      1226.87 o                         
 -10  12   5       4614.09       4180.49       514.37 o                         
  -8  12   5       3872.56       4712.81       500.31 o                         
  -6  12   5       4962.23       4203.98       415.19 o                         
  -4  12   5       3052.22       3435.96      1156.20 o                         
  -2  12   5       5192.19       4856.11       586.73 o                         
   0  12   5      18016.92      17656.99       965.12 o                         
   2  12   5       1547.09       1854.81       323.83 o                         
   4  12   5          9.12        507.81       651.56 o                         
   6  12   5      12916.99      13433.20       785.79 o                         
   8  12   5      10249.67      10307.70       794.63 o                         
  10  12   5      11476.12      12479.13       780.92 o                         
  12  12   5          2.76       -289.76       289.76 o                         
  14  12   5         18.14       -258.03       774.09 o                         
  16  12   5        866.90         64.10       622.89 o                         
 -17  13   5        656.97        905.98       509.70 o                         
 -15  13   5       5315.64       6244.48      1590.91 o                         
 -13  13   5       4162.12       3869.23       621.02 o                         
 -11  13   5       9695.97      10423.00       694.65 o                         
  -9  13   5      27707.21      28950.93      1197.46 o                         
  -7  13   5       3629.22       3336.90       567.83 o                         
  -5  13   5      11730.08      12630.16       842.54 o                         
  -3  13   5       5056.25       4743.80       553.02 o                         
  -1  13   5        533.48        535.41       386.99 o                         
   1  13   5       2807.20       2330.41       816.00 o                         
   3  13   5       5935.44       4822.34       509.74 o                         
   5  13   5       2211.73       2066.97       451.56 o                         
   7  13   5      11913.45      13445.47      1134.83 o                         
   9  13   5       2301.51       2484.79       686.16 o                         
  11  13   5      13909.77      17561.39      2019.86 o                         
  13  13   5        531.65        733.00       645.89 o                         
 -14  14   5         76.80        486.42       407.97 o                         
 -12  14   5        216.22        230.87       454.37 o                         
 -10  14   5       5358.16       4691.22       610.48 o                         
  -8  14   5        705.16        304.83       491.41 o                         
  -6  14   5        226.47       1244.83      1115.11 o                         
  -4  14   5        498.86        994.30       402.39 o                         
  -2  14   5       1042.74       1268.60       729.71 o                         
   0  14   5       3604.27       3202.05       598.17 o                         
   2  14   5        114.11       -392.06       392.06 o                         
   4  14   5       1738.95       1230.98       803.67 o                         
   6  14   5        938.85        280.37      1655.00 o                         
   8  14   5        479.03       1112.81       489.19 o                         
  10  14   5        543.98        288.74       536.60 o                         
 -13  15   5       2250.97       2826.82       991.03 o                         
 -11  15   5      11525.53      11636.40       981.52 o                         
  -9  15   5       3293.93       4294.05       709.90 o                         
  -7  15   5        222.10        618.13       451.83 o                         
  -5  15   5       9228.80      10705.80       979.08 o                         
  -3  15   5         37.75        227.82       464.38 o                         
  -1  15   5      12161.96      15154.75      1125.63 o                         
   1  15   5          2.42        805.92       512.56 o                         
   3  15   5        484.68         85.90       468.25 o                         
   5  15   5        793.52       1395.77       678.76 o                         
   7  15   5       4177.77       4555.75      1385.47 o                         
  -8  16   5       1006.31        197.46      1263.03 o                         
  -6  16   5        137.01        537.51       583.59 o                         
  -4  16   5       7897.37       8170.27       847.73 o                         
  -2  16   5        111.48       -385.24       566.66 o                         
   0  16   5       7592.58       7755.10       862.09 o                         
   2  16   5       1638.74       1511.61       601.73 o                         
   4  16   5       1235.35       1058.41       889.13 o                         
 -26   0   6       4795.66       3784.98       713.28 o                         
 -24   0   6        234.89         70.82       208.34 o                         
 -22   0   6      39822.44      48037.00      1789.87 o                         
 -20   0   6       4499.01       4352.10       308.77 o                         
 -18   0   6      14030.38      13813.92       524.97 o                         
 -16   0   6      20883.07      22709.31       627.01 o                         
 -14   0   6       1056.79       1099.12       199.02 o                         
 -12   0   6      61530.78      60411.82      1291.16 o                         
 -10   0   6       9588.85       8122.08       255.57 o                         
  -8   0   6      30433.22      25591.94      6209.01 o                         
  -6   0   6     266151.66     272903.47      6622.67 o                         
  -4   0   6      49134.98      48306.18       905.54 o                         
  -2   0   6       3170.86       3182.13       282.53 o                         
   0   0   6      28250.46      27290.01       566.61 o                         
   2   0   6     149271.42     151200.83      2669.30 o                         
   4   0   6      29807.57      32100.64       982.03 o                         
   6   0   6      47923.87      43261.33      2055.91 o                         
   8   0   6      30469.71      30871.65       689.20 o                         
  10   0   6      11873.85      12893.04       325.73 o                         
  12   0   6      37175.81      41112.64       934.09 o                         
  14   0   6       1312.30       1014.44       127.35 o                         
  16   0   6       1073.52        715.28       265.05 o                         
  18   0   6       6689.32       5413.68       729.71 o                         
  20   0   6        267.17        483.19       483.19 o                         
  22   0   6       1057.13       1357.53       634.39 o                         
 -27   1   6       2069.10       1628.46       451.91 o                         
 -25   1   6       6443.99       7432.46       557.09 o                         
 -23   1   6       2490.98       2283.60       282.29 o                         
 -21   1   6       4159.76       3525.27       228.59 o                         
 -19   1   6      51780.00      55270.48      1078.10 o                         
 -17   1   6       2592.50       2234.52       172.37 o                         
 -15   1   6        657.41        565.85       115.75 o                         
 -13   1   6      14531.35      13498.29       305.00 o                         
 -11   1   6       1133.05       1178.05       140.75 o                         
  -9   1   6      36878.09      37526.91       926.07 o                         
  -7   1   6      17561.52      16624.91       412.56 o                         
  -5   1   6        363.11        301.99        64.93 o                         
  -3   1   6      31258.61      30647.65       556.33 o                         
  -1   1   6      74705.55      75385.74      1136.32 o                         
   1   1   6     156123.27     161981.31      2131.74 o                         
   3   1   6      17388.01      16930.45       370.70 o                         
   5   1   6      12271.21      10720.12       566.71 o                         
   7   1   6      10847.76      11910.18       283.90 o                         
   9   1   6       5036.34       4390.70       341.83 o                         
  11   1   6      13643.00      13725.16       491.28 o                         
  13   1   6        776.31        644.35       155.85 o                         
  15   1   6       5255.08       5362.65       215.70 o                         
  17   1   6         36.51         66.40       105.52 o                         
  19   1   6       3497.43       3355.36       955.69 o                         
  21   1   6       3871.70       4201.46       533.72 o                         
  23   1   6       1399.92       1574.07       500.58 o                         
 -28   2   6         25.96       1750.32       734.64 o                         
 -26   2   6       2795.95       3371.17       376.26 o                         
 -24   2   6       4792.11       5692.09       531.25 o                         
 -22   2   6       2593.65       2634.31       250.38 o                         
 -20   2   6       3706.11       3415.31       218.60 o                         
 -18   2   6        782.14        674.78       168.67 o                         
 -16   2   6      35178.07      36117.86       842.33 o                         
 -14   2   6       2557.47       2221.27       169.68 o                         
 -12   2   6       2087.88       2134.18       129.03 o                         
 -10   2   6      95868.48      95494.75      1532.34 o                         
  -8   2   6        158.85        342.66       228.91 o                         
  -6   2   6      23406.30      23212.45       520.33 o                         
  -4   2   6      56871.64      59507.56      1415.72 o                         
  -2   2   6     111021.84     112893.38      2003.17 o                         
   0   2   6       2662.21       2723.08        99.35 o                         
   2   2   6       3938.04       4345.01       116.10 o                         
   4   2   6      36679.08      36637.25       578.20 o                         
   6   2   6      43809.47      45194.88       940.40 o                         
   8   2   6         35.65        -20.62       129.10 o                         
  10   2   6       9521.44       8672.88       272.01 o                         
  12   2   6      11864.48      12251.06       345.68 o                         
  14   2   6       9863.95       9791.43       638.83 o                         
  16   2   6      21079.45      21946.89       849.59 o                         
  18   2   6        738.12        396.73       416.20 o                         
  20   2   6        258.27       -135.03       415.29 o                         
  22   2   6       2998.94       4133.40       783.95 o                         
 -27   3   6        504.21       1401.90       711.63 o                         
 -25   3   6       2819.96       3454.27       484.52 o                         
 -23   3   6        103.99         18.11       320.74 o                         
 -21   3   6      13765.46      13940.40       719.38 o                         
 -19   3   6       8063.68       7411.84       312.46 o                         
 -17   3   6      61298.55      67062.62      1398.49 o                         
 -15   3   6      30109.94      31140.30       801.79 o                         
 -13   3   6      28574.51      28828.98       590.88 o                         
 -11   3   6      74880.73      73879.27      1259.68 o                         
  -9   3   6     150733.42     148709.44      3424.72 o                         
  -7   3   6      96004.60      95970.48      1737.67 o                         
  -5   3   6      22045.01      22101.23       719.72 o                         
  -3   3   6      11606.59      12040.67       305.04 o                         
  -1   3   6      26568.36      25315.17       547.73 o                         
   1   3   6      60583.80      58928.26      1015.11 o                         
   3   3   6       2139.21       2182.82       130.85 o                         
   5   3   6      10046.00      10454.35       264.43 o                         
   7   3   6      49704.02      51963.91      2295.64 o                         
   9   3   6        105.42         38.83       147.06 o                         
  11   3   6        316.15        244.61       141.86 o                         
  13   3   6      65340.14      72852.22      2397.57 o                         
  15   3   6      13521.44      13486.27       817.30 o                         
  17   3   6      13045.11      13900.50       552.67 o                         
  19   3   6          2.56       -174.21       739.57 o                         
  21   3   6       4240.05       4570.57       780.66 o                         
 -26   4   6        211.54        566.40       344.13 o                         
 -24   4   6         34.93       -271.70       271.70 o                         
 -22   4   6       1277.52       1018.66       405.90 o                         
 -20   4   6       8472.95       8808.77       379.05 o                         
 -18   4   6      13160.37      12299.52       399.08 o                         
 -16   4   6      14430.36      13105.40       442.77 o                         
 -14   4   6       9284.26       8725.66       261.57 o                         
 -12   4   6       1359.12       1332.71       130.81 o                         
 -10   4   6      92262.46      95469.92      1726.18 o                         
  -8   4   6       1520.65       1755.86       185.98 o                         
  -6   4   6       1289.57       1357.00       122.48 o                         
  -4   4   6      42857.98      43960.01      1108.05 o                         
  -2   4   6      64280.58      66281.52      1288.75 o                         
   0   4   6        147.69        296.41        76.56 o                         
   2   4   6     123318.78     131439.62      2289.40 o                         
   4   4   6      15356.28      14410.71       382.03 o                         
   6   4   6      45564.95      46912.51       794.26 o                         
   8   4   6      16490.93      15701.37       516.06 o                         
  10   4   6       7434.92       7177.84       372.88 o                         
  12   4   6      52192.10      56506.54      1461.65 o                         
  14   4   6      28315.98      30408.49       889.86 o                         
  16   4   6       8498.30       7720.77       403.39 o                         
  18   4   6       4418.41       4354.86       625.35 o                         
  20   4   6       1159.76        322.13       731.36 o                         
  22   4   6        208.21       1137.30       644.25 o                         
 -27   5   6        969.91        644.25       622.89 o                         
 -25   5   6      14719.93      15815.75       801.50 o                         
 -23   5   6        237.81         99.32       310.84 o                         
 -21   5   6        868.47        946.74       313.77 o                         
 -19   5   6       1543.42       1548.61       308.15 o                         
 -17   5   6      11328.16      10502.70       496.59 o                         
 -15   5   6      19665.02      19021.01       487.69 o                         
 -13   5   6         16.99        -38.68       123.83 o                         
 -11   5   6        895.87        926.32       148.52 o                         
  -9   5   6       4938.60       5070.57       241.56 o                         
  -7   5   6        637.25        929.51       222.27 o                         
  -5   5   6      32061.60      31934.51       684.26 o                         
  -3   5   6      22992.36      22952.24       528.08 o                         
  -1   5   6       6811.54       5681.10       201.76 o                         
   1   5   6      38426.32      38486.80       771.01 o                         
   3   5   6      13987.51      14259.89       353.80 o                         
   5   5   6     102601.05     107945.97      1769.02 o                         
   7   5   6      17826.00      17051.56       412.00 o                         
   9   5   6      15012.98      15334.92       437.23 o                         
  11   5   6       5218.11       4409.34       314.22 o                         
  13   5   6       5486.78       5311.55       468.78 o                         
  15   5   6       2684.57       1514.29       220.79 o                         
  17   5   6       2768.87       2948.48       415.09 o                         
  19   5   6        453.27        884.53       416.63 o                         
  21   5   6       4447.29       5094.84       874.34 o                         
 -26   6   6        413.24        580.15       580.15 o                         
 -24   6   6       5725.55       5987.78       451.97 o                         
 -22   6   6       5057.74       5463.62       522.83 o                         
 -20   6   6       2420.70       1617.74       268.98 o                         
 -18   6   6      12658.12      12020.03       706.59 o                         
 -16   6   6      17486.45      17574.19       746.12 o                         
 -14   6   6      17439.45      18049.39       486.23 o                         
 -12   6   6        179.52        -10.66       141.46 o                         
 -10   6   6      21614.79      23250.22       916.14 o                         
  -8   6   6      71251.55      78334.84      1486.65 o                         
  -6   6   6      33215.64      34656.54       736.04 o                         
  -4   6   6      42780.99      43726.52       890.03 o                         
  -2   6   6      18511.04      18526.32       457.47 o                         
   0   6   6       6716.75       6438.28       248.64 o                         
   2   6   6     122317.52     125764.11      2552.75 o                         
   4   6   6         91.13        191.56       130.94 o                         
   6   6   6      55792.61      57073.85      1241.32 o                         
   8   6   6        339.13        249.57        92.88 o                         
  10   6   6       3438.26       3256.14       208.69 o                         
  12   6   6      22416.14      21938.19       763.72 o                         
  14   6   6      24999.78      25212.34      1836.61 o                         
  16   6   6       1805.79       2060.95       450.32 o                         
  18   6   6          1.64       -401.84       401.84 o                         
  20   6   6         48.92          0.00       741.22 o                         
 -25   7   6        701.88       1525.17       686.98 o                         
 -23   7   6       2538.63       2145.91       489.76 o                         
 -21   7   6       8148.62       7482.52       606.43 o                         
 -19   7   6       5416.16       5904.50      1020.99 o                         
 -17   7   6        105.35        259.59       184.01 o                         
 -15   7   6       5188.08       4711.33       379.15 o                         
 -13   7   6       2382.50       2137.33       238.17 o                         
 -11   7   6       3316.10       2712.67       221.50 o                         
  -9   7   6      72328.15      75958.88      1578.97 o                         
  -7   7   6      11364.52      10587.40       375.52 o                         
  -5   7   6      37021.62      39890.29       947.21 o                         
  -3   7   6      10678.11       9808.29       404.69 o                         
  -1   7   6         77.27        156.06       101.20 o                         
   1   7   6      41646.42      43052.68       880.75 o                         
   3   7   6        325.54        532.31       152.82 o                         
   5   7   6      11389.23      12093.73       418.91 o                         
   7   7   6         38.08       -101.05       104.32 o                         
   9   7   6       3522.29       3597.50       435.84 o                         
  11   7   6       2220.09       2078.22       205.85 o                         
  13   7   6       3036.09       2968.61       165.95 o                         
  15   7   6       6219.95       5030.75       667.26 o                         
  17   7   6       3353.29       2226.94       578.51 o                         
  19   7   6       3957.54       3197.64       788.06 o                         
 -24   8   6       3238.23       3717.59      1032.12 o                         
 -22   8   6          7.88       -144.69       342.09 o                         
 -20   8   6       3624.14       3253.85       447.45 o                         
 -18   8   6       3852.78       3604.23       430.51 o                         
 -16   8   6       1838.11       1737.79       498.31 o                         
 -14   8   6      13965.31      13747.55       518.43 o                         
 -12   8   6      26307.79      27602.13       776.77 o                         
 -10   8   6       1655.45       1640.78       237.09 o                         
  -8   8   6        550.43        678.77       169.61 o                         
  -6   8   6      77972.28      83764.91      1602.07 o                         
  -4   8   6       9003.32       8827.54       352.74 o                         
  -2   8   6      18782.49      19117.98       733.74 o                         
   0   8   6       8200.56       8115.05       309.84 o                         
   2   8   6       3826.35       3652.13       224.01 o                         
   4   8   6        667.94        580.87       146.09 o                         
   6   8   6       1568.44       1710.44       333.05 o                         
   8   8   6       1151.63       1024.97       158.45 o                         
  10   8   6      29308.17      31204.59      1394.95 o                         
  12   8   6       5435.15       5520.37       734.82 o                         
  14   8   6      13624.79      14011.57       708.35 o                         
  16   8   6       1539.89        922.00       578.51 o                         
  18   8   6        535.73       -277.75       555.50 o                         
  20   8   6       8604.87       5781.82      1114.29 o                         
 -23   9   6         10.08        363.10       373.16 o                         
 -21   9   6       6383.95       6596.21       642.28 o                         
 -19   9   6         51.37        479.38       359.36 o                         
 -17   9   6      12025.66      13495.45       790.90 o                         
 -15   9   6       7123.26       6552.82       911.45 o                         
 -13   9   6       9632.93       9472.29       505.00 o                         
 -11   9   6         46.19          1.05       177.74 o                         
  -9   9   6       8392.68       8091.85       389.89 o                         
  -7   9   6        412.59        602.17       189.42 o                         
  -5   9   6       4815.60       4339.84       339.93 o                         
  -3   9   6      72848.58      79083.27      2277.58 o                         
  -1   9   6      38183.07      39003.12       877.95 o                         
   1   9   6       1872.36       1546.85       203.86 o                         
   3   9   6      11984.97      11673.09       418.52 o                         
   5   9   6      17845.81      18693.96       649.98 o                         
   7   9   6        851.14        819.82       156.12 o                         
   9   9   6       6043.16       5382.20       288.94 o                         
  11   9   6       7146.62       8095.31       370.03 o                         
  13   9   6       1565.41        717.55       575.22 o                         
  15   9   6        742.53       -106.83       386.22 o                         
  17   9   6       1707.00       1027.19       685.34 o                         
  19   9   6       2482.66       2026.43       724.78 o                         
 -22  10   6       3306.26       2961.52       528.48 o                         
 -20  10   6         17.40        -93.25       306.77 o                         
 -18  10   6        166.20         66.60       288.74 o                         
 -16  10   6       1021.56        514.72       312.33 o                         
 -14  10   6       1155.33        890.23       282.14 o                         
 -12  10   6      10734.45      11426.98       563.96 o                         
 -10  10   6       4752.75       3854.70       352.77 o                         
  -8  10   6       1091.90        833.09       220.88 o                         
  -6  10   6        580.73        675.90       207.68 o                         
  -4  10   6         92.26        141.41       226.54 o                         
  -2  10   6       1587.99       1663.82       264.26 o                         
   0  10   6       5769.90       5667.04       330.73 o                         
   2  10   6       6839.08       5816.05       321.10 o                         
   4  10   6        539.82       1069.13       242.05 o                         
   6  10   6        607.40        927.68       236.26 o                         
   8  10   6       2491.86       3528.55       316.21 o                         
  10  10   6        372.57        330.62       207.02 o                         
  12  10   6         90.10       -108.13       261.51 o                         
  14  10   6       1129.16        258.03       581.80 o                         
  16  10   6         10.81        450.32       493.05 o                         
  18  10   6       1607.97       2136.55       833.25 o                         
 -21  11   6      18330.71      18032.46      1835.79 o                         
 -19  11   6        580.68        284.25      1253.99 o                         
 -17  11   6       5421.64       6672.99       672.76 o                         
 -15  11   6      17679.25      20937.40      1029.69 o                         
 -13  11   6       6959.77       6412.41       625.64 o                         
 -11  11   6        272.56         91.58       353.54 o                         
  -9  11   6       2219.92       1793.21       473.36 o                         
  -7  11   6        539.13        721.92       289.36 o                         
  -5  11   6       1661.39       1172.10       319.24 o                         
  -3  11   6       1314.18       1241.20       250.48 o                         
  -1  11   6      37828.20      38305.93      1118.16 o                         
   1  11   6        326.43        702.84       247.44 o                         
   3  11   6       9931.60       9878.57       498.67 o                         
   5  11   6       6759.28       6959.93       773.14 o                         
   7  11   6       5028.35       4924.56       390.51 o                         
   9  11   6      15655.99      16838.21       679.40 o                         
  11  11   6       2718.78       1637.31       365.44 o                         
  13  11   6        250.87        345.13       733.00 o                         
  15  11   6        611.95        407.59       731.36 o                         
 -20  12   6        304.79       -103.35       403.43 o                         
 -18  12   6        182.78        -10.95       412.61 o                         
 -16  12   6       1193.81       1940.89      1206.33 o                         
 -14  12   6        384.06        180.69       566.18 o                         
 -12  12   6       1328.14       1878.98       463.08 o                         
 -10  12   6       7165.31       6342.50       608.93 o                         
  -8  12   6        419.87       -181.02       433.72 o                         
  -6  12   6       5039.41       4638.71       608.09 o                         
  -4  12   6       6616.22       6442.74       678.35 o                         
  -2  12   6       2029.84       2497.28      1191.54 o                         
   0  12   6        339.28        686.86       288.00 o                         
   2  12   6        985.68        225.08       461.35 o                         
   4  12   6       2410.35       1720.70       800.38 o                         
   6  12   6       2003.01       1266.08       338.86 o                         
   8  12   6       9446.35      10302.51      1410.94 o                         
  10  12   6       5241.27       5690.73       604.81 o                         
  12  12   6        180.82        366.50       820.11 o                         
  14  12   6       7884.78       6628.23      1097.86 o                         
 -17  13   6         66.68        812.72       894.88 o                         
 -15  13   6        772.71       1081.79       499.34 o                         
 -13  13   6       1373.41       1357.12       466.54 o                         
 -11  13   6       1355.46       2058.97       720.67 o                         
  -9  13   6          7.38        645.56       370.42 o                         
  -7  13   6       2237.07       2102.73       393.41 o                         
  -5  13   6         59.74        244.31       494.80 o                         
  -3  13   6        807.13        508.22       387.78 o                         
  -1  13   6      24296.25      27378.47      1368.97 o                         
   1  13   6        171.24        111.38       371.98 o                         
   3  13   6         90.71         95.13       354.17 o                         
   5  13   6       8248.70       8554.78      1326.30 o                         
   7  13   6        375.98        700.04       684.52 o                         
   9  13   6      12973.95      14062.67       949.26 o                         
  11  13   6         80.45         42.73       885.85 o                         
  13  13   6       1065.74       1745.39       948.30 o                         
 -16  14   6        450.60       -713.28       734.64 o                         
 -14  14   6       2966.54       2442.69       526.40 o                         
 -12  14   6      14747.72      16340.92      1034.77 o                         
 -10  14   6       1804.99       2108.65       442.07 o                         
  -8  14   6        796.40        778.06       407.27 o                         
  -6  14   6      12973.61      15619.14      1098.68 o                         
  -4  14   6       1249.93        728.03       445.96 o                         
  -2  14   6      34941.01      41993.86      1832.03 o                         
   0  14   6         19.90        176.96       427.19 o                         
   2  14   6        231.92       -253.83       437.33 o                         
   4  14   6        709.96       1207.69       804.49 o                         
   6  14   6        758.40        866.64       419.16 o                         
   8  14   6       1384.51       1128.77       512.30 o                         
  10  14   6       8108.18       7761.43       720.56 o                         
 -11  15   6        111.17       -111.81       541.98 o                         
  -9  15   6       2515.45       2255.95       590.23 o                         
  -7  15   6         22.56         58.59       417.35 o                         
  -5  15   6        544.38       1126.90       779.02 o                         
  -3  15   6         26.70        608.34       402.37 o                         
  -1  15   6      10390.22      10587.66      1593.37 o                         
   1  15   6          1.78         54.35       439.27 o                         
   3  15   6         28.27        539.45       471.47 o                         
   5  15   6       3702.53       4405.43       734.96 o                         
   7  15   6        284.57        551.00       635.38 o                         
  -8  16   6        817.03       1184.67      1117.58 o                         
  -6  16   6       5306.25       5586.28       788.56 o                         
  -4  16   6         20.63        116.68       454.38 o                         
  -2  16   6        218.03        203.73       499.56 o                         
   0  16   6        533.57       1393.56       591.78 o                         
   2  16   6       1008.59        447.03       744.50 o                         
 -27   1   7        230.08         40.61       388.69 o                         
 -25   1   7       4433.44       4371.50       357.35 o                         
 -23   1   7       6249.88       6463.60       383.92 o                         
 -21   1   7       5190.94       4498.64       262.10 o                         
 -19   1   7      14223.66      13920.34       435.33 o                         
 -17   1   7       2128.55       2118.38       152.18 o                         
 -15   1   7      15947.25      15382.74       366.34 o                         
 -13   1   7       2113.58       2221.62       165.55 o                         
 -11   1   7      50414.95      51167.24      1035.31 o                         
  -9   1   7       2109.92       2424.36       150.92 o                         
  -7   1   7       5785.83       5000.80       206.62 o                         
  -5   1   7      27617.72      27719.49       477.53 o                         
  -3   1   7      19495.93      19854.47       351.15 o                         
  -1   1   7       1799.10       1389.33        71.06 o                         
   1   1   7      30759.38      28658.15       459.98 o                         
   3   1   7        457.11        417.11        64.10 o                         
   5   1   7      27089.19      24213.21       378.34 o                         
   7   1   7        294.81         85.88       151.41 o                         
   9   1   7      69290.82      74379.69      2452.84 o                         
  11   1   7       7135.61       6582.48       229.33 o                         
  13   1   7       3023.88       3059.37       264.02 o                         
  15   1   7      30457.65      33110.77       901.42 o                         
  17   1   7      15405.70      15465.75      1590.28 o                         
  19   1   7       1426.92       2338.55       668.90 o                         
  21   1   7        492.57        919.60       754.37 o                         
  23   1   7       1185.02       1508.69       560.46 o                         
 -28   2   7        473.88       -647.54       647.54 o                         
 -26   2   7        407.39        697.75       314.94 o                         
 -24   2   7       5241.62       6175.72       660.60 o                         
 -22   2   7        108.20        -79.66       161.06 o                         
 -20   2   7      14448.62      12990.12       622.40 o                         
 -18   2   7       2193.10       2304.22       176.76 o                         
 -16   2   7       6680.31       6096.61       279.76 o                         
 -14   2   7        120.95        136.32       116.52 o                         
 -12   2   7        559.54        414.78        88.02 o                         
 -10   2   7       6998.68       5039.65       205.89 o                         
  -8   2   7      36079.06      35628.10       736.81 o                         
  -6   2   7     123271.88     126267.12      2229.64 o                         
  -4   2   7       2063.18       1843.97       173.89 o                         
  -2   2   7      10869.64      11162.41       251.36 o                         
   0   2   7        643.33        680.35        65.25 o                         
   2   2   7       5927.58       5708.30       144.24 o                         
   4   2   7       2636.11       2809.45        85.64 o                         
   6   2   7       8261.19       7562.03       238.60 o                         
   8   2   7       4179.47       3838.09       225.87 o                         
  10   2   7      13760.00      14378.32       389.01 o                         
  12   2   7        393.86        493.62       128.10 o                         
  14   2   7      19238.62      21650.47       690.82 o                         
  16   2   7      32042.43      35336.79       891.15 o                         
  18   2   7       6564.36       7868.21      2046.15 o                         
  20   2   7      10575.97      12296.67       951.71 o                         
  22   2   7       1502.11       2844.89       999.25 o                         
 -27   3   7        109.85       -272.37       424.86 o                         
 -25   3   7         77.40        108.65       246.03 o                         
 -23   3   7       9255.42      10093.51       817.95 o                         
 -21   3   7        542.79        601.33       182.42 o                         
 -19   3   7        125.34       -106.60       183.39 o                         
 -17   3   7       4586.46       4230.82       384.06 o                         
 -15   3   7      10027.86       9402.47       271.20 o                         
 -13   3   7          1.76         61.65       106.55 o                         
 -11   3   7      11343.19      11179.27       288.87 o                         
  -9   3   7      19725.51      17924.28       439.96 o                         
  -7   3   7       1716.20       1719.19       142.06 o                         
  -5   3   7      49606.09      50461.75      1082.01 o                         
  -3   3   7     103879.37     109088.39      2041.26 o                         
  -1   3   7       5882.80       5231.84       216.34 o                         
   1   3   7       6214.45       5747.55       182.57 o                         
   3   3   7      74329.79      76015.86      1227.53 o                         
   5   3   7       2684.52       2284.45        90.39 o                         
   7   3   7      38150.15      39630.64      1753.88 o                         
   9   3   7        171.53        386.70       120.61 o                         
  11   3   7          3.91        316.83       123.30 o                         
  13   3   7       4480.52       3714.83       364.58 o                         
  15   3   7       2259.68       1944.42       212.71 o                         
  17   3   7       5829.15       5043.25       383.52 o                         
  19   3   7       1123.78        -42.73       890.78 o                         
  21   3   7          3.18       -238.31       583.44 o                         
 -28   4   7       2487.41       1336.16       667.26 o                         
 -26   4   7       8876.34       9440.29       852.24 o                         
 -24   4   7       1898.89       1757.29       277.43 o                         
 -22   4   7      34735.72      37434.59      1108.28 o                         
 -20   4   7      13265.23      13173.36       814.85 o                         
 -18   4   7      18704.01      18603.69       530.58 o                         
 -16   4   7       9715.68       8424.49       292.06 o                         
 -14   4   7        395.04        123.92       117.59 o                         
 -12   4   7       5736.61       5362.15       221.98 o                         
 -10   4   7        104.54        219.28       106.85 o                         
  -8   4   7       6300.79       5267.12       244.81 o                         
  -6   4   7     222694.72     234646.41      3977.49 o                         
  -4   4   7      28453.88      29760.38       633.80 o                         
  -2   4   7       1221.04       1034.36        98.32 o                         
   0   4   7     179875.31     198403.92      3462.24 o                         
   2   4   7       2730.20       2352.63       115.53 o                         
   4   4   7     104782.82     109975.20      1764.93 o                         
   6   4   7        300.13        288.29       112.48 o                         
   8   4   7        190.44        186.43       171.83 o                         
  10   4   7       6281.77       5579.29       307.12 o                         
  12   4   7       3708.05       3070.17       226.56 o                         
  14   4   7        300.66        108.57       187.61 o                         
  16   4   7       3625.38       3212.66       272.72 o                         
  18   4   7       4963.90       4829.25      1007.46 o                         
  20   4   7       1235.61        622.89       558.79 o                         
  22   4   7         30.52        213.65       900.64 o                         
 -27   5   7         50.10        451.96       624.53 o                         
 -25   5   7        628.31        608.33       295.73 o                         
 -23   5   7       7408.62       7188.30       485.69 o                         
 -21   5   7       9027.04       8920.51       594.46 o                         
 -19   5   7      25010.07      26234.47       730.30 o                         
 -17   5   7      27814.58      27781.03       694.45 o                         
 -15   5   7         26.12        187.92       195.03 o                         
 -13   5   7      14770.26      13609.32       583.79 o                         
 -11   5   7      13586.07      12335.34       371.31 o                         
  -9   5   7      17559.87      16907.77       600.72 o                         
  -7   5   7     106412.63     115360.11      2123.60 o                         
  -5   5   7     150171.77     152975.25      2686.78 o                         
  -3   5   7      13536.92      14139.80       359.98 o                         
  -1   5   7       1509.12       1792.69       130.16 o                         
   1   5   7     109658.97     113007.10      2360.98 o                         
   3   5   7         42.88         51.37        89.08 o                         
   5   5   7     176737.14     188338.77      2929.55 o                         
   7   5   7       6060.16       6210.08       177.47 o                         
   9   5   7        745.22        608.55       349.52 o                         
  11   5   7      56025.97      60591.79      3232.43 o                         
  13   5   7        748.39        788.46       218.11 o                         
  15   5   7         30.52       -247.68       247.68 o                         
  17   5   7       1150.47       1123.42       329.52 o                         
  19   5   7       5488.90       6149.97       961.45 o                         
  21   5   7        196.67       -277.75       532.49 o                         
 -26   6   7       1788.70       2945.15       731.36 o                         
 -24   6   7      10410.91      12513.28       841.87 o                         
 -22   6   7          0.58        -27.11       299.28 o                         
 -20   6   7       3231.80       2469.40       637.81 o                         
 -18   6   7        813.88        344.91       319.03 o                         
 -16   6   7       8472.19       8313.56       328.57 o                         
 -14   6   7      67595.42      75419.55      1652.63 o                         
 -12   6   7       1022.63        946.24       198.75 o                         
 -10   6   7        845.48        649.33       157.51 o                         
  -8   6   7        503.82        651.77       278.49 o                         
  -6   6   7       7909.35       7153.52       455.22 o                         
  -4   6   7      57208.43      58623.23      1133.02 o                         
  -2   6   7      23996.14      24967.01       632.66 o                         
   0   6   7       2272.83       2006.99       186.93 o                         
   2   6   7       1591.68       1694.86       207.80 o                         
   4   6   7       1422.59       1597.07       131.34 o                         
   6   6   7      24195.69      25757.95       621.96 o                         
   8   6   7      27897.86      29657.77       603.03 o                         
  10   6   7       9390.34      10508.40       292.55 o                         
  12   6   7       7618.06       7449.87       446.28 o                         
  14   6   7        136.71       -193.18       290.90 o                         
  16   6   7         57.34        -22.74       270.87 o                         
  18   6   7       9602.69       9233.17      1083.06 o                         
  20   6   7       5962.84       4005.20       974.59 o                         
 -25   7   7       5232.44       5345.99       757.65 o                         
 -23   7   7       1103.95       1524.76       501.27 o                         
 -21   7   7       3773.64       4134.94       525.52 o                         
 -19   7   7        202.08         18.13       357.17 o                         
 -17   7   7      21236.93      20733.46       643.24 o                         
 -15   7   7      27889.24      28079.09       793.80 o                         
 -13   7   7      52377.91      55570.04      1252.95 o                         
 -11   7   7      30249.35      30115.42       969.27 o                         
  -9   7   7         97.24         96.59       144.03 o                         
  -7   7   7     114802.16     123818.34      2373.94 o                         
  -5   7   7       8088.46       7196.87       306.21 o                         
  -3   7   7      56992.31      59258.88      1173.13 o                         
  -1   7   7        378.62        357.09       133.65 o                         
   1   7   7        890.16       1083.61       133.73 o                         
   3   7   7      11212.72      11716.48       324.59 o                         
   5   7   7       5152.64       4944.02       247.88 o                         
   7   7   7       2493.34       2526.73       314.80 o                         
   9   7   7      57720.86      62934.98      1202.65 o                         
  11   7   7          6.28         -4.72       125.96 o                         
  13   7   7      19415.59      20496.06      1234.27 o                         
  15   7   7      15361.26      16216.39      1250.70 o                         
  17   7   7        245.56       -322.13       322.13 o                         
  19   7   7       6727.91       6462.23      1161.95 o                         
 -24   8   7         16.25        258.22       428.95 o                         
 -22   8   7       1221.25        841.77       829.97 o                         
 -20   8   7      13182.09      12001.45      1249.06 o                         
 -18   8   7      15817.84      15054.74      1106.66 o                         
 -16   8   7       6018.62       5793.38       469.69 o                         
 -14   8   7      19699.32      19906.69      1327.71 o                         
 -12   8   7        773.55        910.38       223.86 o                         
 -10   8   7      43863.61      46899.21      1462.21 o                         
  -8   8   7       7215.06       6901.85       320.19 o                         
  -6   8   7      18454.60      18179.40       522.72 o                         
  -4   8   7      18865.62      18398.34       540.15 o                         
  -2   8   7       2933.17       2978.41       218.55 o                         
   0   8   7       9027.56       8594.33       403.51 o                         
   2   8   7        128.04        -26.46       120.45 o                         
   4   8   7        222.22        249.84       145.79 o                         
   6   8   7        944.83        801.65       155.83 o                         
   8   8   7        662.20        404.63       144.92 o                         
  10   8   7      10161.46      10272.47       363.65 o                         
  12   8   7        743.26        950.91       181.06 o                         
  14   8   7       1034.66        647.54       539.07 o                         
  16   8   7       9254.23       9320.27       945.01 o                         
  18   8   7       3350.48       2501.40       598.23 o                         
 -23   9   7       2145.59       2369.77       510.15 o                         
 -21   9   7        414.44         11.63       465.79 o                         
 -19   9   7        105.37       -422.38       422.38 o                         
 -17   9   7       8696.38       8031.28      1053.48 o                         
 -15   9   7         66.36       -237.03       237.03 o                         
 -13   9   7       5121.22       4903.08       365.43 o                         
 -11   9   7        653.03         47.49       210.84 o                         
  -9   9   7       2325.13       1781.65       238.07 o                         
  -7   9   7          2.79        177.69       177.96 o                         
  -5   9   7       3302.84       2986.39       268.73 o                         
  -3   9   7      43324.53      46463.52       972.74 o                         
  -1   9   7       1801.72       1583.09       308.38 o                         
   1   9   7      12810.17      13209.46       405.05 o                         
   3   9   7       3921.13       4077.17       281.23 o                         
   5   9   7        282.33        307.36       168.05 o                         
   7   9   7       1270.68       1414.81       283.00 o                         
   9   9   7       2842.50       2581.00       215.20 o                         
  11   9   7        265.24        207.08       156.38 o                         
  13   9   7       3491.70       3132.91       387.04 o                         
  15   9   7        600.37        193.93       409.23 o                         
  17   9   7       1618.44        834.90       663.97 o                         
 -22  10   7      20282.35      23563.89      1350.10 o                         
 -20  10   7         93.80        969.26       498.57 o                         
 -18  10   7       4442.44       3896.64       996.78 o                         
 -16  10   7      14963.10      16291.92       919.33 o                         
 -14  10   7          3.84       -594.21       779.84 o                         
 -12  10   7       7579.79       6998.11       485.15 o                         
 -10  10   7       1956.12       1503.50       324.21 o                         
  -8  10   7      20932.14      21110.80       793.73 o                         
  -6  10   7       4915.62       4733.64       317.03 o                         
  -4  10   7       1316.36       1194.11       224.41 o                         
  -2  10   7      58680.67      66345.70      1608.74 o                         
   0  10   7        902.16        707.07       251.35 o                         
   2  10   7      47934.43      53125.76      1664.65 o                         
   4  10   7      15334.93      16174.75       612.78 o                         
   6  10   7        847.16        460.07       359.07 o                         
   8  10   7      32147.63      36877.33      1580.37 o                         
  10  10   7       1447.15       1028.93       230.91 o                         
  12  10   7        269.80       -154.62       245.91 o                         
  14  10   7          4.14        603.16       688.63 o                         
  16  10   7        224.08         85.46       493.05 o                         
 -21  11   7        221.58       -173.74       666.44 o                         
 -19  11   7       1730.50       2208.85       562.40 o                         
 -17  11   7        490.30       2016.57       693.56 o                         
 -15  11   7       2634.24       2530.95       477.62 o                         
 -13  11   7       3568.20       3416.34       477.71 o                         
 -11  11   7         76.70        -40.92       603.99 o                         
  -9  11   7       1570.68       1430.81       462.64 o                         
  -7  11   7        198.96        416.68       263.53 o                         
  -5  11   7       9631.95       8568.86      1186.61 o                         
  -3  11   7         15.54         56.39       295.25 o                         
  -1  11   7        582.71       1139.74       403.06 o                         
   1  11   7       7566.77       7977.79       484.94 o                         
   3  11   7        178.62        166.96       252.23 o                         
   5  11   7      12335.26      12950.21       661.12 o                         
   7  11   7       3521.38       3595.52       316.46 o                         
   9  11   7       1440.98        985.12       433.88 o                         
  11  11   7         12.77        192.84       622.89 o                         
  13  11   7          7.70       -108.47       474.97 o                         
  15  11   7       1501.80       1181.67       816.82 o                         
 -20  12   7       4191.82       4753.09      1194.00 o                         
 -18  12   7       2598.54       2805.83      1177.57 o                         
 -16  12   7       3050.91       2607.63       609.20 o                         
 -14  12   7      13589.42      15987.70      1033.50 o                         
 -12  12   7       1538.59       1753.73       706.70 o                         
 -10  12   7       5543.09       5058.92       607.27 o                         
  -8  12   7        161.68       -425.94       425.94 o                         
  -6  12   7       5417.29       5149.64       531.72 o                         
  -4  12   7       4011.25       2936.67       390.15 o                         
  -2  12   7      19625.29      20944.29      1001.02 o                         
   0  12   7         22.52         33.28       386.33 o                         
   2  12   7       7509.55       7389.81       573.30 o                         
   4  12   7        374.72       -277.70       301.50 o                         
   6  12   7       8398.57       9684.79       694.61 o                         
   8  12   7      14525.76      16550.77       959.84 o                         
  10  12   7       4602.68       4640.10      1631.17 o                         
  12  12   7        277.07        108.47       540.71 o                         
  14  12   7         11.63       -106.83       581.80 o                         
 -17  13   7       1351.17        995.53       780.66 o                         
 -15  13   7       1286.94       1145.27      1051.02 o                         
 -13  13   7      10174.32      10269.33       867.67 o                         
 -11  13   7      11519.35      11064.41       894.52 o                         
  -9  13   7       1747.02        876.36       433.63 o                         
  -7  13   7       5773.82       5940.94       514.67 o                         
  -5  13   7       1696.95       2116.72       644.23 o                         
  -3  13   7       7461.99       7662.42       775.73 o                         
  -1  13   7       1119.72        755.32       330.30 o                         
   1  13   7        246.80       -204.78       410.05 o                         
   3  13   7        939.85        611.52       606.45 o                         
   5  13   7        392.13        765.07       392.90 o                         
   7  13   7       1968.78       1306.64       401.26 o                         
   9  13   7      16250.71      18069.61      1170.66 o                         
  11  13   7        224.69       -540.71       626.17 o                         
 -16  14   7        506.67       -631.10       884.20 o                         
 -14  14   7         39.92        210.72       661.51 o                         
 -12  14   7        402.90        939.44       576.18 o                         
 -10  14   7        410.33        288.02       439.65 o                         
  -8  14   7       3441.84       2702.73       489.41 o                         
  -6  14   7        399.52        929.45       448.84 o                         
  -4  14   7        558.70       1019.36      1009.93 o                         
  -2  14   7       1057.58       2565.04       622.97 o                         
   0  14   7       1944.93       1711.74       437.56 o                         
   2  14   7        440.97        406.78       673.83 o                         
   4  14   7        128.59        578.32       467.42 o                         
   6  14   7        987.92       1033.42       657.40 o                         
   8  14   7        255.99        581.02       790.52 o                         
  10  14   7          4.06        562.08       691.91 o                         
 -11  15   7       3702.84       3456.40       637.90 o                         
  -9  15   7       3216.59       2849.63       597.14 o                         
  -7  15   7       3714.32       3764.91       687.02 o                         
  -5  15   7         69.94       -207.73       504.49 o                         
  -3  15   7      11394.44      12864.43      1779.91 o                         
  -1  15   7         41.45        333.88       620.53 o                         
   1  15   7       1500.25       1458.43       576.38 o                         
   3  15   7        354.66       1012.72       601.00 o                         
   5  15   7         51.87        821.35       510.91 o                         
   7  15   7        474.82        611.84       438.38 o                         
  -6  16   7          5.98        613.14       502.00 o                         
  -4  16   7         31.16        252.67       699.31 o                         
  -2  16   7      11149.86      11061.83      2255.70 o                         
   0  16   7       1852.28       1479.40       742.59 o                         
 -28   0   8       7919.07       6820.51       885.85 o                         
 -26   0   8        595.59        172.57       428.95 o                         
 -24   0   8       6175.23       6993.08       792.17 o                         
 -22   0   8      14329.30      14428.03       766.13 o                         
 -20   0   8      98634.79     114611.73      2767.35 o                         
 -18   0   8       3603.41       3611.39       237.32 o                         
 -16   0   8      10203.70       9623.19       340.45 o                         
 -14   0   8       1375.25       1018.80       115.52 o                         
 -12   0   8      49491.72      51323.28      1413.10 o                         
 -10   0   8      65997.16      71824.41      2782.44 o                         
  -8   0   8        111.95        167.56       113.48 o                         
  -6   0   8       1942.91       1660.11       103.01 o                         
  -4   0   8      23222.83      22528.53       487.01 o                         
  -2   0   8     134259.80     136229.98      2417.54 o                         
   0   0   8      82211.49      81871.93      1638.94 o                         
   2   0   8       1360.50       1173.26       130.59 o                         
   4   0   8     160038.23     158734.33      3188.16 o                         
   6   0   8        331.78         98.86       148.04 o                         
   8   0   8     135870.97     142965.59      4395.31 o                         
  10   0   8      87378.88      93662.47      1810.88 o                         
  12   0   8       3071.70       3331.37       603.16 o                         
  14   0   8      29059.43      30846.81      1648.43 o                         
  16   0   8       2791.91       3499.01       708.35 o                         
  18   0   8       1561.42        948.30       529.21 o                         
  20   0   8         45.92        -65.74       483.19 o                         
  22   0   8        470.55        764.23       851.33 o                         
 -29   1   8         88.87        302.40       734.64 o                         
 -27   1   8       5579.31       4048.80       527.46 o                         
 -25   1   8         38.26         35.19       351.96 o                         
 -23   1   8        802.13        598.60       211.88 o                         
 -21   1   8      20702.28      20751.91       868.48 o                         
 -19   1   8       7686.60       7047.98       271.71 o                         
 -17   1   8      24932.80      25461.82       559.94 o                         
 -15   1   8       5750.67       4728.20       274.97 o                         
 -13   1   8       4231.39       3607.32       198.52 o                         
 -11   1   8       8391.57       7891.99       405.67 o                         
  -9   1   8        496.77        488.39       106.34 o                         
  -7   1   8       6370.61       5572.35       173.83 o                         
  -5   1   8        439.93        261.70        51.58 o                         
  -3   1   8     476310.34     487718.41      7418.94 o                         
  -1   1   8      69522.01      69484.55      1008.47 o                         
   1   1   8       2774.20       2593.77       109.00 o                         
   3   1   8      51224.50      49640.95       722.17 o                         
   5   1   8      13122.39      12938.18       318.93 o                         
   7   1   8      13584.14      12537.46       350.47 o                         
   9   1   8        290.93        313.34        85.57 o                         
  11   1   8        828.47        522.57       100.33 o                         
  13   1   8        339.09         13.98       121.69 o                         
  15   1   8         85.20         49.19       131.18 o                         
  17   1   8       3008.27       3053.53       492.51 o                         
  19   1   8       6888.82       7427.29       667.17 o                         
  21   1   8        462.85        926.83       498.56 o                         
 -28   2   8         16.89       1031.63       522.27 o                         
 -26   2   8        832.28       1216.22       254.40 o                         
 -24   2   8         15.73        251.84       237.50 o                         
 -22   2   8       1368.24       1342.88       333.77 o                         
 -20   2   8        529.11        596.30       157.70 o                         
 -18   2   8      40777.99      42185.40       881.01 o                         
 -16   2   8      17770.67      17373.47       472.84 o                         
 -14   2   8       1391.80       1301.98       165.01 o                         
 -12   2   8     235609.52     246399.86      8320.21 o                         
 -10   2   8       3937.70       3598.70       130.03 o                         
  -8   2   8     162027.91     169662.08      2941.24 o                         
  -6   2   8     118424.80     120963.06      2147.56 o                         
  -4   2   8        707.06        649.27        95.00 o                         
  -2   2   8     119449.48     123825.74      1978.75 o                         
   0   2   8       2900.71       3143.57       116.90 o                         
   2   2   8        960.83        908.50        69.95 o                         
   4   2   8       9585.32       8897.75       305.88 o                         
   6   2   8      16699.95      17138.22       421.63 o                         
   8   2   8       6232.60       5308.34       204.89 o                         
  10   2   8       3084.58       2603.11       167.77 o                         
  12   2   8      15887.92      15748.22       565.12 o                         
  14   2   8      36057.47      40133.86      1040.20 o                         
  16   2   8       6161.23       6716.81       667.87 o                         
  18   2   8       4306.29       3696.30       546.36 o                         
  20   2   8         32.52        -65.28       535.78 o                         
 -27   3   8       3550.24       5404.10       617.45 o                         
 -25   3   8         12.14        184.04       256.33 o                         
 -23   3   8        435.74        704.36       230.35 o                         
 -21   3   8      12165.49      11665.96       545.60 o                         
 -19   3   8      22074.28      22904.97       694.73 o                         
 -17   3   8       2663.74       2202.93       217.11 o                         
 -15   3   8       4484.29       3933.95       265.65 o                         
 -13   3   8       7557.01       6567.68       247.62 o                         
 -11   3   8      38897.40      37358.05      1741.42 o                         
  -9   3   8      60082.39      59973.16      1276.71 o                         
  -7   3   8     158090.06     165396.20      2828.03 o                         
  -5   3   8       1063.20       1042.54       114.97 o                         
  -3   3   8      34537.54      35337.92       734.03 o                         
  -1   3   8     124987.22     128861.73      2028.21 o                         
   1   3   8      24281.50      24390.65       523.83 o                         
   3   3   8     105471.39     113050.81      1914.56 o                         
   5   3   8      33422.32      33556.36       580.82 o                         
   7   3   8       6232.59       5824.55       440.45 o                         
   9   3   8       1591.66       1270.01       134.77 o                         
  11   3   8       7415.20       6928.41       337.63 o                         
  13   3   8       9150.84       8882.85       601.05 o                         
  15   3   8      31681.71      35209.11      1073.36 o                         
  17   3   8      12318.04      12803.20       679.16 o                         
  19   3   8      14114.84      15442.30      1497.23 o                         
  21   3   8       1750.77       3715.95      1015.68 o                         
 -28   4   8         14.18       -345.13       581.80 o                         
 -26   4   8       1144.22        747.35       461.08 o                         
 -24   4   8      15422.73      17554.19       734.39 o                         
 -22   4   8       1517.80       2641.01       592.48 o                         
 -20   4   8      11338.78      10645.55       620.80 o                         
 -18   4   8      21080.41      21552.98       588.39 o                         
 -16   4   8        312.18        133.37       133.64 o                         
 -14   4   8      10290.48       9417.44       367.18 o                         
 -12   4   8      10073.96       9521.44       323.62 o                         
 -10   4   8      44893.57      44835.42       943.03 o                         
  -8   4   8      19351.05      18256.93       430.43 o                         
  -6   4   8      25462.38      25390.74       558.24 o                         
  -4   4   8      20651.19      20482.60       479.54 o                         
  -2   4   8       5399.89       5976.11       271.85 o                         
   0   4   8      22182.86      20435.15       425.89 o                         
   2   4   8      13146.82      12589.94       301.40 o                         
   4   4   8      30483.65      31990.60       588.01 o                         
   6   4   8     108623.73     115684.95      1805.45 o                         
   8   4   8       7324.52       6598.52       346.86 o                         
  10   4   8      12782.27      12745.73       676.46 o                         
  12   4   8       7939.46       7044.37       321.42 o                         
  14   4   8       5287.17       4564.31       299.88 o                         
  16   4   8      10687.61      10907.04       600.36 o                         
  18   4   8         75.51        711.63       754.37 o                         
  20   4   8       1454.86       1203.04       989.39 o                         
 -27   5   8       9516.44       8066.29      1076.49 o                         
 -25   5   8        998.79        762.27       331.29 o                         
 -23   5   8      17330.04      18314.19       928.32 o                         
 -21   5   8       1472.02       1078.41       282.64 o                         
 -19   5   8      15465.77      15285.87       863.03 o                         
 -17   5   8      17250.24      16239.01       483.45 o                         
 -15   5   8      18875.96      18998.95       484.56 o                         
 -13   5   8      24316.13      22514.15       624.47 o                         
 -11   5   8       4475.39       4099.41       219.90 o                         
  -9   5   8        686.99        453.69       148.59 o                         
  -7   5   8      19334.64      18851.20       513.10 o                         
  -5   5   8      25229.65      24185.67       544.22 o                         
  -3   5   8       7298.92       5909.55       226.00 o                         
  -1   5   8       4295.39       3886.23       195.18 o                         
   1   5   8      39028.00      38287.52       800.17 o                         
   3   5   8      63657.67      65951.73      1026.91 o                         
   5   5   8       9199.48       8983.65       243.50 o                         
   7   5   8      24984.58      25855.04       492.64 o                         
   9   5   8      12496.70      11184.01       478.08 o                         
  11   5   8      19808.38      20499.35      1243.09 o                         
  13   5   8        628.37        718.31       263.67 o                         
  15   5   8         46.57        -64.82       302.80 o                         
  17   5   8        639.69        253.62       228.45 o                         
  19   5   8        579.80         21.37       790.52 o                         
  21   5   8       1281.54       2024.79       703.42 o                         
 -26   6   8      10603.09      11358.73       854.90 o                         
 -24   6   8       1341.05        468.46       524.28 o                         
 -22   6   8         20.49         66.20       455.25 o                         
 -20   6   8      15376.41      15394.24       914.30 o                         
 -18   6   8      23514.39      22870.31      1323.44 o                         
 -16   6   8      47696.01      49519.82      1071.81 o                         
 -14   6   8       3327.55       3205.23       293.68 o                         
 -12   6   8      11828.27      11972.37       411.91 o                         
 -10   6   8       2588.58       2593.37       196.41 o                         
  -8   6   8      78655.21      86830.98      1649.33 o                         
  -6   6   8       2646.65       2476.49       181.07 o                         
  -4   6   8       3543.58       3943.76       214.91 o                         
  -2   6   8       5005.67       4545.18       211.51 o                         
   0   6   8        863.19        852.36       133.60 o                         
   2   6   8        466.80        223.17       118.67 o                         
   4   6   8     123574.91     135340.77      2232.85 o                         
   6   6   8        278.75        480.10        95.49 o                         
   8   6   8        469.75        402.97       165.80 o                         
  10   6   8       7401.40       7608.57       661.44 o                         
  12   6   8      12892.96      13056.05       629.69 o                         
  14   6   8       2781.66       2294.32       432.24 o                         
  16   6   8       1293.93       1259.68       483.19 o                         
  18   6   8       2521.13       1466.00       616.31 o                         
  20   6   8       1191.53        233.38       848.04 o                         
 -25   7   8         30.81       -109.54       972.95 o                         
 -23   7   8        280.85        204.38       450.01 o                         
 -21   7   8       5477.35       5802.82       714.10 o                         
 -19   7   8       1958.03       1421.75       322.65 o                         
 -17   7   8      11842.05      11132.47       651.88 o                         
 -15   7   8       4686.35       3572.82       281.28 o                         
 -13   7   8       3653.42       3178.43       250.75 o                         
 -11   7   8         66.76        -24.50       163.73 o                         
  -9   7   8        119.71         57.31       163.87 o                         
  -7   7   8      69701.65      74881.80      1631.81 o                         
  -5   7   8       2456.08       2516.73       193.05 o                         
  -3   7   8          8.76        195.57       198.08 o                         
  -1   7   8       3954.17       3646.77       205.62 o                         
   1   7   8      33412.32      34423.43       695.06 o                         
   3   7   8      15672.44      15348.57       390.49 o                         
   5   7   8       5455.76       4986.94       339.11 o                         
   7   7   8      12376.68      12442.03       544.91 o                         
   9   7   8        276.14        127.36       106.91 o                         
  11   7   8       2890.49       2677.45       403.21 o                         
  13   7   8        665.46        585.09       455.25 o                         
  15   7   8       1286.92        539.07       366.50 o                         
  17   7   8       8690.88       7104.35       646.76 o                         
  19   7   8          2.50        401.01       844.76 o                         
 -24   8   8       2485.58       2488.44       585.02 o                         
 -22   8   8         50.44        212.91       388.51 o                         
 -20   8   8       8962.30       7816.02      1040.33 o                         
 -18   8   8        740.58        287.54       264.08 o                         
 -16   8   8      12528.02      11891.71       901.66 o                         
 -14   8   8      19966.20      19402.96       712.35 o                         
 -12   8   8       1188.17        942.68       270.43 o                         
 -10   8   8      23658.86      23833.96       792.78 o                         
  -8   8   8       9360.78       9134.05       357.41 o                         
  -6   8   8       5337.75       5068.46       431.95 o                         
  -4   8   8      24851.54      25415.50       805.01 o                         
  -2   8   8        810.64        619.68       164.97 o                         
   0   8   8       4823.98       4369.29       238.60 o                         
   2   8   8       4302.07       4206.56       366.98 o                         
   4   8   8       1444.91       1419.48       195.14 o                         
   6   8   8        260.26        335.20       148.11 o                         
   8   8   8      14741.99      15889.53       459.19 o                         
  10   8   8        569.38        474.56       522.86 o                         
  12   8   8      42944.14      50361.12      1159.29 o                         
  14   8   8        275.40         21.37       323.77 o                         
  16   8   8        449.35        343.49       558.79 o                         
  18   8   8       5298.54       3063.48      1078.13 o                         
 -23   9   8       8311.97       9217.48       864.48 o                         
 -21   9   8        585.78        764.78       369.09 o                         
 -19   9   8        322.97        -99.24       417.87 o                         
 -17   9   8        282.39        241.53       267.66 o                         
 -15   9   8       3664.83       3919.01       449.18 o                         
 -13   9   8       2279.06       3085.61       355.20 o                         
 -11   9   8      13145.36      13840.06       838.57 o                         
  -9   9   8      37632.16      38427.79       976.86 o                         
  -7   9   8      16523.72      15742.32       517.02 o                         
  -5   9   8      18867.16      18161.12       568.03 o                         
  -3   9   8      19584.12      19691.91       580.96 o                         
  -1   9   8       1020.90        826.52       237.93 o                         
   1   9   8      16545.10      15846.14       446.21 o                         
   3   9   8       7294.12       7218.19       704.52 o                         
   5   9   8        329.47        379.44       166.03 o                         
   7   9   8         65.41        323.40       161.00 o                         
   9   9   8      11447.30      12235.35       493.92 o                         
  11   9   8          7.23        -46.49       256.39 o                         
  13   9   8       2590.73       1707.59       497.98 o                         
  15   9   8        678.66        215.30       645.89 o                         
  17   9   8       1903.46        407.59       471.68 o                         
 -22  10   8         94.11         -4.38       485.35 o                         
 -20  10   8        288.91         47.60       381.27 o                         
 -18  10   8       1384.18        384.82       742.04 o                         
 -16  10   8       2961.35       3231.23       511.13 o                         
 -14  10   8       1888.85       1592.49       424.02 o                         
 -12  10   8        648.32       1042.21       341.15 o                         
 -10  10   8       9610.65       9605.63      1249.04 o                         
  -8  10   8        785.01        681.01       360.33 o                         
  -6  10   8       6060.21       5441.50       670.38 o                         
  -4  10   8        402.00        650.64       203.61 o                         
  -2  10   8       1989.16       2553.00       479.18 o                         
   0  10   8       3386.73       3616.73       292.11 o                         
   2  10   8       1450.32       1126.55       291.10 o                         
   4  10   8       5269.27       4741.74       480.79 o                         
   6  10   8       1365.91        679.30       196.83 o                         
   8  10   8        227.87         10.70       218.29 o                         
  10  10   8        682.72        314.66       714.92 o                         
  14  10   8       4282.69       2478.39       797.10 o                         
  16  10   8       2698.43       2080.67       644.25 o                         
 -21  11   8       4907.30       4411.73       746.97 o                         
 -19  11   8       3061.30       3572.94       533.31 o                         
 -17  11   8          8.92       -190.06       349.07 o                         
 -15  11   8       1621.44       1822.79       516.06 o                         
 -13  11   8       5366.06       4488.03       517.45 o                         
 -11  11   8       9112.67       8037.23       778.20 o                         
  -9  11   8       1082.73        937.72       350.52 o                         
  -7  11   8       1290.04        889.61       483.19 o                         
  -5  11   8       3842.41       3981.96       446.47 o                         
  -3  11   8      11661.19      11375.71       655.58 o                         
  -1  11   8       5297.79       4711.13       349.91 o                         
   1  11   8      20211.14      23119.06       858.76 o                         
   3  11   8        623.40        150.97       238.18 o                         
   5  11   8       8399.36       8222.19       471.36 o                         
   7  11   8      11948.45      13423.97       901.46 o                         
   9  11   8       4614.56       4632.44      1631.99 o                         
  11  11   8       6030.73       4181.06       866.12 o                         
  13  11   8       3223.26       2654.25       690.27 o                         
  15  11   8       2745.98       2685.48       902.28 o                         
 -20  12   8        176.56       -434.32       879.27 o                         
 -18  12   8       3690.82       3320.00       660.69 o                         
 -16  12   8        595.49        695.84       405.92 o                         
 -14  12   8       1629.42       1393.20       478.98 o                         
 -12  12   8       6486.74       7929.75      1205.51 o                         
 -10  12   8       5346.92       5153.33       620.02 o                         
  -8  12   8       2511.75       2230.76       672.19 o                         
  -6  12   8         26.88       -304.16       372.11 o                         
  -4  12   8       6332.20       6239.71       534.47 o                         
  -2  12   8         29.01        337.74       400.19 o                         
   0  12   8        289.76       -102.38       571.12 o                         
   2  12   8       4051.27       3952.59       388.18 o                         
   4  12   8         13.86        199.85       333.57 o                         
   6  12   8       7574.10       8221.39       719.85 o                         
   8  12   8       6189.57       7092.77      2123.40 o                         
  10  12   8        223.37        292.73       329.23 o                         
  12  12   8      10666.97       9701.57      1188.25 o                         
 -17  13   8       2784.00       2137.04       724.78 o                         
 -15  13   8        196.25         45.78       575.88 o                         
 -13  13   8        108.07        388.03       397.61 o                         
 -11  13   8       1257.72        572.30       567.39 o                         
  -9  13   8        724.07        272.86       500.29 o                         
  -7  13   8       2502.91       1883.03      1350.13 o                         
  -5  13   8        149.06        438.24       416.56 o                         
  -3  13   8       5721.11       6375.32       686.32 o                         
  -1  13   8          4.16        195.14       327.32 o                         
   1  13   8        983.69       1733.39       800.38 o                         
   3  13   8       1236.11       1210.49       697.66 o                         
   5  13   8        677.78        606.09       388.69 o                         
   7  13   8       7936.09       6978.98       715.80 o                         
   9  13   8         19.62        331.49       423.20 o                         
  11  13   8        467.24       1556.39       972.95 o                         
 -16  14   8       1403.27        969.66       926.93 o                         
 -14  14   8       2114.88       1035.77      1083.06 o                         
 -12  14   8       2916.67       3164.52       661.92 o                         
 -10  14   8       7479.21       7799.98       815.33 o                         
  -8  14   8        522.27         93.20       362.98 o                         
  -6  14   8         76.89        -19.53       404.10 o                         
  -4  14   8      15492.89      18709.31      1823.46 o                         
  -2  14   8         39.69        101.84       559.61 o                         
   0  14   8      11302.67      13205.21       927.91 o                         
   2  14   8         78.90        224.77       509.79 o                         
   4  14   8        552.66        573.01       569.67 o                         
   6  14   8        779.02        750.86       696.84 o                         
   8  14   8       3575.18       3577.66       594.24 o                         
 -11  15   8          4.49       -190.20       436.76 o                         
  -9  15   8        271.11        466.14       443.61 o                         
  -7  15   8        396.80       -662.66       662.66 o                         
  -5  15   8        217.66        169.80       485.65 o                         
  -3  15   8      10559.25       9645.82       903.37 o                         
  -1  15   8       1511.23       1568.82       566.66 o                         
   1  15   8       5226.13       6874.87       742.98 o                         
   3  15   8        291.82        996.05       450.39 o                         
   5  15   8          2.56          5.59       408.38 o                         
  -6  16   8         60.20       -593.78       593.78 o                         
  -4  16   8       1535.90       1774.01      1285.22 o                         
  -2  16   8        684.65        290.27       522.73 o                         
 -29   1   9       4767.09       4053.35       652.69 o                         
 -27   1   9        274.68        975.66       530.51 o                         
 -25   1   9         32.45        381.12       248.66 o                         
 -23   1   9        502.17        361.81       290.59 o                         
 -21   1   9       8694.74       8263.82       579.20 o                         
 -19   1   9      25872.71      27274.23       638.00 o                         
 -17   1   9      16949.18      17159.65       764.73 o                         
 -15   1   9      22110.32      21209.69       478.10 o                         
 -13   1   9      96982.63     103944.07      1898.22 o                         
 -11   1   9         95.14         -9.15       100.18 o                         
  -9   1   9      90080.44      93369.86      2024.81 o                         
  -7   1   9      13123.54      12886.91       292.91 o                         
  -5   1   9      61788.54      62868.96       969.94 o                         
  -3   1   9      18901.87      18963.80       340.66 o                         
  -1   1   9       1512.33       1465.57        83.59 o                         
   1   1   9       7301.11       6980.29       163.68 o                         
   3   1   9      40023.00      40542.95       602.57 o                         
   5   1   9       2852.23       2891.26        87.13 o                         
   7   1   9     223190.89     241131.08      4781.97 o                         
   9   1   9        788.01        722.75       102.58 o                         
  11   1   9      17496.28      17882.62       472.46 o                         
  13   1   9      54620.02      59978.46      1526.03 o                         
  15   1   9      14004.63      14875.69       852.49 o                         
  17   1   9      16226.38      18330.50      1019.08 o                         
  19   1   9       1622.84       1424.27      1237.55 o                         
  21   1   9          3.65       -384.58       774.91 o                         
 -28   2   9       9141.99       9713.70      1170.17 o                         
 -26   2   9          4.93       -405.47       423.00 o                         
 -24   2   9       1004.72        763.46       303.91 o                         
 -22   2   9        783.06       1172.18       189.43 o                         
 -20   2   9       6516.52       6612.99       326.70 o                         
 -18   2   9      14160.25      13413.62       391.54 o                         
 -16   2   9       2072.06       1771.34       198.98 o                         
 -14   2   9      91120.60      94468.21      1794.98 o                         
 -12   2   9       8411.57       7616.37       336.85 o                         
 -10   2   9       3795.39       3496.83       191.89 o                         
  -8   2   9     147837.75     148514.73      2663.16 o                         
  -6   2   9      36384.13      35263.03       744.68 o                         
  -4   2   9     322148.34     343539.59      5124.71 o                         
  -2   2   9      81313.38      80437.76      1366.39 o                         
   0   2   9       3061.11       2715.27       210.06 o                         
   2   2   9      83471.83      85559.70      1302.74 o                         
   4   2   9        373.27        354.54        53.85 o                         
   6   2   9      15785.67      15284.36       376.32 o                         
   8   2   9      41221.39      44793.69       870.34 o                         
  10   2   9        469.11        285.12       111.49 o                         
  12   2   9       3857.42       3807.94       197.63 o                         
  14   2   9      25753.22      27861.42       848.06 o                         
  16   2   9       7896.28       7229.65       657.98 o                         
  18   2   9      33427.64      38942.20      1769.88 o                         
  20   2   9         22.41         -0.73       388.72 o                         
 -27   3   9       2256.30       1722.32       513.30 o                         
 -25   3   9      24540.49      27858.93      1293.45 o                         
 -23   3   9        183.63        482.68       259.58 o                         
 -21   3   9      12958.54      13666.01       469.91 o                         
 -19   3   9       1043.08        770.68       191.72 o                         
 -17   3   9        471.11        231.29       183.40 o                         
 -15   3   9      18623.99      19356.33       482.11 o                         
 -13   3   9      38270.28      37458.68       713.88 o                         
 -11   3   9       5140.80       4763.61       226.54 o                         
  -9   3   9       2695.52       2658.88       179.91 o                         
  -7   3   9        103.70         83.69       134.03 o                         
  -5   3   9      26266.63      24970.85       569.39 o                         
  -3   3   9     101052.01     103277.52      1707.04 o                         
  -1   3   9      18053.93      18470.67       384.65 o                         
   1   3   9         67.13         73.61        71.48 o                         
   3   3   9       1466.59       1403.12       100.62 o                         
   5   3   9      37334.49      38996.21       719.62 o                         
   7   3   9       4372.12       3699.79       207.44 o                         
   9   3   9         10.13        -86.19       117.24 o                         
  11   3   9         15.30        -28.89       144.07 o                         
  13   3   9       1918.08       2058.52       201.41 o                         
  15   3   9          5.25         50.55       239.13 o                         
  17   3   9        138.65        282.68       739.57 o                         
  19   3   9        304.22       -497.98       542.35 o                         
  21   3   9        284.36        647.54       949.94 o                         
 -28   4   9      16864.79      18342.90      1203.04 o                         
 -26   4   9        139.22        -81.54       358.47 o                         
 -24   4   9      27766.39      31791.40      1045.07 o                         
 -22   4   9      14361.85      14594.82       603.50 o                         
 -20   4   9      35026.41      37313.99      1013.68 o                         
 -18   4   9       4584.34       4048.35       333.87 o                         
 -16   4   9      10173.67       9728.76       550.99 o                         
 -14   4   9       4039.06       3289.38       194.53 o                         
 -12   4   9       2088.41       1778.08       190.22 o                         
 -10   4   9       6647.58       5618.97       439.64 o                         
  -8   4   9     126686.30     129089.45      2366.74 o                         
  -6   4   9       1622.27       1558.81       144.21 o                         
  -4   4   9      45813.86      44593.50       933.73 o                         
  -2   4   9     109641.85     116135.52      2087.52 o                         
   0   4   9      35577.69      36577.37       684.81 o                         
   2   4   9     110912.62     118623.62      1906.77 o                         
   4   4   9        135.66         31.24        63.63 o                         
   6   4   9      19352.38      19440.69       368.00 o                         
   8   4   9       1917.58       2000.82       205.54 o                         
  10   4   9       1224.27        652.51       171.30 o                         
  12   4   9        601.21        482.32       174.32 o                         
  14   4   9       7615.98       7220.08       473.20 o                         
  16   4   9       7077.08       6708.43       463.63 o                         
  18   4   9       1189.47       1291.79       754.37 o                         
  20   4   9        758.30       1181.67       686.98 o                         
 -27   5   9       2369.90       1317.26       792.17 o                         
 -25   5   9        189.14        400.99       310.21 o                         
 -23   5   9        343.47        170.79       310.92 o                         
 -21   5   9      21475.12      25250.67      1117.39 o                         
 -19   5   9      15604.61      14842.39       518.36 o                         
 -17   5   9      14051.47      13287.84       413.91 o                         
 -15   5   9       4494.80       3983.87       224.89 o                         
 -13   5   9       2373.15       1787.16       203.73 o                         
 -11   5   9     117632.50     126162.26      2475.98 o                         
  -9   5   9      11587.73      10334.55       342.31 o                         
  -7   5   9       3850.61       3796.99       198.50 o                         
  -5   5   9      13732.62      13004.38       378.11 o                         
  -3   5   9      57068.52      58053.09      1111.24 o                         
  -1   5   9       3955.15       3505.40       178.89 o                         
   1   5   9      11316.91      10494.69       337.83 o                         
   3   5   9     120913.10     133820.52      1954.16 o                         
   5   5   9      32135.70      34184.42       644.86 o                         
   7   5   9      26143.86      27514.15       517.16 o                         
   9   5   9       2876.19       2398.19       484.68 o                         
  11   5   9         45.32       -226.96       226.96 o                         
  13   5   9      19278.95      18879.18       889.88 o                         
  15   5   9        843.40        357.73       310.59 o                         
  17   5   9       1804.83        920.36       599.88 o                         
  19   5   9        514.99       -277.75       833.25 o                         
 -26   6   9         98.21        773.69       370.13 o                         
 -24   6   9       6700.86       7276.21       642.95 o                         
 -22   6   9       4950.00       4906.72       732.18 o                         
 -20   6   9        338.99        372.69       339.04 o                         
 -18   6   9        290.03         86.67       195.94 o                         
 -16   6   9      27058.46      26769.65       675.21 o                         
 -14   6   9      27738.74      28067.76       770.90 o                         
 -12   6   9      43099.07      42916.17       982.17 o                         
 -10   6   9       1296.01       1286.67       242.67 o                         
  -8   6   9       8712.35       8430.86       355.12 o                         
  -6   6   9      72668.09      75314.73      1409.37 o                         
  -4   6   9      27740.02      26417.68       646.49 o                         
  -2   6   9       2458.47       2336.89       216.11 o                         
   0   6   9      12736.09      12577.80       362.45 o                         
   2   6   9       2135.44       1767.79       138.91 o                         
   4   6   9          3.92        283.74       144.43 o                         
   6   6   9        930.34        889.59       145.66 o                         
   8   6   9          4.79        -76.59        76.59 o                         
  10   6   9      45213.92      48499.14      1586.11 o                         
  12   6   9      10132.44      11578.44       849.69 o                         
  14   6   9        320.80         43.93       227.11 o                         
  16   6   9       1546.41       2106.18       456.56 o                         
  18   6   9       3323.31       3314.93       765.87 o                         
 -25   7   9       1098.38        994.30       546.12 o                         
 -23   7   9       1038.63        719.36       404.24 o                         
 -21   7   9       5605.20       5861.06       539.89 o                         
 -19   7   9       4943.01       4665.77       482.18 o                         
 -17   7   9      24429.31      23398.21       726.36 o                         
 -15   7   9      24816.92      26554.53       888.76 o                         
 -13   7   9      43291.20      45577.87      1120.77 o                         
 -11   7   9       3358.44       2669.53       259.18 o                         
  -9   7   9      49143.12      50729.67      1144.50 o                         
  -7   7   9      16682.83      16137.53       486.00 o                         
  -5   7   9      41310.16      42660.28       957.08 o                         
  -3   7   9      20424.11      20907.65       707.86 o                         
  -1   7   9        655.94        676.80       165.27 o                         
   1   7   9       5025.40       4634.87       219.57 o                         
   3   7   9        350.12        515.74       137.20 o                         
   5   7   9         37.58         59.93       148.00 o                         
   7   7   9       8442.29       8255.13       524.75 o                         
   9   7   9       5846.59       5725.66       268.29 o                         
  11   7   9      24012.47      23982.66      1259.74 o                         
  13   7   9        390.96        238.31       455.25 o                         
  15   7   9       2787.20       2675.61       626.17 o                         
  17   7   9       3831.87       3284.50       852.15 o                         
  19   7   9       1313.99       1585.98       972.95 o                         
 -24   8   9       1197.24       1707.90       514.46 o                         
 -22   8   9       2938.09       2184.24       811.07 o                         
 -20   8   9        204.92        451.79       375.56 o                         
 -18   8   9       4800.42       4086.05       409.77 o                         
 -16   8   9      10942.74       9819.94       546.18 o                         
 -14   8   9        707.36       1157.25       323.20 o                         
 -12   8   9       1949.77       1498.60       432.05 o                         
 -10   8   9       1158.70        873.26       227.02 o                         
  -8   8   9      24324.02      24383.23       652.39 o                         
  -6   8   9      20897.90      19611.59       567.94 o                         
  -4   8   9       4920.81       5021.93       290.31 o                         
  -2   8   9       2271.30       2290.28       240.80 o                         
   0   8   9      17236.49      17037.36       461.50 o                         
   2   8   9        868.42       1049.02       199.70 o                         
   4   8   9       7875.04       7809.23       501.04 o                         
   6   8   9        210.63        230.24       132.58 o                         
   8   8   9       5851.49       6139.96       343.26 o                         
  10   8   9      27634.99      30514.38       787.81 o                         
  12   8   9       6316.57       5384.10       716.56 o                         
  14   8   9       2150.95        583.44       562.08 o                         
  16   8   9       1124.51        279.39       430.60 o                         
  18   8   9       5468.80       3572.96      1120.87 o                         
 -23   9   9       1463.71       1264.59       402.98 o                         
 -21   9   9        996.85        537.95       425.64 o                         
 -19   9   9       2598.41       2364.68       398.38 o                         
 -17   9   9       1423.87       1235.91       736.29 o                         
 -15   9   9       2776.37       1681.35       372.30 o                         
 -13   9   9         80.22       -375.97       384.76 o                         
 -11   9   9      31500.26      34172.19      1052.63 o                         
  -9   9   9        146.36         17.26       233.50 o                         
  -7   9   9      11954.37      12709.81       482.41 o                         
  -5   9   9       5828.97       5693.25       315.50 o                         
  -3   9   9       1296.76       1275.17       225.80 o                         
  -1   9   9      51730.68      56008.56      1182.52 o                         
   1   9   9        608.34        437.44       202.61 o                         
   3   9   9       7774.18       7655.91       370.77 o                         
   5   9   9         26.62        -63.95       221.80 o                         
   7   9   9         27.48         80.79       141.32 o                         
   9   9   9      15037.86      16513.96       551.25 o                         
  11   9   9       5448.50       5351.86       347.75 o                         
  13   9   9         95.29       -540.71       540.71 o                         
  15   9   9         52.08       -581.80       581.80 o                         
  17   9   9         88.44        535.78       685.34 o                         
 -22  10   9        239.71       -557.60       917.89 o                         
 -20  10   9       5841.94       6306.83       859.55 o                         
 -18  10   9        450.25       -202.95       369.11 o                         
 -16  10   9        372.06        313.81       576.87 o                         
 -14  10   9      12738.09      12523.23       978.70 o                         
 -12  10   9        400.37       -255.25       617.96 o                         
 -10  10   9       5643.08       4973.40       480.42 o                         
  -8  10   9       4785.20       4484.08       493.87 o                         
  -6  10   9      12581.76      12348.50       492.11 o                         
  -4  10   9      17593.92      17383.49       588.80 o                         
  -2  10   9       2088.53       1874.73       308.78 o                         
   0  10   9      60494.80      66930.88      1808.65 o                         
   2  10   9      13729.00      15389.12      2005.31 o                         
   4  10   9         12.64       -106.96       240.92 o                         
   6  10   9      15392.57      15199.26       636.13 o                         
   8  10   9         24.91        -78.31       199.01 o                         
  10  10   9       3500.24       3229.14      1014.04 o                         
  12  10   9        148.71       -346.78       649.18 o                         
  14  10   9        263.10       -517.70       711.63 o                         
  16  10   9       1430.96       1180.03       836.54 o                         
 -21  11   9       1668.72       1405.39       756.01 o                         
 -19  11   9        873.29        183.97       378.30 o                         
 -17  11   9       5409.79       4337.92       568.21 o                         
 -15  11   9        385.59        769.88       412.15 o                         
 -13  11   9        650.97        536.64       415.21 o                         
 -11  11   9       1534.56       1806.71      1301.65 o                         
  -9  11   9         13.66       -246.58       323.56 o                         
  -7  11   9       1367.08       1549.36       665.62 o                         
  -5  11   9       1693.89       1193.84       412.49 o                         
  -3  11   9       9339.54       9143.45       543.78 o                         
  -1  11   9         35.39       -212.78       212.78 o                         
   1  11   9       3115.89       2924.83       412.51 o                         
   3  11   9      13898.39      13459.30       740.83 o                         
   5  11   9       2077.15       1871.39       300.09 o                         
   7  11   9       8340.39       8404.80       954.87 o                         
   9  11   9        322.48        -75.82       220.30 o                         
  11  11   9          1.92        304.05       497.98 o                         
  13  11   9       2887.02       2029.72       668.90 o                         
 -20  12   9       3389.64       3922.01       648.25 o                         
 -18  12   9        756.32        960.11       428.92 o                         
 -16  12   9        183.55        113.51       401.14 o                         
 -14  12   9       3673.43       4211.53       689.13 o                         
 -12  12   9      22409.52      24423.75      1366.74 o                         
 -10  12   9        546.21       1541.61       508.45 o                         
  -8  12   9       2698.47       2709.20       622.06 o                         
  -6  12   9         28.32       -248.25       315.49 o                         
  -4  12   9        103.30       -295.51       295.51 o                         
  -2  12   9       1128.87        776.50       286.39 o                         
   0  12   9       8727.75       8503.71       620.88 o                         
   2  12   9       4383.57       4437.19       940.08 o                         
   4  12   9        947.46        611.08       428.95 o                         
   6  12   9       1285.13        892.42       696.84 o                         
   8  12   9       8541.67       8233.78       651.49 o                         
  10  12   9       3532.91       2733.14       933.51 o                         
  12  12   9        439.05        432.24       843.11 o                         
 -17  13   9        361.22        915.84       592.39 o                         
 -15  13   9       2167.47       3626.66       796.13 o                         
 -13  13   9       6063.98       6267.17       653.25 o                         
 -11  13   9       7912.14       8904.61       800.68 o                         
  -9  13   9       8363.05       7905.36       710.26 o                         
  -7  13   9         95.09        -17.02       421.63 o                         
  -5  13   9         45.40        -20.20       308.91 o                         
  -3  13   9       1261.95       1255.82       445.58 o                         
  -1  13   9       9036.04      11070.64       823.86 o                         
   1  13   9         37.97        618.03       408.10 o                         
   3  13   9        651.86        381.78       630.28 o                         
   5  13   9       1150.18        856.76       407.80 o                         
   7  13   9       4356.04       2849.59       842.29 o                         
   9  13   9         92.17        672.19       867.77 o                         
  11  13   9       6160.89       3525.30       821.75 o                         
 -14  14   9          0.56        195.42       589.89 o                         
 -12  14   9         23.41        654.65       646.34 o                         
 -10  14   9        532.28        447.93       472.48 o                         
  -8  14   9       5348.86       4772.98       527.88 o                         
  -6  14   9        248.98        222.12       366.83 o                         
  -4  14   9          1.35       -435.13       435.13 o                         
  -2  14   9       2492.87       2766.26       559.94 o                         
   0  14   9        590.00       1067.82       407.55 o                         
   2  14   9       2836.39       3114.20       856.26 o                         
   4  14   9        880.54        990.75       457.74 o                         
   6  14   9        575.13        382.33       473.61 o                         
   8  14   9        135.94        585.09      1018.97 o                         
 -11  15   9        891.04        725.74       625.84 o                         
  -9  15   9        144.51         30.40       523.38 o                         
  -7  15   9         11.87        373.34       529.62 o                         
  -5  15   9       2541.79       2798.10       540.34 o                         
  -3  15   9          6.44          7.33       883.38 o                         
  -1  15   9       5722.13       5778.85      1087.17 o                         
   1  15   9        317.15        754.85       547.92 o                         
   3  15   9          8.94         -2.99       431.21 o                         
   5  15   9        927.97       2276.24       953.23 o                         
  -4  16   9       1752.33       1771.69       777.37 o                         
 -28   0  10       6094.00       7150.86      1027.19 o                         
 -26   0  10       1599.55        703.42       767.51 o                         
 -24   0  10       8456.38       9371.22       935.15 o                         
 -22   0  10       9446.58      10002.21      1456.14 o                         
 -20   0  10      19628.85      19630.91       928.55 o                         
 -18   0  10      62841.26      69118.98      2174.14 o                         
 -16   0  10      21652.61      21007.81      1290.15 o                         
 -14   0  10      22592.26      23145.83      1315.62 o                         
 -12   0  10        785.57        550.93       192.08 o                         
 -10   0  10          0.07         47.37       516.06 o                         
  -8   0  10      73050.88      73593.55      2049.35 o                         
  -6   0  10      23834.12      21657.02       576.09 o                         
  -4   0  10     265661.41     266873.41      6198.28 o                         
  -2   0  10      93550.13      95630.75      2025.25 o                         
   0   0  10      25418.00      23266.31       820.30 o                         
   2   0  10     131791.39     137047.94      3559.22 o                         
   4   0  10        332.87        773.84       201.76 o                         
   6   0  10     290813.34     306579.84      5945.05 o                         
   8   0  10      18571.02      19697.37       527.62 o                         
  10   0  10      12305.50      12963.91       986.10 o                         
  12   0  10      32960.12      38678.07      2008.35 o                         
  14   0  10        209.83        156.13       378.00 o                         
  16   0  10      26915.90      26304.18      1812.78 o                         
  18   0  10       9242.99       8815.72      1055.13 o                         
  20   0  10       1603.90       1073.20       678.76 o                         
 -29   1  10      12629.37      13002.63       881.98 o                         
 -27   1  10       2008.92       2212.77       457.19 o                         
 -25   1  10       8292.08       8801.73       751.08 o                         
 -23   1  10         22.02          5.54       184.92 o                         
 -21   1  10        792.99        526.58       165.43 o                         
 -19   1  10      61225.79      67148.59      1273.16 o                         
 -17   1  10        539.92        345.21       103.30 o                         
 -15   1  10      25310.16      26844.15       538.05 o                         
 -13   1  10       4828.67       4301.63       238.07 o                         
 -11   1  10      32413.11      31202.24       583.06 o                         
  -9   1  10       2377.24       2290.62       116.75 o                         
  -7   1  10      32603.77      32277.12       598.53 o                         
  -5   1  10     217646.41     225444.59      3173.91 o                         
  -3   1  10          5.28         75.22        52.12 o                         
  -1   1  10      82387.77      86131.18      1214.77 o                         
   1   1  10      56270.90      56465.21       840.53 o                         
   3   1  10        644.67        643.95       130.78 o                         
   5   1  10      79533.66      83100.92      1154.83 o                         
   7   1  10        459.46        210.08       102.84 o                         
   9   1  10        516.37        495.24       114.86 o                         
  11   1  10       1161.59       1077.63       114.52 o                         
  13   1  10       3677.47       3040.35       131.67 o                         
  15   1  10        311.01        831.89      1048.55 o                         
  17   1  10       7418.83       8519.48      1070.74 o                         
  19   1  10        728.30        775.50       417.55 o                         
  21   1  10        397.80        390.36       556.97 o                         
 -28   2  10          5.90        433.23       521.81 o                         
 -26   2  10       1087.23       1292.39       525.10 o                         
 -24   2  10        168.57        125.37       197.35 o                         
 -22   2  10       1414.13       1362.22       225.09 o                         
 -20   2  10      30327.54      32127.44       818.54 o                         
 -18   2  10        789.06        757.12       142.17 o                         
 -16   2  10       7110.39       6793.21       366.74 o                         
 -14   2  10      36165.99      36471.33       974.89 o                         
 -12   2  10         23.89        -50.02       139.49 o                         
 -10   2  10     151898.66     160520.50      2533.72 o                         
  -8   2  10       2280.69       2152.29       192.15 o                         
  -6   2  10      40197.23      40031.79       734.88 o                         
  -4   2  10       6677.47       7047.87       256.17 o                         
  -2   2  10      22827.37      22626.08       650.00 o                         
   0   2  10        544.66        840.84        84.71 o                         
   2   2  10       6296.53       5622.10       174.24 o                         
   4   2  10        235.25        379.27       101.43 o                         
   6   2  10      24523.87      24845.51       536.31 o                         
   8   2  10       5141.35       4824.29       210.10 o                         
  10   2  10      14495.82      14775.05       433.99 o                         
  12   2  10       5564.58       5495.39       287.27 o                         
  14   2  10      14761.94      14822.40       444.80 o                         
  16   2  10       5029.22       4555.18      1270.42 o                         
  18   2  10       6067.67       6733.85       793.81 o                         
  20   2  10        154.88       -433.88       869.41 o                         
 -27   3  10        207.33        771.45       353.45 o                         
 -25   3  10       4767.79       5633.52       396.12 o                         
 -23   3  10       9114.24       9592.71       509.73 o                         
 -21   3  10      12365.20      12848.44       754.94 o                         
 -19   3  10      11203.76      10987.69       466.60 o                         
 -17   3  10      19830.18      19986.61       568.75 o                         
 -15   3  10       5766.39       5160.86       273.62 o                         
 -13   3  10      14482.51      13834.86       340.48 o                         
 -11   3  10       9932.80       9592.66       465.19 o                         
  -9   3  10      52087.74      50378.63      1059.44 o                         
  -7   3  10     109990.45     110362.93      2012.30 o                         
  -5   3  10     233513.34     249147.95      4231.76 o                         
  -3   3  10      50218.39      53875.84       944.83 o                         
  -1   3  10      20611.53      19297.97       404.97 o                         
   1   3  10     133476.72     142325.02      2800.99 o                         
   3   3  10       1274.00       1179.10        85.46 o                         
   5   3  10        478.43        412.26        56.37 o                         
   7   3  10       6539.73       5814.04       239.15 o                         
   9   3  10       3614.70       3228.17       200.81 o                         
  11   3  10      13327.51      12878.71       545.34 o                         
  13   3  10      12422.66      12673.34       526.15 o                         
  15   3  10      21372.47      22973.11      1099.23 o                         
  17   3  10      27701.19      30537.83      2238.44 o                         
  19   3  10       1776.88        908.85       627.82 o                         
 -28   4  10       1922.50       2004.54       911.32 o                         
 -26   4  10       6367.40       7335.80       679.53 o                         
 -24   4  10       2491.94       2445.97       300.61 o                         
 -22   4  10       4922.84       4810.70       372.44 o                         
 -20   4  10         29.70        179.83       203.86 o                         
 -18   4  10        672.61        542.76       186.93 o                         
 -16   4  10      78416.17      85875.62      1591.98 o                         
 -14   4  10          9.15         31.87        88.15 o                         
 -12   4  10       4594.76       3760.21       219.17 o                         
 -10   4  10      27757.05      28362.44       651.94 o                         
  -8   4  10      40907.77      41669.52       879.37 o                         
  -6   4  10       2264.48       2109.77       166.29 o                         
  -4   4  10      19956.71      20520.52       498.49 o                         
  -2   4  10      91582.27      94813.84      1581.39 o                         
   0   4  10      11472.14      10686.29       274.22 o                         
   2   4  10        252.92        133.17       116.52 o                         
   4   4  10      21608.32      21805.29       404.02 o                         
   6   4  10      14234.19      15083.18       447.16 o                         
   8   4  10       1349.39       1268.35       208.04 o                         
  10   4  10        482.96        400.31       178.84 o                         
  12   4  10       4256.23       3464.66       306.07 o                         
  14   4  10       2264.71       1813.30       264.23 o                         
  16   4  10       2550.64       1056.77       604.81 o                         
  18   4  10        319.61        752.72       968.02 o                         
  20   4  10         33.77        279.39       686.98 o                         
 -27   5  10       1309.81       1889.53       484.38 o                         
 -25   5  10      30547.57      34709.77      1452.66 o                         
 -23   5  10       1240.13       1175.89       382.33 o                         
 -21   5  10       7042.99       7191.27       563.46 o                         
 -19   5  10       1384.24       1093.84       249.32 o                         
 -17   5  10      35540.07      36950.01       876.79 o                         
 -15   5  10      51336.89      53541.04      1108.85 o                         
 -13   5  10        122.42        124.81       185.84 o                         
 -11   5  10        391.79        522.43       198.14 o                         
  -9   5  10      12466.16      11786.39       456.17 o                         
  -7   5  10        813.57        703.88       145.65 o                         
  -5   5  10       6578.90       6110.57       242.32 o                         
  -3   5  10        501.80        185.23       115.05 o                         
  -1   5  10      50352.30      54122.26      1029.63 o                         
   1   5  10      60006.45      63199.10      1098.97 o                         
   3   5  10      27123.60      28378.78       585.39 o                         
   5   5  10      11362.25      11669.16       279.24 o                         
   7   5  10      12036.97      12037.75       316.94 o                         
   9   5  10       8315.90       6523.85       399.19 o                         
  11   5  10         13.05         50.37       176.00 o                         
  13   5  10       7728.10       5771.55       518.60 o                         
  15   5  10       1416.92       1073.05       618.78 o                         
  17   5  10         22.08       -448.67       448.67 o                         
  19   5  10       1009.90        256.39       897.35 o                         
 -26   6  10        188.07        -41.60       869.41 o                         
 -24   6  10       1707.95       1847.95       441.03 o                         
 -22   6  10        266.99        -20.54       325.18 o                         
 -20   6  10        580.84        410.41       240.45 o                         
 -18   6  10      46927.07      49635.85      1213.90 o                         
 -16   6  10       9562.60       9124.90       354.16 o                         
 -14   6  10      46546.13      48202.06      1189.40 o                         
 -12   6  10       6841.53       6407.33       454.79 o                         
 -10   6  10      11876.86      11860.49       426.36 o                         
  -8   6  10      18861.23      19061.72       607.75 o                         
  -6   6  10       2664.79       2889.48       318.58 o                         
  -4   6  10       5276.46       4542.53       241.16 o                         
  -2   6  10       9165.30       7846.02       377.64 o                         
   0   6  10        184.74         39.70       173.88 o                         
   2   6  10      27596.09      28698.34       582.54 o                         
   4   6  10       9332.06       9677.79       309.72 o                         
   6   6  10      24353.79      26194.63       543.10 o                         
   8   6  10          7.20        105.17        78.72 o                         
  10   6  10      18728.39      17763.13      1051.84 o                         
  12   6  10       6938.45       6836.95       696.84 o                         
  14   6  10       1377.00        611.10       286.97 o                         
  16   6  10         43.91        288.66       500.45 o                         
  18   6  10         89.76        -85.46       637.68 o                         
 -25   7  10         12.71        149.48       537.42 o                         
 -23   7  10       9475.33      10239.53       796.03 o                         
 -21   7  10        401.97        798.79       467.58 o                         
 -19   7  10      13307.53      12866.82       827.08 o                         
 -17   7  10       9807.01       9134.65       593.26 o                         
 -15   7  10       2214.28       2570.29       300.56 o                         
 -13   7  10       5585.62       5070.19       314.71 o                         
 -11   7  10       4497.55       3819.37       258.34 o                         
  -9   7  10      11956.34      11086.70       395.60 o                         
  -7   7  10        764.57        637.98       165.73 o                         
  -5   7  10      15368.19      15519.22       480.26 o                         
  -3   7  10        403.66        229.49       145.49 o                         
  -1   7  10       5461.81       5348.62       311.90 o                         
   1   7  10       5456.24       5106.23       243.96 o                         
   3   7  10      54166.55      59069.20      1908.85 o                         
   5   7  10         17.33        -69.17       156.61 o                         
   7   7  10       1794.39       1553.23       143.47 o                         
   9   7  10      32099.11      36285.07      1482.85 o                         
  11   7  10        619.92       -261.32       414.16 o                         
  13   7  10       3555.88       2560.57       455.25 o                         
  15   7  10        644.83       1002.82       440.82 o                         
  17   7  10        996.54        509.48       614.67 o                         
 -24   8  10       1742.67       1430.84       499.85 o                         
 -22   8  10          6.12       -308.52       352.91 o                         
 -20   8  10        301.50       -317.01       317.01 o                         
 -18   8  10        126.11       -229.87       229.87 o                         
 -16   8  10      10176.25      10057.56       844.63 o                         
 -14   8  10       5841.37       5632.25       689.14 o                         
 -12   8  10      13236.11      12791.20       493.78 o                         
 -10   8  10       1170.24       1129.03       228.36 o                         
  -8   8  10       2910.79       3018.49       235.58 o                         
  -6   8  10      18976.77      18069.37       572.39 o                         
  -4   8  10       2094.99       2245.34       360.81 o                         
  -2   8  10      13771.39      13394.84       454.87 o                         
   0   8  10         29.98        392.39       204.49 o                         
   2   8  10      19289.61      20545.49       580.49 o                         
   4   8  10         60.96        -53.58       145.00 o                         
   6   8  10        579.59        592.09       161.91 o                         
   8   8  10       6392.10       6585.54       386.43 o                         
  10   8  10      20236.64      20950.05       554.47 o                         
  12   8  10         29.94        174.21       499.62 o                         
  14   8  10       2312.96       1275.35       474.97 o                         
  16   8  10        891.19        895.53       458.93 o                         
 -23   9  10       2405.85       2606.98       858.73 o                         
 -21   9  10        862.91       1316.50       447.48 o                         
 -19   9  10        470.62        100.81       342.46 o                         
 -17   9  10       2880.91       2043.79      1000.07 o                         
 -15   9  10        982.48        910.16       471.68 o                         
 -13   9  10        608.19        200.71       295.62 o                         
 -11   9  10       3383.21       2610.79       334.67 o                         
  -9   9  10       7851.35       7818.19       661.11 o                         
  -7   9  10       3958.21       3731.29       285.53 o                         
  -5   9  10      11166.93      11361.29       455.57 o                         
  -3   9  10       4500.33       3937.72       328.78 o                         
  -1   9  10       8740.72       8793.85       379.13 o                         
   1   9  10       1606.80       1403.30       214.68 o                         
   3   9  10       3149.32       3323.47       285.61 o                         
   5   9  10       5643.11       6093.00       307.79 o                         
   7   9  10        117.16        269.84       164.99 o                         
   9   9  10        199.18        387.94       157.37 o                         
  11   9  10       9527.32       7785.25       935.15 o                         
  13   9  10         46.96        -87.11       627.82 o                         
  15   9  10        417.16       1097.86       473.33 o                         
 -22  10  10        172.48        797.11       983.63 o                         
 -20  10  10          0.68        643.18       482.13 o                         
 -18  10  10        439.10        665.16       438.33 o                         
 -16  10  10        608.71        827.59       753.54 o                         
 -14  10  10          3.76        400.95       363.11 o                         
 -12  10  10       2893.93       2070.04       394.26 o                         
 -10  10  10       5602.24       4435.69       700.13 o                         
  -8  10  10      28430.60      29945.85      1181.39 o                         
  -6  10  10        494.83         83.06       497.96 o                         
  -4  10  10         29.60        410.56       260.72 o                         
  -2  10  10      13492.72      13036.70       663.08 o                         
   0  10  10      14766.95      16966.90       759.12 o                         
   2  10  10        870.64        547.11       204.39 o                         
   4  10  10       1079.87       1018.34       216.64 o                         
   6  10  10       3803.48       4013.17       336.04 o                         
   8  10  10       2089.88       1413.34       302.17 o                         
  12  10  10        382.20        433.88       693.56 o                         
  14  10  10       5430.38       5647.06       862.84 o                         
 -21  11  10       6102.68       6970.06       758.09 o                         
 -19  11  10       8547.14       8343.29       814.33 o                         
 -17  11  10        239.21         40.68       417.43 o                         
 -15  11  10       3830.51       3076.46       926.11 o                         
 -13  11  10      19338.38      19665.29      1087.97 o                         
 -11  11  10        405.38       -140.54      1115.11 o                         
  -9  11  10       7704.74       6335.82      1112.65 o                         
  -7  11  10        370.60        495.59       788.88 o                         
  -5  11  10        846.53        733.93       428.55 o                         
  -3  11  10      12621.53      13030.27       656.42 o                         
  -1  11  10       6341.18       6215.48       450.13 o                         
   1  11  10       2522.33       2654.55       511.02 o                         
   3  11  10       7817.63       9038.23       725.79 o                         
   5  11  10        814.46        752.57       569.47 o                         
   7  11  10        249.08        -98.26       539.89 o                         
   9  11  10       9655.94       9358.39      1006.64 o                         
  11  11  10        437.63        693.56       563.72 o                         
  13  11  10       4618.16       2784.08       711.63 o                         
 -20  12  10       5306.39       6405.71       753.32 o                         
 -18  12  10        812.30       1200.70       697.66 o                         
 -16  12  10       5167.95       5799.92       663.90 o                         
 -14  12  10      13092.00      13663.47      1501.34 o                         
 -12  12  10       2062.66       3210.40       567.01 o                         
 -10  12  10      16774.20      17439.41      1078.74 o                         
  -8  12  10        856.70        860.06       470.86 o                         
  -6  12  10       3014.33       2143.88       481.43 o                         
  -4  12  10       5219.93       5166.22       535.73 o                         
  -2  12  10       3484.32       3652.59       385.54 o                         
   0  12  10       2373.82       3879.45       553.59 o                         
   2  12  10       6467.44       6799.41       864.48 o                         
   4  12  10       2481.58       2551.60       513.59 o                         
   6  12  10        901.68       1291.93       461.82 o                         
   8  12  10        383.57        -69.04       494.69 o                         
  10  12  10       6982.89       9330.14      1237.55 o                         
  12  12  10       2559.16        -87.11       864.48 o                         
 -17  13  10         41.53       -191.26       723.10 o                         
 -15  13  10       1250.93       1164.68      1078.96 o                         
 -13  13  10        286.46        279.59       450.16 o                         
 -11  13  10          4.01       1215.74       534.75 o                         
  -9  13  10       5601.70       4703.79       610.27 o                         
  -7  13  10        243.72         98.96       409.81 o                         
  -5  13  10        597.02        138.30       451.92 o                         
  -3  13  10        488.47        267.62       424.89 o                         
  -1  13  10       4311.94       3721.02      1041.16 o                         
   1  13  10       7131.92       7663.14       656.64 o                         
   3  13  10       1380.25       1400.18       368.15 o                         
   5  13  10       1580.08       1995.10       469.90 o                         
   7  13  10        662.79       -334.50       466.67 o                         
   9  13  10        728.50        825.04       672.19 o                         
 -14  14  10       1890.69       1515.15       603.99 o                         
 -12  14  10       3546.90       3648.56       895.71 o                         
 -10  14  10        312.98        745.87       641.98 o                         
  -8  14  10        633.47        794.04      1087.17 o                         
  -6  14  10        485.25        923.08       416.79 o                         
  -4  14  10         17.28         97.18       550.27 o                         
  -2  14  10      11785.21      13733.52      1014.00 o                         
   0  14  10        168.45       1495.65       524.82 o                         
   2  14  10        736.75        961.36       427.40 o                         
   4  14  10        147.56        390.92       394.43 o                         
   6  14  10        581.39        114.46       445.67 o                         
 -11  15  10          5.33       1340.62       671.39 o                         
  -9  15  10        300.73       1060.83       512.45 o                         
  -7  15  10        369.85        844.74       503.96 o                         
  -5  15  10       2151.94       1168.29       585.55 o                         
  -3  15  10       1117.25       1069.59      1336.99 o                         
  -1  15  10       8282.12       8075.51      2553.17 o                         
   1  15  10       2899.89       2419.38       561.78 o                         
   3  15  10       3138.81       2925.41       651.80 o                         
 -29   1  11       3287.81       2403.33       554.81 o                         
 -27   1  11        325.71       -141.89       372.45 o                         
 -25   1  11       1223.18       -373.32       763.40 o                         
 -23   1  11        108.32        -49.03       294.54 o                         
 -21   1  11      43871.19      47475.54      1105.04 o                         
 -19   1  11      25007.55      26441.11       701.66 o                         
 -17   1  11      79196.24      86335.89      1557.62 o                         
 -15   1  11     100455.64     111996.02      2131.00 o                         
 -13   1  11      38009.95      36053.91      1284.41 o                         
 -11   1  11     196066.30     212225.12      5066.82 o                         
  -9   1  11      41098.60      42344.01       756.14 o                         
  -7   1  11      11991.03      10020.21       231.48 o                         
  -5   1  11       5788.60       5621.49       179.27 o                         
  -3   1  11      34565.03      35497.39       569.32 o                         
  -1   1  11      60026.88      60228.45       896.53 o                         
   1   1  11        347.95        356.83        70.46 o                         
   3   1  11       1893.04       1625.34       117.98 o                         
   5   1  11     200268.19     224536.69      3138.03 o                         
   7   1  11        241.98        227.60       224.17 o                         
   9   1  11      70111.05      80484.37      3013.62 o                         
  11   1  11       6241.19       5933.46       207.63 o                         
  13   1  11        198.13       1251.75       381.87 o                         
  15   1  11      23282.77      26839.99      1889.20 o                         
  17   1  11      10647.32      10747.59       822.41 o                         
  19   1  11          6.23        173.93       415.29 o                         
 -28   2  11        542.01       1294.64       433.19 o                         
 -26   2  11       6673.09       6454.56       625.82 o                         
 -24   2  11       1075.33        824.86       189.90 o                         
 -22   2  11        185.57         53.05       141.91 o                         
 -20   2  11      24531.14      25191.20       636.31 o                         
 -18   2  11      12504.72      12584.91       428.69 o                         
 -16   2  11      18760.14      16991.63       538.14 o                         
 -14   2  11      32142.30      31762.73       777.74 o                         
 -12   2  11       7507.87       6195.98       355.12 o                         
 -10   2  11      45455.45      45375.04       789.40 o                         
  -8   2  11      63538.51      66358.55      1046.78 o                         
  -6   2  11     114459.06     116898.01      1703.20 o                         
  -4   2  11      52380.07      55534.80      1267.99 o                         
  -2   2  11     144627.95     151028.25      2172.02 o                         
   0   2  11      72153.22      72597.52      1221.85 o                         
   2   2  11      41719.29      41814.25       662.42 o                         
   4   2  11      74005.24      82879.16      1160.80 o                         
   6   2  11      14338.27      14481.90       356.32 o                         
   8   2  11       5221.82       4874.25       431.71 o                         
  10   2  11        584.97        454.90       120.78 o                         
  12   2  11       2091.36       2241.74       194.76 o                         
  14   2  11       4746.99       4176.81       285.01 o                         
  16   2  11      28846.19      32869.33      3191.67 o                         
  18   2  11        939.28       1163.87      1318.09 o                         
  20   2  11       5571.67       5880.43      1041.98 o                         
 -27   3  11        472.93       -127.76       553.04 o                         
 -25   3  11        144.37       -264.13       264.13 o                         
 -23   3  11      28312.03      29679.56      1029.69 o                         
 -21   3  11        800.63        700.42       192.62 o                         
 -19   3  11       6709.03       5780.22       343.14 o                         
 -17   3  11       4336.23       3791.29       396.15 o                         
 -15   3  11        473.80        358.51       177.55 o                         
 -13   3  11      13787.85      13367.07       356.69 o                         
 -11   3  11      18008.14      17753.03       482.81 o                         
  -9   3  11      74991.58      78440.11      1503.08 o                         
  -7   3  11      16393.92      15554.98       412.51 o                         
  -5   3  11      13221.77      13274.85       425.04 o                         
  -3   3  11       8586.60       7766.97       303.66 o                         
  -1   3  11       3617.56       3470.58       218.80 o                         
   1   3  11      17597.89      17521.47       377.09 o                         
   3   3  11       3098.80       3056.69       151.67 o                         
   5   3  11       2757.03       2736.51        97.41 o                         
   7   3  11        469.58        295.64       182.24 o                         
   9   3  11       2744.69       2409.43       182.61 o                         
  11   3  11         53.72        -11.25       166.53 o                         
  13   3  11       4841.81       4368.45       432.71 o                         
  15   3  11        988.73       1219.48       783.95 o                         
  17   3  11        699.72       -542.35       542.35 o                         
  19   3  11       1701.72       1318.09       756.01 o                         
 -28   4  11       1018.42        809.48       567.01 o                         
 -26   4  11      32761.10      37717.36      1798.15 o                         
 -24   4  11      11261.01      11227.60       571.92 o                         
 -22   4  11      19833.15      22344.55       797.04 o                         
 -20   4  11      14420.37      14908.83       954.26 o                         
 -18   4  11       2714.49       2792.66       398.63 o                         
 -16   4  11       2019.17       2097.08       262.63 o                         
 -14   4  11       3530.46       2999.70       304.24 o                         
 -12   4  11        625.30        505.79       156.44 o                         
 -10   4  11      15411.35      15563.61       452.60 o                         
  -8   4  11      11060.26      11018.91       505.51 o                         
  -6   4  11      92562.23      94400.69      1788.48 o                         
  -4   4  11        573.24        407.60       103.02 o                         
  -2   4  11       1407.55       1040.96       113.65 o                         
   0   4  11      27642.72      27043.33       537.63 o                         
   2   4  11      41460.80      44860.79       822.09 o                         
   4   4  11      24533.75      25893.80       602.99 o                         
   6   4  11       1963.41       1208.44       239.42 o                         
   8   4  11         55.63        235.39       225.43 o                         
  10   4  11       6082.29       5209.87       305.96 o                         
  12   4  11       9711.95      10064.55       474.12 o                         
  14   4  11       5443.69       5320.76       419.58 o                         
  16   4  11       4884.78       3127.58       884.20 o                         
  18   4  11       2585.43       3549.95      1119.22 o                         
 -27   5  11        232.38        -43.29       423.84 o                         
 -25   5  11       1422.32       1343.17       347.97 o                         
 -23   5  11       1407.98        847.02       539.89 o                         
 -21   5  11       2235.15       1024.84       713.28 o                         
 -19   5  11      36098.21      37046.46      1927.40 o                         
 -17   5  11      14183.94      12999.79       406.76 o                         
 -15   5  11       2779.68       2302.73       174.95 o                         
 -13   5  11      21025.18      20733.85       594.02 o                         
 -11   5  11       8952.24       8312.71       336.11 o                         
  -9   5  11      49371.12      50333.36      1070.39 o                         
  -7   5  11       5228.17       3843.49       236.47 o                         
  -5   5  11       1775.87       1737.22       294.39 o                         
  -3   5  11      12266.94      11654.92       362.95 o                         
  -1   5  11       6741.11       7072.37       257.37 o                         
   1   5  11      27826.08      28519.18       745.28 o                         
   3   5  11       1010.07        848.10       149.72 o                         
   5   5  11      80552.13      91512.33      1393.42 o                         
   7   5  11         23.65        263.25       211.73 o                         
   9   5  11         33.38         22.21       248.99 o                         
  11   5  11      25522.27      26768.97      1108.15 o                         
  13   5  11        411.91       -457.69       697.66 o                         
  15   5  11       2409.86       1664.05       402.66 o                         
  17   5  11       1457.23       1155.38       706.70 o                         
  19   5  11        193.00       -875.98      1109.36 o                         
 -26   6  11        609.68        706.58       476.11 o                         
 -24   6  11        221.10        447.10       462.78 o                         
 -22   6  11        480.35        139.35       357.08 o                         
 -20   6  11      12909.24      12344.31       793.35 o                         
 -18   6  11       8534.76       7415.59       345.03 o                         
 -16   6  11       1581.02       1125.81       170.01 o                         
 -14   6  11      39780.09      42367.66      1056.33 o                         
 -12   6  11      16370.48      16461.71       528.47 o                         
 -10   6  11      50246.11      52492.98      1152.35 o                         
  -8   6  11       1254.86       1057.21       157.62 o                         
  -6   6  11        981.08       1085.52       231.28 o                         
  -4   6  11      48607.44      52556.17      1093.59 o                         
  -2   6  11       9830.53       9680.48       512.63 o                         
   0   6  11       2877.25       2422.91       176.25 o                         
   2   6  11      15112.08      15949.66       469.01 o                         
   4   6  11      16540.02      16513.33       421.10 o                         
   6   6  11       4030.29       4143.09       355.67 o                         
   8   6  11         11.05       -127.73       267.78 o                         
  10   6  11      18492.76      20684.60      1284.39 o                         
  12   6  11      20669.19      16711.22      1569.54 o                         
  14   6  11       1965.30       1927.42       362.41 o                         
  16   6  11        153.69        340.20       532.49 o                         
  18   6  11        320.36        616.31       594.95 o                         
 -25   7  11       1590.87       1497.25       546.46 o                         
 -23   7  11         53.93          2.58       354.71 o                         
 -21   7  11         14.95        -35.62       284.84 o                         
 -19   7  11       1202.52       1494.99       252.73 o                         
 -17   7  11      21081.08      20797.06      1145.05 o                         
 -15   7  11      37841.32      37901.11      1231.18 o                         
 -13   7  11         50.73        360.97       229.69 o                         
 -11   7  11      25084.49      25734.17       733.13 o                         
  -9   7  11       4278.20       4003.15       277.32 o                         
  -7   7  11      66690.03      73554.13      1540.16 o                         
  -5   7  11      27043.74      29591.76       740.55 o                         
  -3   7  11         44.25         54.39       146.35 o                         
  -1   7  11       1500.44       1498.47       220.50 o                         
   1   7  11       1512.27       1672.85       175.62 o                         
   3   7  11       1043.07        810.86       145.38 o                         
   5   7  11       1064.82       1016.25       166.87 o                         
   7   7  11        692.30        441.82       107.01 o                         
   9   7  11      19678.35      21208.12       936.87 o                         
  11   7  11       1245.52       1023.90       479.90 o                         
  13   7  11      10618.78       8911.04       933.51 o                         
  15   7  11       3050.78       1649.65       599.88 o                         
 -24   8  11       4959.03       4333.19       621.88 o                         
 -22   8  11        685.60       -108.47       798.74 o                         
 -20   8  11      10023.82       9388.69       738.94 o                         
 -18   8  11       1431.61       1256.26       307.87 o                         
 -16   8  11        621.96        392.87       311.60 o                         
 -14   8  11        462.10        331.52       283.67 o                         
 -12   8  11      10413.56      10007.99       498.84 o                         
 -10   8  11         61.08         -7.06       175.63 o                         
  -8   8  11       7644.47       7244.99       355.42 o                         
  -6   8  11      27128.35      28385.54       751.76 o                         
  -4   8  11      43854.14      47142.24      1139.36 o                         
  -2   8  11        584.14        168.80       186.07 o                         
   0   8  11       5176.86       4993.79       321.91 o                         
   2   8  11      43625.48      45737.52      1296.82 o                         
   4   8  11       8107.25       8385.49       356.06 o                         
   6   8  11       1195.18        632.38       228.68 o                         
   8   8  11      23536.88      26071.57       694.10 o                         
  10   8  11      14278.79      16257.48      1158.67 o                         
  12   8  11       2431.60       2583.58       478.26 o                         
  14   8  11        501.37       -540.71       540.71 o                         
  16   8  11       6678.18       5798.26      1211.26 o                         
 -23   9  11       5967.43       5195.85       654.47 o                         
 -21   9  11       2528.42       1460.85       470.65 o                         
 -19   9  11        113.43        176.15       613.85 o                         
 -17   9  11       3856.65       4250.37      1143.05 o                         
 -15   9  11       2285.31       1962.60       373.14 o                         
 -13   9  11        120.01       -297.21       380.49 o                         
 -11   9  11       2950.76       2344.28       419.91 o                         
  -9   9  11      51028.07      54941.18      2001.35 o                         
  -7   9  11       1738.91       1206.28       215.12 o                         
  -5   9  11      22622.21      23874.41       932.94 o                         
  -3   9  11      31927.44      35409.61       933.31 o                         
  -1   9  11        946.01       1136.61       193.99 o                         
   1   9  11      62987.16      68944.47      1747.83 o                         
   3   9  11          4.90       -145.22       189.58 o                         
   5   9  11        986.74        710.40       201.26 o                         
   7   9  11       8356.22       9021.08       512.90 o                         
   9   9  11         12.06        107.06       209.23 o                         
  11   9  11       8242.36       6458.95       892.42 o                         
  13   9  11        411.69        908.85       476.61 o                         
  15   9  11       2313.62       1375.61       688.63 o                         
 -22  10  11      11658.93      12791.28      1118.40 o                         
 -20  10  11        302.98       -224.52       388.69 o                         
 -18  10  11        346.29        416.88       428.65 o                         
 -16  10  11       4314.79       4440.68       969.66 o                         
 -14  10  11         21.35       -194.65       463.47 o                         
 -12  10  11       3534.73       3853.92      1089.64 o                         
 -10  10  11       6252.58       6305.66       553.08 o                         
  -8  10  11       6598.85       6220.61       845.58 o                         
  -6  10  11       2368.76       2302.33       399.72 o                         
  -4  10  11       3517.88       3358.61       309.79 o                         
  -2  10  11      25638.01      25919.94       922.42 o                         
   0  10  11      13931.82      13444.66       680.43 o                         
   2  10  11       6620.09       6365.50       400.61 o                         
   4  10  11      15806.28      16884.96       678.41 o                         
   6  10  11        789.78       1138.72       247.08 o                         
   8  10  11       9772.56      10494.40       619.87 o                         
  10  10  11        326.68         42.73       675.48 o                         
  12  10  11       3213.80       1472.57       736.29 o                         
  14  10  11          7.35        172.57       516.06 o                         
 -21  11  11        142.35        643.60       643.23 o                         
 -19  11  11       1419.58       1040.36       733.82 o                         
 -17  11  11       1364.38       1296.43       421.96 o                         
 -15  11  11       5095.02       4865.47       602.56 o                         
 -13  11  11       1767.76       1941.62       479.00 o                         
 -11  11  11         10.63        452.00       502.09 o                         
  -9  11  11       1270.73        921.16       437.45 o                         
  -7  11  11        277.82        278.09       346.78 o                         
  -5  11  11        944.81         15.35       332.23 o                         
  -3  11  11          8.31       -276.88       276.88 o                         
  -1  11  11       7655.10       7621.93       675.83 o                         
   1  11  11       1502.59       1216.94       288.27 o                         
   3  11  11       1346.27       1326.85       293.90 o                         
   5  11  11      13309.84      14344.00      1344.38 o                         
   7  11  11       1398.58        936.27       549.75 o                         
   9  11  11       1653.51       1153.74       609.74 o                         
  11  11  11        903.72        650.83       780.66 o                         
  13  11  11         32.87       -539.07       539.07 o                         
 -20  12  11       5017.08       5559.17      1346.02 o                         
 -18  12  11         81.31        -79.53       460.74 o                         
 -16  12  11          2.95       -583.44       583.44 o                         
 -14  12  11      10106.92      10008.92       885.60 o                         
 -12  12  11       4828.95       6035.10       627.34 o                         
 -10  12  11       5276.72       5050.04       596.20 o                         
  -8  12  11       1994.09       2318.48       552.22 o                         
  -6  12  11       7005.20       7676.65       821.75 o                         
  -4  12  11       3531.82       2960.64       811.07 o                         
  -2  12  11        889.34        801.75       441.83 o                         
   0  12  11        619.28        550.55       337.22 o                         
   2  12  11         69.07         18.90       422.00 o                         
   4  12  11       4112.12       3895.14       531.12 o                         
   6  12  11        917.82        950.51       326.51 o                         
   8  12  11       5400.74       4943.64       849.69 o                         
  10  12  11        355.76       -520.99       520.99 o                         
 -17  13  11        402.00        288.16      2301.72 o                         
 -15  13  11        280.81        560.50       703.42 o                         
 -13  13  11       3243.05       3159.52       559.17 o                         
 -11  13  11      15117.47      16315.57      1226.16 o                         
  -9  13  11       2533.40       3344.13       536.28 o                         
  -7  13  11        346.07        232.24       526.92 o                         
  -5  13  11        731.68        166.93       436.67 o                         
  -3  13  11       7271.84       7023.02       720.99 o                         
  -1  13  11       3163.70       4335.76      1034.58 o                         
   1  13  11       6425.95       6816.01       805.31 o                         
   3  13  11          7.84       -155.25       469.46 o                         
   5  13  11        142.38        664.38       468.81 o                         
   7  13  11         66.09          0.00       631.10 o                         
   9  13  11       1639.40       -195.58       954.87 o                         
 -14  14  11          5.00       -151.66       586.16 o                         
 -12  14  11          0.26        336.83       594.53 o                         
 -10  14  11       5811.60       5331.56       703.74 o                         
  -8  14  11        131.01        428.76       732.18 o                         
  -6  14  11       3607.99       3791.23       545.45 o                         
  -4  14  11         12.00        436.66       492.65 o                         
  -2  14  11        440.91        665.62       527.36 o                         
   0  14  11       8818.97       8962.80       806.55 o                         
   2  14  11       1048.15       2526.52       624.09 o                         
   4  14  11        397.66        405.23       559.12 o                         
   6  14  11        245.41       1631.99      1043.62 o                         
 -11  15  11        419.04       -777.78       777.78 o                         
  -9  15  11         21.64        281.74       430.45 o                         
  -7  15  11         30.01       -352.96       412.80 o                         
  -5  15  11        168.18       -171.78       465.11 o                         
  -3  15  11       2166.89       2584.60       570.56 o                         
  -1  15  11         24.37       -197.10       668.08 o                         
   1  15  11       2201.67       1661.50       522.92 o                         
 -28   0  12        643.78        659.04       999.25 o                         
 -26   0  12       9107.22      10148.60      1122.51 o                         
 -24   0  12       3697.51       3554.89       634.39 o                         
 -22   0  12      25851.86      25559.67      1651.72 o                         
 -20   0  12      29278.40      31868.04      1535.03 o                         
 -18   0  12       9424.19       8787.61       560.20 o                         
 -16   0  12      82519.30      91648.63      2652.42 o                         
 -14   0  12      47887.70      49178.85      1653.29 o                         
 -12   0  12       3406.56       3322.64       296.95 o                         
 -10   0  12      59564.15      60357.61      1671.11 o                         
  -8   0  12      15429.60      14831.38       714.92 o                         
  -6   0  12         52.79        -29.74       112.25 o                         
  -4   0  12     120403.59     124809.90      2552.80 o                         
  -2   0  12     276715.34     291230.00      8634.87 o                         
   0   0  12      20473.11      22707.96       607.72 o                         
   2   0  12        891.88        748.18       124.29 o                         
   4   0  12     186871.69     206506.09      6093.67 o                         
   6   0  12       4680.01       3623.55       415.18 o                         
   8   0  12     130879.95     156289.28      4504.20 o                         
  10   0  12       1507.48       1004.18       447.03 o                         
  12   0  12       4701.00       5622.40       711.63 o                         
  14   0  12      35108.03      40106.27      2169.42 o                         
  16   0  12       3315.38       2554.00       682.05 o                         
  18   0  12         95.24        481.54       570.29 o                         
 -29   1  12       1476.17       1163.29      1114.29 o                         
 -27   1  12      11615.10      11636.59       996.78 o                         
 -25   1  12       9503.06      10059.85      1012.39 o                         
 -23   1  12       3356.49       4444.08       581.80 o                         
 -21   1  12       4817.64       4649.85       328.87 o                         
 -19   1  12       1957.54       1062.11       221.36 o                         
 -17   1  12       7355.99       6319.52       355.23 o                         
 -15   1  12        312.35       -102.48       255.25 o                         
 -13   1  12      92691.20     103612.82      2025.41 o                         
 -11   1  12       3178.65       2646.26       153.53 o                         
  -9   1  12        857.45        725.62        97.14 o                         
  -7   1  12      33867.91      32313.38       565.51 o                         
  -5   1  12       1722.45       1595.05       117.73 o                         
  -3   1  12     214194.56     225777.19      2983.10 o                         
  -1   1  12       3124.54       2950.97       145.92 o                         
   1   1  12       6266.59       5625.03       166.93 o                         
   3   1  12      61242.41      67068.17       967.46 o                         
   5   1  12        110.97        -80.87       162.61 o                         
   7   1  12      37337.03      40871.26      1174.71 o                         
   9   1  12        584.54        648.63       134.74 o                         
  11   1  12       4046.45       4131.29       170.35 o                         
  13   1  12       1201.03       1869.32       650.00 o                         
  15   1  12        455.41        100.86       334.93 o                         
  17   1  12         17.62       -148.75       438.15 o                         
  19   1  12       2557.00       1959.33       683.69 o                         
 -28   2  12        444.17       -413.72       413.72 o                         
 -26   2  12        288.48       1704.31       746.15 o                         
 -24   2  12        474.58        504.55       328.11 o                         
 -22   2  12      11372.76      11750.51       500.09 o                         
 -20   2  12       2190.78       2083.78       179.63 o                         
 -18   2  12      28679.72      29753.52       696.54 o                         
 -16   2  12      15903.05      15091.24       495.52 o                         
 -14   2  12      21064.89      20605.82       564.72 o                         
 -12   2  12      57326.40      58536.42      1160.62 o                         
 -10   2  12       6379.75       5617.67       173.05 o                         
  -8   2  12      28452.60      27887.89       537.73 o                         
  -6   2  12      16331.34      15310.90       323.07 o                         
  -4   2  12       1177.25        673.34        99.00 o                         
  -2   2  12       4737.39       4734.15       165.89 o                         
   0   2  12       3717.36       3257.34       152.30 o                         
   2   2  12      30418.70      30586.38       509.17 o                         
   4   2  12         96.48         10.91        73.95 o                         
   6   2  12      10837.95       9944.07       310.51 o                         
   8   2  12       4888.82       4585.08       214.13 o                         
  10   2  12       7224.18       7274.33       466.43 o                         
  12   2  12      13434.12      13360.50       533.90 o                         
  14   2  12       1054.30        933.49       427.27 o                         
  16   2  12      11643.50      12903.93       952.41 o                         
  18   2  12        226.50         64.46       393.83 o                         
 -29   3  12         30.67       -856.26       856.26 o                         
 -27   3  12      19437.84      22031.77      1242.12 o                         
 -25   3  12         69.94        303.93       377.16 o                         
 -23   3  12        943.52        914.62       301.58 o                         
 -21   3  12      15810.85      16635.31      1029.48 o                         
 -19   3  12        849.76        597.42       222.27 o                         
 -17   3  12        245.29         27.99       206.16 o                         
 -15   3  12      18728.04      19366.62       576.19 o                         
 -13   3  12      55940.43      56143.10      1203.31 o                         
 -11   3  12      62022.77      62825.44      1266.31 o                         
  -9   3  12      21816.96      22577.78       649.03 o                         
  -7   3  12     130475.77     134297.02      2233.35 o                         
  -5   3  12      37048.20      37538.70       718.99 o                         
  -3   3  12     103689.42     108431.30      1800.43 o                         
  -1   3  12     123405.03     131917.02      2106.45 o                         
   1   3  12       9037.22       8404.36       247.83 o                         
   3   3  12      11833.29      11295.55       305.76 o                         
   5   3  12        709.95        851.80        63.23 o                         
   7   3  12        638.12        366.72       146.49 o                         
   9   3  12      13601.00      12941.22       650.63 o                         
  11   3  12         17.12        -23.03       139.03 o                         
  13   3  12      19197.95      18772.14       882.72 o                         
  15   3  12      22292.21      19685.81      1827.57 o                         
  17   3  12       3772.32       3250.84       997.60 o                         
  19   3  12      12877.82      17621.58      1728.96 o                         
 -28   4  12       2800.38       3203.47       606.63 o                         
 -26   4  12        729.22        416.61       576.87 o                         
 -24   4  12      22863.99      25947.30      1253.49 o                         
 -22   4  12        311.60       -427.31       427.31 o                         
 -20   4  12       4751.52       3688.70       380.41 o                         
 -18   4  12       9400.10       9483.80       495.79 o                         
 -16   4  12       5272.78       4733.31       314.25 o                         
 -14   4  12      82516.73      88454.58      1920.11 o                         
 -12   4  12      38727.97      39190.71       951.53 o                         
 -10   4  12      30278.46      32291.83       725.58 o                         
  -8   4  12      38411.62      38178.68       827.30 o                         
  -6   4  12      17285.85      18112.20       476.78 o                         
  -4   4  12      13497.02      13694.56       432.17 o                         
  -2   4  12      13908.90      14183.95       386.64 o                         
   0   4  12      27573.93      28229.11       556.91 o                         
   2   4  12       1129.60       1467.62       126.54 o                         
   4   4  12         82.76        -41.67        75.50 o                         
   6   4  12      10200.93       9857.10       688.41 o                         
   8   4  12       9667.93       8621.36       362.72 o                         
  10   4  12       3082.11       2354.14       236.75 o                         
  12   4  12         52.79        135.12       221.11 o                         
  14   4  12       1513.66        821.17       277.78 o                         
  16   4  12         36.01       -193.93       948.30 o                         
  18   4  12       3103.68       4729.99      1117.58 o                         
 -27   5  12       9268.03       8824.33       796.46 o                         
 -25   5  12         68.40       -181.20       384.66 o                         
 -23   5  12      14945.03      14185.84       883.10 o                         
 -21   5  12       7271.82       6560.07       686.98 o                         
 -19   5  12       2582.74       3118.59       411.60 o                         
 -17   5  12         10.40         67.93       158.70 o                         
 -15   5  12       1071.45        638.86       229.21 o                         
 -13   5  12       1796.02       1548.65       201.00 o                         
 -11   5  12       1039.92       1179.74       300.23 o                         
  -9   5  12       1933.62       1954.14       200.43 o                         
  -7   5  12      59906.05      65583.15      1437.37 o                         
  -5   5  12       9359.69       9217.92       328.37 o                         
  -3   5  12       1520.27       1200.73       230.02 o                         
  -1   5  12        100.10         64.70        88.03 o                         
   1   5  12      30373.28      30965.38       645.15 o                         
   3   5  12       5245.38       5050.47       241.92 o                         
   5   5  12       9243.88       9071.44       328.01 o                         
   7   5  12        113.09       -227.23       227.23 o                         
   9   5  12       3392.13       2837.77       486.03 o                         
  11   5  12       8019.32       6899.57       498.59 o                         
  13   5  12       3879.05       3114.52       375.77 o                         
  15   5  12       1529.26        772.44       599.88 o                         
  17   5  12       1016.36         64.10       578.51 o                         
 -26   6  12       5816.27       5090.27       687.13 o                         
 -24   6  12        358.95       -193.93       751.08 o                         
 -22   6  12        218.98        212.06       299.77 o                         
 -20   6  12      14320.29      14869.96      1437.65 o                         
 -18   6  12       3499.56       3528.69       381.45 o                         
 -16   6  12      43840.66      48284.60      1495.98 o                         
 -14   6  12        217.24        282.96       199.52 o                         
 -12   6  12       9621.36       8700.10       388.39 o                         
 -10   6  12      46500.79      50059.65      1173.98 o                         
  -8   6  12       5539.64       5855.08       278.96 o                         
  -6   6  12        444.65        422.37       164.16 o                         
  -4   6  12       5611.23       4700.41       401.37 o                         
  -2   6  12      10148.19      10944.33       331.29 o                         
   0   6  12       3921.18       3706.54       207.91 o                         
   2   6  12       1908.13       1779.68       158.16 o                         
   4   6  12      51274.34      55835.43      1057.93 o                         
   6   6  12       5179.23       4647.55       184.72 o                         
   8   6  12      21243.44      22502.38       944.53 o                         
  10   6  12       3873.96       2465.25       567.01 o                         
  12   6  12       8180.89       7487.05       591.30 o                         
  14   6  12       1275.62       1738.06       460.18 o                         
  16   6  12        126.28       -617.96       617.96 o                         
 -25   7  12        467.83       -510.80       510.80 o                         
 -23   7  12         30.68        479.83       569.47 o                         
 -21   7  12      12610.95      12743.70       828.54 o                         
 -19   7  12       3323.72       2464.76       402.21 o                         
 -17   7  12       7381.31       8309.59       612.35 o                         
 -15   7  12       3044.09       2550.05       344.15 o                         
 -13   7  12      14130.18      13100.35       487.52 o                         
 -11   7  12       4439.59       4018.84       310.94 o                         
  -9   7  12       3751.28       3274.07       264.02 o                         
  -7   7  12        221.99        388.31       203.69 o                         
  -5   7  12       2065.54       1703.88       230.34 o                         
  -3   7  12      14487.60      13800.42       429.62 o                         
  -1   7  12       4614.22       4041.63       216.25 o                         
   1   7  12        971.25       1006.36       142.44 o                         
   3   7  12        665.08        302.47       150.64 o                         
   5   7  12       2317.07       2455.60       246.94 o                         
   7   7  12       2670.80       2194.26       162.73 o                         
   9   7  12        774.05        110.11       305.69 o                         
  11   7  12       9958.88       7486.13       783.95 o                         
  13   7  12        717.36        318.57       401.66 o                         
  15   7  12       1130.95        382.93       575.22 o                         
 -24   8  12       4481.67       5750.71      1572.83 o                         
 -22   8  12        591.44        412.24       612.20 o                         
 -20   8  12       1402.20       1074.45       488.53 o                         
 -18   8  12       4030.35       3663.74       363.15 o                         
 -16   8  12      17080.19      17180.33      1030.47 o                         
 -14   8  12        762.97        348.34       325.41 o                         
 -12   8  12       1177.94       1313.42       479.25 o                         
 -10   8  12       3514.89       2794.72       264.41 o                         
  -8   8  12      10270.43       9440.04       407.82 o                         
  -6   8  12         29.02        352.01       204.85 o                         
  -4   8  12       6025.54       5943.65       547.50 o                         
  -2   8  12       3650.77       3389.62       321.19 o                         
   0   8  12      34900.59      37726.37      1150.27 o                         
   2   8  12        679.18        258.77       236.43 o                         
   4   8  12       8549.69       8851.56       413.58 o                         
   6   8  12       1945.14       2055.43       178.87 o                         
   8   8  12        246.42        346.09       180.36 o                         
  10   8  12       3086.04       1940.97       501.27 o                         
  12   8  12       5274.31       4945.28       780.66 o                         
  14   8  12         61.27        474.28       350.07 o                         
 -23   9  12       3859.10       3571.37       703.42 o                         
 -21   9  12       5647.27       3768.58      1048.55 o                         
 -19   9  12        175.18       -358.76       358.76 o                         
 -17   9  12       4389.17       4479.08       544.51 o                         
 -15   9  12       7045.17       6925.51      1402.73 o                         
 -13   9  12        217.43        743.58       686.98 o                         
 -11   9  12        196.73         96.89       275.99 o                         
  -9   9  12         15.54       -334.91       371.19 o                         
  -7   9  12       3670.36       3954.85       611.03 o                         
  -5   9  12      40379.97      44045.96      1160.95 o                         
  -3   9  12       5991.32       5398.56       328.61 o                         
  -1   9  12        293.59        849.15       409.20 o                         
   1   9  12       2151.55       1721.46       247.11 o                         
   3   9  12      20326.26      21145.83       741.92 o                         
   5   9  12       2817.86       3019.98       276.85 o                         
   7   9  12       3870.72       3710.03       354.15 o                         
   9   9  12       3125.91       3144.01       545.64 o                         
  11   9  12       2265.76       1564.61       652.47 o                         
  13   9  12         90.97        -87.11       453.61 o                         
 -22  10  12       2024.05       2334.01       575.18 o                         
 -20  10  12        831.13        558.45       404.33 o                         
 -18  10  12         41.97         28.08       613.02 o                         
 -16  10  12       4162.57       4388.53       509.06 o                         
 -14  10  12        115.49       -356.62       356.62 o                         
 -12  10  12       6640.84       5718.35       581.60 o                         
 -10  10  12      10212.24      10372.88      2139.83 o                         
  -8  10  12       2073.17       1795.89       401.44 o                         
  -6  10  12      12476.09      12148.18       608.45 o                         
  -4  10  12         39.37          4.44       241.66 o                         
  -2  10  12      15063.24      16835.20       712.16 o                         
   0  10  12      12874.91      13602.96       617.38 o                         
   2  10  12       4380.96       4635.32       363.63 o                         
   4  10  12       2220.36       1950.37       421.19 o                         
   6  10  12        123.70       -182.14       294.19 o                         
   8  10  12       9286.06      10434.57       691.91 o                         
  10  10  12       2485.71       1610.63       718.21 o                         
  12  10  12        561.58        172.57       691.91 o                         
 -21  11  12       5863.14       5769.20      1098.68 o                         
 -19  11  12       4554.56       4447.95       967.20 o                         
 -17  11  12         10.81        339.88       430.76 o                         
 -15  11  12       4971.35       5583.20       631.10 o                         
 -13  11  12      19302.32      20355.12      1718.28 o                         
 -11  11  12      33804.26      36645.05      1679.50 o                         
  -9  11  12       4017.53       4184.16       628.64 o                         
  -7  11  12        324.06        112.49       349.20 o                         
  -5  11  12      13174.44      12874.97       823.26 o                         
  -3  11  12       2248.18       2532.90       368.63 o                         
  -1  11  12      18009.79      18217.02       793.36 o                         
   1  11  12       3359.01       3943.66       455.09 o                         
   3  11  12        173.91        -25.25       349.95 o                         
   5  11  12          6.72        146.23       361.89 o                         
   7  11  12        863.05       1173.80       332.37 o                         
   9  11  12        105.19         87.11       718.21 o                         
  11  11  12       8215.93       7691.57      1106.07 o                         
 -20  12  12        215.14        131.28       539.42 o                         
 -18  12  12       5481.62       4873.14       894.88 o                         
 -16  12  12       6597.85       5977.70      1037.87 o                         
 -14  12  12        321.86       -577.69       577.69 o                         
 -12  12  12      25707.55      31211.34      1618.34 o                         
 -10  12  12       1006.68       1128.81       414.27 o                         
  -8  12  12      10350.86      10096.98       820.85 o                         
  -6  12  12       4840.60       4090.73       660.66 o                         
  -4  12  12       1207.02        613.37       371.38 o                         
  -2  12  12       3895.89       3996.72       890.78 o                         
   0  12  12       9688.25      11990.96      1853.04 o                         
   2  12  12         70.26        180.64       365.62 o                         
   4  12  12        520.03        554.86       373.04 o                         
   6  12  12        804.14       -127.74      1304.12 o                         
   8  12  12         61.34       -588.37       588.37 o                         
  10  12  12       3243.18       3144.01       737.93 o                         
 -17  13  12       3004.02       2738.79       649.52 o                         
 -15  13  12        167.85       -179.28       658.22 o                         
 -13  13  12         55.02       -361.10       482.47 o                         
 -11  13  12          8.14       -413.86       413.86 o                         
  -9  13  12         85.51        -36.85       559.78 o                         
  -7  13  12       9046.91       9446.16       873.86 o                         
  -5  13  12          4.17        -93.48       512.75 o                         
  -3  13  12       2575.15       1486.49       359.88 o                         
  -1  13  12       1591.43       1196.07       430.56 o                         
   1  13  12        138.58        684.38       450.30 o                         
   3  13  12        316.77       1040.07       464.27 o                         
   5  13  12       1407.63       1050.09       837.36 o                         
   7  13  12       6354.21       7970.96      1153.74 o                         
 -14  14  12        574.79        456.88       644.15 o                         
 -12  14  12       1883.43       2154.47       574.03 o                         
 -10  14  12       1327.14       1104.22       520.17 o                         
  -8  14  12         38.49         32.17       629.25 o                         
  -6  14  12       2493.01       1937.75      1738.82 o                         
  -4  14  12       3752.19       3878.30       547.06 o                         
  -2  14  12        844.50        809.08       427.76 o                         
   0  14  12      10950.42      12083.56      2185.03 o                         
   2  14  12        161.70       -560.81       560.81 o                         
   4  14  12       3513.16       3732.17       885.85 o                         
  -9  15  12          2.81        699.36       647.16 o                         
  -7  15  12       1818.37       1806.67       545.52 o                         
  -5  15  12        579.96        441.31       572.15 o                         
  -3  15  12        797.24       1348.97       525.92 o                         
  -1  15  12       4089.76       3043.03      1135.66 o                         
 -29   1  13        507.08        114.97       597.20 o                         
 -27   1  13        132.36       -336.70       553.74 o                         
 -25   1  13       4691.62       4467.41       844.76 o                         
 -23   1  13      21156.41      22558.08      1113.06 o                         
 -21   1  13       3739.78       3210.33       314.22 o                         
 -19   1  13      11076.00      10163.73       437.76 o                         
 -17   1  13      22358.65      21668.42       638.51 o                         
 -15   1  13      63777.93      69784.12      1487.61 o                         
 -13   1  13      90100.40     100623.70      2424.61 o                         
 -11   1  13        181.67         72.36       118.17 o                         
  -9   1  13       8755.98       8426.68       224.84 o                         
  -7   1  13      33869.56      33198.00       593.11 o                         
  -5   1  13      10333.89       9399.11       248.86 o                         
  -3   1  13      12509.31      12334.82       273.82 o                         
  -1   1  13       6926.00       6439.33       256.41 o                         
   1   1  13      14249.83      13954.37       351.48 o                         
   3   1  13       3673.21       3927.61       210.01 o                         
   5   1  13        308.86        293.46        88.44 o                         
   7   1  13      82997.64      96862.48      1410.21 o                         
   9   1  13       1851.56       1732.87       158.22 o                         
  11   1  13        385.37         71.09        75.31 o                         
  13   1  13       1160.70       2201.69       976.24 o                         
  15   1  13       3046.54       2575.35       609.16 o                         
  17   1  13       1054.48        941.85      1038.69 o                         
 -28   2  13      27340.96      32183.02      1774.51 o                         
 -26   2  13       7311.38       9510.69       672.10 o                         
 -24   2  13       7274.05       6511.74       580.67 o                         
 -22   2  13       2794.12       2853.67       337.15 o                         
 -20   2  13       6068.47       6075.81      1019.27 o                         
 -18   2  13      42934.31      47996.34      1015.79 o                         
 -16   2  13      11732.78      11426.83       648.56 o                         
 -14   2  13      28894.32      27962.19       611.42 o                         
 -12   2  13       5698.16       5696.65       268.52 o                         
 -10   2  13       1670.32       1474.12       200.33 o                         
  -8   2  13      27979.13      27761.21       506.75 o                         
  -6   2  13      65409.74      66451.03      1115.11 o                         
  -4   2  13     112509.88     117847.42      1837.36 o                         
  -2   2  13      40486.89      41270.55       718.15 o                         
   0   2  13      28669.28      29738.89       620.81 o                         
   2   2  13       6585.81       6408.18       180.54 o                         
   4   2  13       9958.51      10156.27       291.93 o                         
   6   2  13      22372.95      23574.23       454.76 o                         
   8   2  13       1356.76       1137.44       161.35 o                         
  10   2  13      11327.77      11808.00       527.57 o                         
  12   2  13       5057.80       4808.15       589.42 o                         
  14   2  13        492.58       1125.83       863.66 o                         
  16   2  13          9.16        -21.14       537.42 o                         
  18   2  13      11584.10      14539.58      1058.42 o                         
 -29   3  13       6270.81       6378.35       774.30 o                         
 -27   3  13        265.57        157.17       384.52 o                         
 -25   3  13       7387.18       8739.74       754.80 o                         
 -23   3  13        196.63        236.05       173.25 o                         
 -21   3  13        209.06        214.82       268.53 o                         
 -19   3  13       2985.89       1949.43       585.29 o                         
 -17   3  13       9595.41       8906.53       606.21 o                         
 -15   3  13      21514.60      21551.88       663.72 o                         
 -13   3  13         34.84        -30.77       147.53 o                         
 -11   3  13      27122.36      26798.62       607.58 o                         
  -9   3  13      34049.94      36136.55       707.84 o                         
  -7   3  13       3226.62       2674.18       208.05 o                         
  -5   3  13      35456.54      35660.78       697.40 o                         
  -3   3  13      19033.34      20304.47       491.34 o                         
  -1   3  13      50600.72      55415.39      1191.38 o                         
   1   3  13      11459.32      10745.64       279.42 o                         
   3   3  13      22299.42      22340.50       474.18 o                         
   5   3  13        514.09        458.11       126.79 o                         
   7   3  13       1638.87       1206.70       172.15 o                         
   9   3  13       1474.25        974.37       183.26 o                         
  11   3  13       5338.05       4609.18       285.02 o                         
  13   3  13       1254.54        632.75       785.59 o                         
  15   3  13       1417.52       2890.91       890.78 o                         
  17   3  13       3105.11       2685.48       931.86 o                         
 -28   4  13       9202.95       9839.44       919.54 o                         
 -26   4  13        966.76        472.38       504.74 o                         
 -24   4  13      12352.56      13061.53       653.74 o                         
 -22   4  13       8409.74       7406.76      1285.22 o                         
 -20   4  13       7193.67       6978.77       692.35 o                         
 -18   4  13         48.71        220.77       254.54 o                         
 -16   4  13        646.24        430.54       213.60 o                         
 -14   4  13        373.07         -8.52       168.74 o                         
 -12   4  13       1185.43        989.45       179.97 o                         
 -10   4  13       6000.07       5296.02       263.23 o                         
  -8   4  13      70288.42      73952.53      1426.61 o                         
  -6   4  13        477.49        206.46       111.33 o                         
  -4   4  13      22823.64      22768.38       497.91 o                         
  -2   4  13        948.69        706.07       112.73 o                         
   0   4  13      85779.78      95896.20      1606.93 o                         
   2   4  13      41910.97      45757.38       864.27 o                         
   4   4  13       5976.87       6596.72       289.22 o                         
   6   4  13      10450.81      10273.30       580.18 o                         
   8   4  13       4207.78       3669.61       280.79 o                         
  10   4  13       6951.24       7658.34       410.09 o                         
  12   4  13       4319.33       4056.58       422.05 o                         
  14   4  13       5284.48       4754.64      1015.68 o                         
  16   4  13       1442.92       1184.96      1184.96 o                         
 -27   5  13       1075.29       1055.76       599.05 o                         
 -25   5  13          7.90       -349.11       471.43 o                         
 -23   5  13        642.52        -98.64       626.99 o                         
 -21   5  13       5164.91       4435.84       841.47 o                         
 -19   5  13        448.71        367.88       263.59 o                         
 -17   5  13      22588.96      23615.71       636.48 o                         
 -15   5  13       1032.86        446.86       192.83 o                         
 -13   5  13       2177.86       1834.18       224.80 o                         
 -11   5  13      31397.53      29897.48       756.13 o                         
  -9   5  13        644.27        649.23       178.97 o                         
  -7   5  13       1344.40       1072.37       255.24 o                         
  -5   5  13       1432.10       1587.07       185.28 o                         
  -3   5  13      12022.82      11953.25       452.96 o                         
  -1   5  13       4445.18       4570.57       285.48 o                         
   1   5  13      13347.44      14342.51       418.30 o                         
   3   5  13      46708.71      52310.23       982.62 o                         
   5   5  13         78.26        137.60        73.14 o                         
   7   5  13      30598.78      33098.67      1565.45 o                         
   9   5  13       9431.09       8642.70       939.26 o                         
  11   5  13       5268.60       4928.87       441.48 o                         
  13   5  13       3174.71       2502.61       382.30 o                         
  15   5  13        102.85        879.27       665.62 o                         
  17   5  13       3396.57       2161.20       834.90 o                         
 -26   6  13        485.83        210.91       536.60 o                         
 -24   6  13       1979.23       1795.66       439.45 o                         
 -22   6  13       1752.74       1561.43       439.65 o                         
 -20   6  13       2113.77       1664.36       438.81 o                         
 -18   6  13      39163.95      40929.12      1229.97 o                         
 -16   6  13      25402.20      26066.27      1969.51 o                         
 -14   6  13       1248.16       1391.48       281.62 o                         
 -12   6  13      13809.71      13661.43       598.07 o                         
 -10   6  13      20576.38      20219.16       751.51 o                         
  -8   6  13      24995.86      24409.76       659.97 o                         
  -6   6  13       1208.93        903.42       170.72 o                         
  -4   6  13      33660.75      36524.25       825.71 o                         
  -2   6  13       7311.78       6861.61       344.48 o                         
   0   6  13       1806.34       2215.94       263.60 o                         
   2   6  13        113.51        422.37       136.24 o                         
   4   6  13       2215.90       2312.19       187.88 o                         
   6   6  13      21513.05      23202.92      1036.17 o                         
   8   6  13       5155.47       4874.78       553.86 o                         
  10   6  13       2319.32       2352.95       376.56 o                         
  12   6  13       3276.27       3025.48       440.69 o                         
  14   6  13       1232.51       1196.47       619.60 o                         
  16   6  13         14.45       -575.22       575.22 o                         
 -25   7  13        380.00       -431.95       431.95 o                         
 -23   7  13         11.10         25.11       367.21 o                         
 -21   7  13         58.79       -172.39       315.15 o                         
 -19   7  13      10453.42      10214.64       726.85 o                         
 -17   7  13      16855.33      17928.06       895.96 o                         
 -15   7  13      13242.17      14871.22       732.73 o                         
 -13   7  13       8137.27       7776.32       426.70 o                         
 -11   7  13         65.76         36.90       206.99 o                         
  -9   7  13      74122.54      82951.64      1765.58 o                         
  -7   7  13       2674.79       2177.87       288.93 o                         
  -5   7  13      12373.75      12867.56       461.33 o                         
  -3   7  13       1383.84       1460.52       189.45 o                         
  -1   7  13       3001.76       2652.91       207.87 o                         
   1   7  13         10.27        -85.94       134.93 o                         
   3   7  13       9830.04       9852.81       414.31 o                         
   5   7  13       1895.97       1943.20       215.87 o                         
   7   7  13       5243.20       5462.83       764.08 o                         
   9   7  13         18.35       -218.59       458.54 o                         
  11   7  13      13141.71      13442.17      1086.35 o                         
  13   7  13       1197.25       1247.71       439.11 o                         
  15   7  13       1240.10       1702.66       765.87 o                         
 -24   8  13         70.02       -224.06       458.94 o                         
 -22   8  13       4398.53       3285.89       584.30 o                         
 -20   8  13       2631.65       4168.57      1356.71 o                         
 -18   8  13       3957.66       4535.69       630.28 o                         
 -16   8  13       6008.51       5138.90       839.83 o                         
 -14   8  13       1288.66       1107.62       312.20 o                         
 -12   8  13       3647.89       3467.67       436.31 o                         
 -10   8  13        840.94        844.16       213.09 o                         
  -8   8  13       6510.18       6355.34       677.73 o                         
  -6   8  13      57623.50      63799.02      1545.98 o                         
  -4   8  13      13637.33      14015.81       844.73 o                         
  -2   8  13        287.18        306.42       164.13 o                         
   0   8  13       2236.22       2582.70       281.61 o                         
   2   8  13       2457.65       2353.31       210.59 o                         
   4   8  13      10894.75      11325.69       398.04 o                         
   6   8  13        479.78        467.68       156.51 o                         
   8   8  13      12684.08      13538.14       542.03 o                         
  10   8  13       3026.97       3635.42       696.84 o                         
  12   8  13       1071.22       1493.94       497.98 o                         
  14   8  13       4921.53       2471.82      1129.08 o                         
 -23   9  13       6765.86       7004.15       778.48 o                         
 -21   9  13      16285.18      19761.18      1808.67 o                         
 -19   9  13       1016.85        881.16       405.81 o                         
 -17   9  13        653.05       1194.93       501.97 o                         
 -15   9  13       7506.16       7065.41       932.69 o                         
 -13   9  13       6841.33       7300.27       606.35 o                         
 -11   9  13        345.74        203.70       478.26 o                         
  -9   9  13       1598.40       1291.27       345.56 o                         
  -7   9  13      36864.51      39854.85      1264.87 o                         
  -5   9  13        533.99        416.78       233.81 o                         
  -3   9  13        922.44        388.49       328.35 o                         
  -1   9  13      48909.89      57846.19      1578.83 o                         
   1   9  13        106.80        108.70       343.27 o                         
   3   9  13      20149.23      21253.98       919.46 o                         
   5   9  13       1267.84       1549.64       338.52 o                         
   7   9  13       3244.77       2872.42       642.61 o                         
   9   9  13      23739.31      28047.93      1748.68 o                         
  11   9  13          3.36        259.67       455.25 o                         
 -22  10  13       1641.58       2539.65       689.08 o                         
 -20  10  13       6623.90       6142.58       806.96 o                         
 -18  10  13        502.08        413.85       565.95 o                         
 -16  10  13        740.44        103.62       430.70 o                         
 -14  10  13      13126.66      14584.14       940.90 o                         
 -12  10  13      14408.76      14773.99       850.94 o                         
 -10  10  13       1254.03       1386.74       459.73 o                         
  -8  10  13      20046.07      21691.01       999.79 o                         
  -6  10  13       7386.82       7316.15       591.97 o                         
  -4  10  13        490.71        764.34       469.91 o                         
  -2  10  13      20382.84      20131.14      1006.34 o                         
   0  10  13       8997.54       9066.77       488.71 o                         
   2  10  13      17878.86      19715.01       654.28 o                         
   4  10  13       1314.34        916.28       309.03 o                         
   6  10  13       6151.48       5708.69       477.29 o                         
   8  10  13         22.59       -567.01       611.38 o                         
  10  10  13      10436.67       9734.44      1130.73 o                         
  12  10  13        502.88        756.01       517.70 o                         
 -21  11  13        265.29        367.85      1033.76 o                         
 -19  11  13       2073.69       2117.47       696.84 o                         
 -17  11  13       8691.14       9177.09       968.02 o                         
 -15  11  13        667.80        450.99       436.63 o                         
 -13  11  13        603.28         12.70       672.19 o                         
 -11  11  13        443.05        711.55       689.45 o                         
  -9  11  13          5.77          0.53       374.53 o                         
  -7  11  13         60.51        435.60       402.20 o                         
  -5  11  13         60.85        360.64       381.57 o                         
  -3  11  13       5474.31       4938.71       808.60 o                         
  -1  11  13         18.09        260.99       305.58 o                         
   1  11  13       1483.36       1034.32       268.67 o                         
   3  11  13       6972.65       7336.59      1205.51 o                         
   5  11  13       3183.76       3584.47       568.65 o                         
   7  11  13       3536.02       1878.52       852.98 o                         
   9  11  13        495.99        913.78       760.94 o                         
  11  11  13        581.99        281.04       866.12 o                         
 -20  12  13       1784.83       1604.05       759.30 o                         
 -18  12  13       3636.88       3376.98       943.37 o                         
 -16  12  13        130.44       -625.61       625.61 o                         
 -14  12  13       1840.68       1671.04       530.65 o                         
 -12  12  13      34168.58      37492.34      1832.88 o                         
 -10  12  13       6446.02       6199.62       760.12 o                         
  -8  12  13          5.77        384.35       507.37 o                         
  -6  12  13       5166.61       4213.27       702.94 o                         
  -4  12  13       1615.19       2958.77       559.72 o                         
  -2  12  13      11640.92      11813.97       851.33 o                         
   0  12  13        258.65        672.13       612.20 o                         
   2  12  13       1189.43        932.21       431.42 o                         
   4  12  13        874.07        486.56       433.42 o                         
   6  12  13        179.03       -545.64       545.64 o                         
   8  12  13       1039.88       -195.58       826.68 o                         
 -17  13  13        150.54       -511.68       511.68 o                         
 -15  13  13          5.21       -150.16       470.96 o                         
 -13  13  13      14352.03      16039.45      1243.24 o                         
 -11  13  13       1852.00       2548.56       596.41 o                         
  -9  13  13       7857.13       9003.08       952.66 o                         
  -7  13  13       1574.14       1550.90       543.71 o                         
  -5  13  13       3022.40       2364.26       505.96 o                         
  -3  13  13       4020.51       3901.11       573.19 o                         
  -1  13  13      13791.76      15706.40      1094.73 o                         
   1  13  13       2150.84       2172.06       455.62 o                         
   3  13  13       4941.54       4973.80       632.34 o                         
   5  13  13         11.36       1004.18       961.45 o                         
   7  13  13        720.99        979.52       783.95 o                         
 -14  14  13        343.90       -773.63       799.14 o                         
 -12  14  13        514.05        -20.58       619.58 o                         
 -10  14  13        861.76       1303.18       721.54 o                         
  -8  14  13       5405.61       6144.89       768.21 o                         
  -6  14  13         12.72        152.01       620.68 o                         
  -4  14  13        557.36        241.39       725.22 o                         
  -2  14  13       2505.98       4170.25       658.01 o                         
   0  14  13        514.07        790.03       533.72 o                         
   2  14  13        234.81        466.75       502.68 o                         
  -7  15  13       1972.27       2349.33       661.88 o                         
  -5  15  13        343.30        129.84       759.30 o                         
  -3  15  13        492.64         21.37       971.31 o                         
 -28   0  14       5555.74       6380.06      1099.50 o                         
 -26   0  14       4675.78       2236.80       844.76 o                         
 -24   0  14      30034.43      35686.91      2028.08 o                         
 -22   0  14       1315.49        972.95       443.74 o                         
 -20   0  14       1877.17       1088.00       324.17 o                         
 -18   0  14      73889.10      79622.27      3735.67 o                         
 -16   0  14      15790.50      15454.62       736.29 o                         
 -14   0  14      72596.61      80023.66      5997.12 o                         
 -12   0  14      25189.03      24014.40      1129.90 o                         
 -10   0  14      13828.78      13471.46       563.60 o                         
  -8   0  14     162334.84     175199.42      4373.18 o                         
  -6   0  14      62459.57      67984.62      1503.59 o                         
  -4   0  14      41645.64      41455.55      1024.56 o                         
  -2   0  14      44487.45      47554.50      1477.86 o                         
   0   0  14      16887.91      18093.91       519.26 o                         
   2   0  14        139.67       -129.88       129.88 o                         
   4   0  14       2985.28       2603.80       188.77 o                         
   6   0  14     135995.20     159820.73      3703.60 o                         
   8   0  14        507.04        354.99        91.03 o                         
  10   0  14        243.66         88.75       599.88 o                         
  12   0  14         57.80       1638.57       752.72 o                         
  14   0  14        689.03       1014.04       550.57 o                         
  16   0  14       5743.86       5446.55       945.01 o                         
 -29   1  14      15993.65      19758.75      1248.27 o                         
 -27   1  14       3002.67       2760.08       968.02 o                         
 -25   1  14      14107.56      14091.10       895.99 o                         
 -23   1  14         95.63        158.83       412.52 o                         
 -21   1  14       6746.83       7892.78       775.73 o                         
 -19   1  14      74133.16      83861.27      1867.86 o                         
 -17   1  14       3118.99       3251.87       419.88 o                         
 -15   1  14      10879.81      10930.10       397.07 o                         
 -13   1  14         98.30        169.27       141.69 o                         
 -11   1  14      12275.05      12360.95       339.18 o                         
  -9   1  14      27493.23      27353.37       497.83 o                         
  -7   1  14        216.66        232.02       100.08 o                         
  -5   1  14      93161.10      98942.26      1484.16 o                         
  -3   1  14       2855.70       2771.91       137.79 o                         
  -1   1  14      37678.08      40212.96       650.29 o                         
   1   1  14       1996.44       1663.92       122.79 o                         
   3   1  14       2022.27       1784.91       111.60 o                         
   5   1  14      37196.09      41701.21       712.37 o                         
   7   1  14       2203.12       1907.08       133.52 o                         
   9   1  14       5236.19       4946.18       283.24 o                         
  11   1  14        669.10        676.55       336.80 o                         
  13   1  14       6452.34       7420.99       741.94 o                         
  15   1  14        300.64         49.11       427.40 o                         
  17   1  14       1865.79       1617.11      1201.40 o                         
 -28   2  14       1828.28       1794.98       530.11 o                         
 -26   2  14       1151.89       1251.90       490.70 o                         
 -24   2  14       1164.37       1332.91       372.49 o                         
 -22   2  14       6363.81       5770.24       563.33 o                         
 -20   2  14       6525.89       5933.06       420.84 o                         
 -18   2  14       9357.63       9073.66       429.87 o                         
 -16   2  14       2358.48       2206.55       186.96 o                         
 -14   2  14       4699.88       4609.76       441.63 o                         
 -12   2  14      45154.31      43550.48       861.06 o                         
 -10   2  14       7247.72       6795.01       225.53 o                         
  -8   2  14       2842.22       2566.07       185.95 o                         
  -6   2  14      34324.49      33445.88       877.46 o                         
  -4   2  14       3975.65       3631.85       160.41 o                         
  -2   2  14        238.76        234.00        99.93 o                         
   0   2  14        349.47        335.40       123.05 o                         
   2   2  14       4732.95       4126.24       160.13 o                         
   4   2  14       1074.48       1019.96       108.27 o                         
   6   2  14        221.20        216.22        55.27 o                         
   8   2  14       6054.85       5371.52       253.68 o                         
  10   2  14       2124.83       1881.46       197.50 o                         
  12   2  14          9.73        -98.49       772.44 o                         
  14   2  14       6171.49       6954.62       730.27 o                         
  16   2  14        124.88       -185.94       509.22 o                         
 -29   3  14      12598.56      11507.77      1278.64 o                         
 -27   3  14        189.62        257.76       394.88 o                         
 -25   3  14       8805.79       9102.17       709.46 o                         
 -23   3  14        195.94        433.84       162.65 o                         
 -21   3  14        243.35        390.53       423.55 o                         
 -19   3  14       9613.96       9511.69       518.70 o                         
 -17   3  14       2677.70       2604.38       442.18 o                         
 -15   3  14       6280.31       5471.58       324.40 o                         
 -13   3  14      71269.37      73243.37      1834.53 o                         
 -11   3  14        257.71        305.65        88.92 o                         
  -9   3  14      16770.62      17515.07       392.49 o                         
  -7   3  14      72104.97      76746.54      1238.49 o                         
  -5   3  14      51383.39      51528.34       889.00 o                         
  -3   3  14      54313.46      56005.09      1054.77 o                         
  -1   3  14       1006.13        739.73       125.83 o                         
   1   3  14       4981.75       4772.23       270.85 o                         
   3   3  14       7374.06       7084.21       430.09 o                         
   5   3  14       2889.74       2568.65       120.76 o                         
   7   3  14        838.06        575.22       181.09 o                         
   9   3  14       1266.78        980.80       268.15 o                         
  11   3  14      11326.67      10357.66      1049.37 o                         
  13   3  14        977.64        849.69       567.01 o                         
  15   3  14       1368.39        933.51       890.78 o                         
  17   3  14      11434.32      14061.76      1600.77 o                         
 -28   4  14        771.47        846.46       632.53 o                         
 -26   4  14        326.09       -440.84      1135.66 o                         
 -24   4  14       3418.69       2714.96       565.77 o                         
 -22   4  14       1103.81       1135.54       336.63 o                         
 -20   4  14       2674.19       1884.18       398.80 o                         
 -18   4  14      18988.10      19508.80       744.05 o                         
 -16   4  14      33648.93      34837.88       963.66 o                         
 -14   4  14      34291.80      35260.41       930.02 o                         
 -12   4  14       2525.18       2646.95       306.25 o                         
 -10   4  14      55226.41      59021.98      1289.76 o                         
  -8   4  14      37395.62      39482.08       772.08 o                         
  -6   4  14       4180.34       3853.04       251.88 o                         
  -4   4  14       2566.91       2022.98       169.56 o                         
  -2   4  14       2803.15       2903.24       182.33 o                         
   0   4  14      14727.50      15116.80       382.63 o                         
   2   4  14       8169.41       8012.05       307.33 o                         
   4   4  14       4578.49       4244.15       208.98 o                         
   6   4  14       5664.81       4931.79       302.25 o                         
   8   4  14       1374.66       1577.81       244.59 o                         
  10   4  14       6540.95       6086.50       348.17 o                         
  12   4  14        780.26        113.40       324.59 o                         
  14   4  14         24.75        604.81      1101.14 o                         
  16   4  14       2685.75       2864.62       797.10 o                         
 -27   5  14       1316.08       1036.12       577.69 o                         
 -25   5  14       1121.05         41.78       448.13 o                         
 -23   5  14       3267.67       2294.98       445.92 o                         
 -21   5  14        146.52        -48.62       292.68 o                         
 -19   5  14        149.92        262.84       323.66 o                         
 -17   5  14       6725.71       6168.08       261.01 o                         
 -15   5  14         38.15         21.09       180.69 o                         
 -13   5  14       5653.88       5144.37       433.94 o                         
 -11   5  14      13118.46      12095.21       450.05 o                         
  -9   5  14      23048.01      23494.57       634.28 o                         
  -7   5  14       1374.57       1048.06       183.86 o                         
  -5   5  14      26074.03      28445.55       652.81 o                         
  -3   5  14       6047.34       5859.75       249.50 o                         
  -1   5  14      16605.37      17536.88       431.08 o                         
   1   5  14       2905.09       2737.94       181.82 o                         
   3   5  14      31206.48      33433.86       806.48 o                         
   5   5  14       2466.06       2434.31       160.32 o                         
   7   5  14        267.12        479.70       197.81 o                         
   9   5  14        884.73        859.28       268.15 o                         
  11   5  14       4721.60       4254.61       543.18 o                         
  13   5  14       7860.56       6899.40       925.29 o                         
  15   5  14         26.89       -493.05       644.25 o                         
 -26   6  14         73.84        -85.64       464.39 o                         
 -24   6  14       4950.36       4000.59       612.55 o                         
 -22   6  14         11.13        155.76       586.73 o                         
 -20   6  14       1240.18       1378.57       466.72 o                         
 -18   6  14      38562.12      42073.88      1194.24 o                         
 -16   6  14       8284.03       9472.48       606.51 o                         
 -14   6  14       9891.54      10126.10       603.01 o                         
 -12   6  14        318.61        -94.26       249.01 o                         
 -10   6  14       1000.65        870.90       215.87 o                         
  -8   6  14       2830.97       2275.89       235.21 o                         
  -6   6  14      11635.70      12378.20       439.07 o                         
  -4   6  14       2176.35       1595.42       196.85 o                         
  -2   6  14       3301.18       3312.89       219.20 o                         
   0   6  14      17641.10      19421.68       497.25 o                         
   2   6  14      46662.38      53857.49      1245.91 o                         
   4   6  14       2247.08       1765.53       206.18 o                         
   6   6  14      24989.61      27418.87       731.47 o                         
   8   6  14      12454.68      12359.14      1567.90 o                         
  10   6  14      29406.14      33800.99      1476.68 o                         
  12   6  14       5695.02       4883.40       514.41 o                         
  14   6  14       1252.16       1474.22       747.79 o                         
 -25   7  14       3833.25       3880.07       619.60 o                         
 -23   7  14        102.64       -288.24       450.49 o                         
 -21   7  14        410.17        121.94       326.86 o                         
 -19   7  14      14341.88      15602.87      1141.41 o                         
 -17   7  14        137.79        198.56       417.43 o                         
 -15   7  14      14125.64      13443.66       811.89 o                         
 -13   7  14       1017.47        322.98       377.88 o                         
 -11   7  14      28435.04      28911.10      1560.19 o                         
  -9   7  14       6708.92       6506.10       342.67 o                         
  -7   7  14       1226.08        789.02       264.46 o                         
  -5   7  14      37066.36      40306.86       951.03 o                         
  -3   7  14       4424.67       4043.11       231.63 o                         
  -1   7  14      28088.54      29127.93       702.32 o                         
   1   7  14       2023.21       1905.77       354.24 o                         
   3   7  14       1422.88       1639.04       195.87 o                         
   5   7  14      12007.46      12975.02       547.97 o                         
   7   7  14         24.08         89.60        90.44 o                         
   9   7  14        156.28        108.47       327.06 o                         
  11   7  14         24.91        217.72       357.24 o                         
  13   7  14         46.14       1152.09       724.78 o                         
 -24   8  14       1131.20       1398.15      1657.47 o                         
 -22   8  14      12289.35      12538.31       966.89 o                         
 -20   8  14       2446.06       1942.38       557.37 o                         
 -18   8  14      11801.35      12821.62       962.27 o                         
 -16   8  14         18.19        156.22       518.52 o                         
 -14   8  14        211.86       1056.39      1084.71 o                         
 -12   8  14         16.11       -537.42       537.42 o                         
 -10   8  14       7990.36       8475.37       435.84 o                         
  -8   8  14      11369.33      11773.80       536.96 o                         
  -6   8  14       6870.06       6734.71       492.70 o                         
  -4   8  14        775.22        674.49       208.94 o                         
  -2   8  14       7400.34       7435.77       377.24 o                         
   0   8  14        460.45        343.65       179.34 o                         
   2   8  14      48671.27      53215.66      1290.20 o                         
   4   8  14       1302.26       1019.18       262.13 o                         
   6   8  14        801.14        433.90       161.56 o                         
   8   8  14        792.91        371.43       327.06 o                         
  10   8  14       1961.88       2019.86       542.35 o                         
  12   8  14         38.80        106.51       557.15 o                         
 -23   9  14       5680.35       6715.79       798.67 o                         
 -21   9  14        916.29       1336.57       755.19 o                         
 -19   9  14        695.79        894.38       399.44 o                         
 -17   9  14       4886.02       4675.79       867.77 o                         
 -15   9  14       3262.50       3757.83       634.39 o                         
 -13   9  14        927.49       1044.48       419.13 o                         
 -11   9  14        828.19        497.70       312.16 o                         
  -9   9  14      13954.18      14246.46       776.09 o                         
  -7   9  14      15376.73      15762.89      1226.07 o                         
  -5   9  14       7465.08       8065.51       493.02 o                         
  -3   9  14       8272.57       7836.84       463.89 o                         
  -1   9  14       5103.82       4616.73       351.96 o                         
   1   9  14       5732.76       5279.04       379.91 o                         
   3   9  14       1479.80       1627.49       262.25 o                         
   5   9  14      14354.52      14621.98      2332.12 o                         
   7   9  14       4899.48       4373.35       742.86 o                         
   9   9  14       1768.91        696.84       544.00 o                         
  11   9  14       1450.39        389.51       476.61 o                         
 -22  10  14       3659.21       2551.78       707.79 o                         
 -20  10  14         53.85        737.76       431.61 o                         
 -18  10  14         18.33         53.51       474.75 o                         
 -16  10  14       1786.55       1526.06       474.29 o                         
 -14  10  14       1555.62        518.29       418.61 o                         
 -12  10  14         39.05        638.71       367.16 o                         
 -10  10  14       6822.76       6369.43       583.59 o                         
  -8  10  14       2925.35       2760.51       834.90 o                         
  -6  10  14       3791.03       2933.69       451.72 o                         
  -4  10  14       2310.77       1625.13       353.35 o                         
  -2  10  14        990.62       1167.21       297.40 o                         
   0  10  14      14492.50      14445.39       666.25 o                         
   2  10  14         86.27        312.43       229.39 o                         
   4  10  14       1537.40       1354.03       356.59 o                         
   6  10  14       7250.50       7831.65      1240.02 o                         
   8  10  14       4133.00       2682.19       828.32 o                         
  10  10  14       1958.82       1452.85       759.30 o                         
 -21  11  14      11144.90      13200.37      1038.30 o                         
 -19  11  14       5743.31       6566.85       884.25 o                         
 -17  11  14       1553.43       1257.99       544.00 o                         
 -15  11  14       7061.36       7271.37      1848.11 o                         
 -13  11  14      34113.96      39262.00      1954.98 o                         
 -11  11  14      14745.36      16335.50       993.10 o                         
  -9  11  14      14203.50      13940.42      1508.73 o                         
  -7  11  14       9779.67       9598.33       746.37 o                         
  -5  11  14       4524.54       4092.83       477.44 o                         
  -3  11  14      16053.22      17294.93      1026.78 o                         
  -1  11  14       1472.81       1009.11       481.54 o                         
   1  11  14       3260.84       3108.44       358.13 o                         
   3  11  14       3462.37       3829.21       503.23 o                         
   5  11  14        584.16        538.70       358.58 o                         
   7  11  14        164.65       -261.32       719.85 o                         
   9  11  14       2954.84       3042.11       956.52 o                         
 -18  12  14       2135.46       1700.87       925.29 o                         
 -16  12  14        144.10        571.44       471.84 o                         
 -14  12  14      14317.10      13745.21      1141.28 o                         
 -12  12  14        847.29        213.65       500.31 o                         
 -10  12  14       6725.94       6851.82       715.07 o                         
  -8  12  14         19.25        101.70       608.09 o                         
  -6  12  14        902.78       1034.58       804.49 o                         
  -4  12  14       4710.71       3762.78      1047.73 o                         
  -2  12  14       4821.61       3857.07       625.50 o                         
   0  12  14        452.18        860.37       306.22 o                         
   2  12  14       4701.85       4342.85       536.77 o                         
   4  12  14         18.21       1067.53       408.94 o                         
   6  12  14        575.47        371.43       872.70 o                         
   8  12  14       1253.12        673.83       890.78 o                         
 -17  13  14         79.22       -254.74       979.52 o                         
 -15  13  14        344.67        729.00       585.55 o                         
 -13  13  14       1961.94       1325.28       775.73 o                         
 -11  13  14          2.49        132.21       511.62 o                         
  -9  13  14        333.25        219.54       664.79 o                         
  -7  13  14          5.17       -732.80       939.26 o                         
  -5  13  14       1125.30       1185.78       569.44 o                         
  -3  13  14         25.57       -432.24       432.24 o                         
  -1  13  14        845.13       1177.09       565.73 o                         
   1  13  14         20.38        105.09       429.90 o                         
   3  13  14       1822.18        845.63       706.70 o                         
   5  13  14       5548.47       3689.65       961.45 o                         
 -12  14  14        491.09       -176.88       785.75 o                         
 -10  14  14        649.68        448.01       531.83 o                         
  -8  14  14       4520.93       5231.41      1088.00 o                         
  -6  14  14        517.67        -17.26       804.49 o                         
  -4  14  14       9212.93       9384.21      1669.55 o                         
  -2  14  14       9437.62       9334.21      1017.33 o                         
   0  14  14        301.20        856.70       535.29 o                         
   2  14  14      13687.30      16267.08      1109.97 o                         
 -29   1  15         61.21       -231.26       517.70 o                         
 -27   1  15       1268.35        896.05       596.17 o                         
 -25   1  15       1216.67        756.61       435.31 o                         
 -23   1  15        102.74        -79.68       321.06 o                         
 -21   1  15       9308.33       9404.54       635.06 o                         
 -19   1  15      14081.67      13092.40       784.89 o                         
 -17   1  15        522.56        488.52       274.22 o                         
 -15   1  15      26689.93      27598.11       776.51 o                         
 -13   1  15       9900.15       9955.77       381.51 o                         
 -11   1  15        657.60        473.21       119.49 o                         
  -9   1  15       3359.14       2829.95       148.90 o                         
  -7   1  15       9336.60       9232.71       255.04 o                         
  -5   1  15       4969.32       4353.39       166.67 o                         
  -3   1  15      11998.10      11774.77       286.33 o                         
  -1   1  15       9047.79       9294.58       245.78 o                         
   1   1  15       4084.18       3703.66       160.09 o                         
   3   1  15      12063.62      12097.18       457.78 o                         
   5   1  15      16930.37      18105.44       499.18 o                         
   7   1  15        147.35         32.30        55.14 o                         
   9   1  15       1926.59       1961.08       161.99 o                         
  11   1  15       2249.96       2558.89       460.28 o                         
  13   1  15         69.96        684.19       726.43 o                         
  15   1  15       1458.44        261.33      1239.20 o                         
 -28   2  15       1179.17        861.81       509.86 o                         
 -26   2  15      10135.07      10690.79       795.28 o                         
 -24   2  15       2019.58       1936.34       373.04 o                         
 -22   2  15         11.36       -152.71       380.47 o                         
 -20   2  15      14654.17      15195.64       848.27 o                         
 -18   2  15       2709.93       2803.09       475.14 o                         
 -16   2  15       2041.15       1766.26       153.10 o                         
 -14   2  15      13227.10      12903.68       570.35 o                         
 -12   2  15       3950.26       3489.97       190.45 o                         
 -10   2  15         19.36         57.00        95.88 o                         
  -8   2  15       3320.97       3347.42       171.46 o                         
  -6   2  15       7505.52       6519.99       319.93 o                         
  -4   2  15      16122.12      16749.38       376.95 o                         
  -2   2  15      46363.45      47919.21       804.22 o                         
   0   2  15         37.32          1.92        95.87 o                         
   2   2  15      19089.52      20750.46       509.24 o                         
   4   2  15      13336.50      13766.18       444.69 o                         
   6   2  15        226.63        146.93        56.03 o                         
   8   2  15       5031.34       5101.39       309.56 o                         
  10   2  15       2185.84       1961.10       244.60 o                         
  12   2  15       4133.73       3682.25       765.87 o                         
  14   2  15       2456.24       2652.50       679.59 o                         
  16   2  15       7221.08       5653.73      1103.61 o                         
 -27   3  15        614.90        822.05       434.41 o                         
 -25   3  15        172.62       -254.39       338.97 o                         
 -23   3  15       2833.49       2648.49       528.38 o                         
 -21   3  15       2734.72       2496.40       263.43 o                         
 -19   3  15       2814.10       2231.42       357.74 o                         
 -17   3  15       3082.31       2616.17       243.53 o                         
 -15   3  15       1830.50       1430.90       234.09 o                         
 -13   3  15       3829.19       3248.79       145.90 o                         
 -11   3  15      13421.62      12346.02       299.85 o                         
  -9   3  15      63593.52      65143.39      1106.89 o                         
  -7   3  15       9354.86       8304.18       288.30 o                         
  -5   3  15       1130.13        876.70       121.05 o                         
  -3   3  15        278.36        141.43       119.44 o                         
  -1   3  15      12005.47      11774.45       318.01 o                         
   1   3  15      40634.02      44784.32       774.70 o                         
   3   3  15       3671.91       3577.93       211.07 o                         
   5   3  15       6481.22       5827.42       375.76 o                         
   7   3  15       1197.75       1108.09       213.32 o                         
   9   3  15        467.18        197.68       285.15 o                         
  11   3  15       6093.08       5346.51       446.13 o                         
  13   3  15        428.25       1132.37       588.37 o                         
  15   3  15        437.93        585.09       889.13 o                         
 -28   4  15          6.17        428.58       744.50 o                         
 -26   4  15       6496.26       7318.27       857.91 o                         
 -24   4  15         29.78        -34.36       413.34 o                         
 -22   4  15       8958.89       8662.61       682.12 o                         
 -20   4  15       2157.71       2487.40       612.20 o                         
 -18   4  15       3535.13       3452.96       756.01 o                         
 -16   4  15       1140.30        848.38       227.18 o                         
 -14   4  15         16.98         19.28        99.14 o                         
 -12   4  15       3089.39       2650.29       257.39 o                         
 -10   4  15       5794.38       5818.31       303.19 o                         
  -8   4  15       9237.79       9359.91       364.05 o                         
  -6   4  15      28327.52      29688.07       647.78 o                         
  -4   4  15       5366.56       5013.65       226.18 o                         
  -2   4  15      30817.28      33598.46       770.62 o                         
   0   4  15       8041.68       7671.07       467.58 o                         
   2   4  15      55865.68      63097.37      1101.37 o                         
   4   4  15       6539.73       7040.78       228.37 o                         
   6   4  15       1433.43       1098.86       222.60 o                         
   8   4  15      26951.56      28324.75      1156.67 o                         
  10   4  15       1554.30       1426.86       308.98 o                         
  12   4  15       5365.50       6386.63      1147.16 o                         
  14   4  15          6.13        345.13      1188.25 o                         
 -27   5  15       3953.50       5247.35       629.76 o                         
 -25   5  15      10409.22      10424.57      1459.43 o                         
 -23   5  15       1788.00       1695.65       444.74 o                         
 -21   5  15       3352.09       3440.87      1444.63 o                         
 -19   5  15      11678.82      11821.11       739.33 o                         
 -17   5  15       4419.40       3525.77       434.53 o                         
 -15   5  15      12388.14      12413.30       470.45 o                         
 -13   5  15       3759.07       3667.25       341.59 o                         
 -11   5  15      22408.21      22283.48       851.11 o                         
  -9   5  15       1235.20       1019.84       172.98 o                         
  -7   5  15         85.19         67.66       166.46 o                         
  -5   5  15        795.79        378.22       165.85 o                         
  -3   5  15      32071.40      34820.95       725.60 o                         
  -1   5  15      16445.20      18418.45       474.95 o                         
   1   5  15      16053.10      17160.09       447.81 o                         
   3   5  15      10243.23      10576.63       415.22 o                         
   5   5  15      27060.90      30051.48       632.47 o                         
   7   5  15      10667.87       9465.97       507.85 o                         
   9   5  15      15224.54      16416.84       845.45 o                         
  11   5  15        595.97         60.47       344.94 o                         
  13   5  15       2990.32       2493.19       859.55 o                         
  15   5  15        681.30         85.46       686.98 o                         
 -26   6  15       6390.19       5947.76      1155.38 o                         
 -24   6  15        834.10       1589.19       447.35 o                         
 -22   6  15       1866.41       1711.81       668.90 o                         
 -20   6  15       2329.10       1191.87       507.02 o                         
 -18   6  15       9715.84       9327.00      1129.94 o                         
 -16   6  15      21709.83      22574.16       986.53 o                         
 -14   6  15        488.45        428.48       253.62 o                         
 -12   6  15      26631.99      28105.03      1005.81 o                         
 -10   6  15      20193.24      19497.07       609.71 o                         
  -8   6  15      23936.64      24965.63       684.02 o                         
  -6   6  15         93.41        214.05       155.05 o                         
  -4   6  15       1978.02       1937.25       195.34 o                         
  -2   6  15      46836.29      50167.09      1473.13 o                         
   0   6  15        825.87        365.69       160.65 o                         
   2   6  15        407.66        272.56       133.96 o                         
   4   6  15        843.20        618.62       137.18 o                         
   6   6  15       1062.14        750.58       288.46 o                         
   8   6  15       3233.92       2810.89       940.08 o                         
  10   6  15          4.56        -39.27       321.04 o                         
  12   6  15       3777.93       1927.82       770.80 o                         
  14   6  15         16.55       1132.37      1004.18 o                         
 -25   7  15       2503.43       1962.11       695.20 o                         
 -23   7  15        494.57       -588.37       588.37 o                         
 -21   7  15       3673.20       3391.39       512.13 o                         
 -19   7  15      10111.58       8835.80       703.82 o                         
 -17   7  15      23924.59      24518.28      1207.20 o                         
 -15   7  15      11941.44      10841.60       852.15 o                         
 -13   7  15         26.62         98.65       295.34 o                         
 -11   7  15      13907.89      14671.20       981.68 o                         
  -9   7  15       1192.97        860.12       197.24 o                         
  -7   7  15      82139.69      90335.89      2006.14 o                         
  -5   7  15       1506.72       1541.10       207.69 o                         
  -3   7  15       6469.63       6964.81       321.27 o                         
  -1   7  15       2186.30       2060.87       192.64 o                         
   1   7  15      14615.30      16246.24       510.46 o                         
   3   7  15       2731.07       2515.16       220.29 o                         
   5   7  15       4134.40       4060.39       546.42 o                         
   7   7  15        495.41        783.95       522.63 o                         
   9   7  15       9320.56       7084.06       928.58 o                         
  11   7  15        754.06       -159.69       449.50 o                         
  13   7  15       3469.99       1558.04       959.80 o                         
 -24   8  15        387.83        855.85       527.97 o                         
 -22   8  15       1674.74       1697.08       518.68 o                         
 -20   8  15         40.25       -518.29       863.66 o                         
 -18   8  15        589.00        395.22       556.32 o                         
 -16   8  15        994.90       1378.09       728.89 o                         
 -14   8  15      12532.88      12063.28       733.87 o                         
 -12   8  15       7579.34       9028.22       790.52 o                         
 -10   8  15      22007.60      25080.87       913.02 o                         
  -8   8  15      15630.79      17026.21       702.50 o                         
  -6   8  15      27104.95      28821.93       984.61 o                         
  -4   8  15      27566.81      30170.50       853.68 o                         
  -2   8  15       7427.74       6871.90       365.97 o                         
   0   8  15        125.18        345.42       207.79 o                         
   2   8  15       4534.52       4167.60       305.13 o                         
   4   8  15      13988.99      16205.64       618.98 o                         
   6   8  15       6045.66       5789.51       686.98 o                         
   8   8  15         27.95       -348.42       369.79 o                         
  10   8  15       5438.92       4784.22       802.03 o                         
  12   8  15       2164.02       1410.12       790.52 o                         
 -23   9  15      19692.75      25255.59      1573.86 o                         
 -21   9  15       1037.92       1415.47       515.11 o                         
 -19   9  15      10896.80      11935.23      1342.74 o                         
 -17   9  15       3472.34       3448.87       503.17 o                         
 -15   9  15        279.71        473.96       575.22 o                         
 -13   9  15      30589.13      33125.26      1462.07 o                         
 -11   9  15       2020.80        974.20       483.34 o                         
  -9   9  15      13231.38      15241.91       837.74 o                         
  -7   9  15        735.37        362.29       253.31 o                         
  -5   9  15       6740.49       6763.58       434.63 o                         
  -3   9  15        454.26        375.18       226.89 o                         
  -1   9  15         55.55        249.08       218.31 o                         
   1   9  15      34790.03      38694.64      1328.34 o                         
   3   9  15        205.17         95.37       142.29 o                         
   5   9  15          9.97       -266.37       663.97 o                         
   7   9  15       3867.60       4210.64       654.11 o                         
   9   9  15       1170.84       1258.92       586.73 o                         
  11   9  15       4787.28       3582.82       862.84 o                         
 -22  10  15      17595.90      21229.52      1920.43 o                         
 -20  10  15         24.85       -507.37       507.37 o                         
 -18  10  15       5194.90       5695.69       660.19 o                         
 -16  10  15       6758.71       6294.07       626.90 o                         
 -14  10  15       6441.33       6225.75       664.02 o                         
 -12  10  15      17216.66      16776.38      1892.49 o                         
 -10  10  15      15715.82      17198.65      1529.27 o                         
  -8  10  15       2050.99       1890.20      1127.44 o                         
  -6  10  15       2785.71       3087.78       419.00 o                         
  -4  10  15       1425.29       1406.67       370.14 o                         
  -2  10  15        193.00        335.41       358.43 o                         
   0  10  15       4484.71       4133.31       368.38 o                         
   2  10  15       7377.04       7056.05      1327.27 o                         
   4  10  15       6627.26       6738.25      1392.04 o                         
   6  10  15       8366.22       9487.91      1050.19 o                         
   8  10  15       2145.28       2632.88       848.04 o                         
  10  10  15         16.29        -64.10       757.65 o                         
 -21  11  15        150.93        109.61       548.93 o                         
 -19  11  15       2906.97       3676.92       789.25 o                         
 -17  11  15         66.70        110.26       801.21 o                         
 -15  11  15       7484.75       6782.44       732.62 o                         
 -13  11  15       1131.05        752.19       429.52 o                         
 -11  11  15        231.45        520.30       463.24 o                         
  -9  11  15        385.28        325.06       531.67 o                         
  -7  11  15          0.68       -502.09       502.09 o                         
  -5  11  15        268.87       -369.28       369.28 o                         
  -3  11  15          2.25        -80.89       938.44 o                         
  -1  11  15       5814.41       5027.45       621.24 o                         
   1  11  15        538.49        503.18       259.23 o                         
   3  11  15       1075.29       1336.26       387.92 o                         
   5  11  15       2832.72        721.50       831.61 o                         
   7  11  15         56.71        282.68       806.96 o                         
   9  11  15        584.10        520.99       627.82 o                         
 -18  12  15        653.70        452.44       475.50 o                         
 -16  12  15       3964.36       3458.83       604.89 o                         
 -14  12  15      12246.47      12403.56      1994.38 o                         
 -12  12  15       4409.66       4577.98       646.06 o
[truncated: 178,201 more chars]
